# Supplementary material for: Simulated Dopamine Modulation of a Neurorobotic Model of the Basal Ganglia
Source: Biomimetics (Basel). 2024 Feb 25;9(3):139. doi: 10.3390/biomimetics9030139 (PMC10967936; doi:10.3390/biomimetics9030139)
Supplement: Supplementary file 1 [file biomimetics-09-00139-s001.zip]

Archive with 148 entries (131 files):
- __MACOSX/._Prescott_et_al_supplementary_materials
- __MACOSX/Prescott_et_al_supplementary_materials/
- __MACOSX/Prescott_et_al_supplementary_materials/._.DS_Store
- __MACOSX/Prescott_et_al_supplementary_materials/._Data for Graphs and Tables
- __MACOSX/Prescott_et_al_supplementary_materials/._Model Code
- __MACOSX/Prescott_et_al_supplementary_materials/._Supplementary Methods.pdf
- __MACOSX/Prescott_et_al_supplementary_materials/Data for Graphs and Tables/
- __MACOSX/Prescott_et_al_supplementary_materials/Data for Graphs and Tables/._.DS_Store
- __MACOSX/Prescott_et_al_supplementary_materials/Data for Graphs and Tables/._Study 1 Data (Figures 5, 6, 7).xlsx
- __MACOSX/Prescott_et_al_supplementary_materials/Data for Graphs and Tables/._Study 2 Single Trials (Figures 8, 11, and Video).xlsx
- __MACOSX/Prescott_et_al_supplementary_materials/Data for Graphs and Tables/._Study 2 Summary Data (Figures 9, 10, and 12).xlsx
- __MACOSX/Prescott_et_al_supplementary_materials/Model Code/
- __MACOSX/Prescott_et_al_supplementary_materials/Model Code/._.DS_Store
- __MACOSX/Prescott_et_al_supplementary_materials/Model Code/._bg
- __MACOSX/Prescott_et_al_supplementary_materials/Model Code/._biras.cpp
- __MACOSX/Prescott_et_al_supplementary_materials/Model Code/._ctrl
- __MACOSX/Prescott_et_al_supplementary_materials/Model Code/._Makefile
- __MACOSX/Prescott_et_al_supplementary_materials/Model Code/._README.rtf
- __MACOSX/Prescott_et_al_supplementary_materials/Model Code/._robot
- __MACOSX/Prescott_et_al_supplementary_materials/Model Code/._test_bg
- __MACOSX/Prescott_et_al_supplementary_materials/Model Code/._ui
- __MACOSX/Prescott_et_al_supplementary_materials/Model Code/._utils
- __MACOSX/Prescott_et_al_supplementary_materials/Model Code/bg/
- __MACOSX/Prescott_et_al_supplementary_materials/Model Code/bg/._.DS_Store
- __MACOSX/Prescott_et_al_supplementary_materials/Model Code/bg/._afferent.h
- __MACOSX/Prescott_et_al_supplementary_materials/Model Code/bg/._basal_ganglia.h
- __MACOSX/Prescott_et_al_supplementary_materials/Model Code/bg/._bg_basic_f.h
- __MACOSX/Prescott_et_al_supplementary_materials/Model Code/bg/._bg_extended_f.h
- __MACOSX/Prescott_et_al_supplementary_materials/Model Code/bg/._da_leaky.h
- __MACOSX/Prescott_et_al_supplementary_materials/Model Code/bg/._leaky.h
- __MACOSX/Prescott_et_al_supplementary_materials/Model Code/bg/._nucleus.h
- __MACOSX/Prescott_et_al_supplementary_materials/Model Code/ctrl/
- __MACOSX/Prescott_et_al_supplementary_materials/Model Code/ctrl/._.DS_Store
- __MACOSX/Prescott_et_al_supplementary_materials/Model Code/ctrl/._controller.h
- __MACOSX/Prescott_et_al_supplementary_materials/Model Code/ctrl/._controller_gui.h
- __MACOSX/Prescott_et_al_supplementary_materials/Model Code/ctrl/._ctrl_motivated.h
- __MACOSX/Prescott_et_al_supplementary_materials/Model Code/ctrl/._experiment.h
- __MACOSX/Prescott_et_al_supplementary_materials/Model Code/ctrl/._wall_follower.h
- __MACOSX/Prescott_et_al_supplementary_materials/Model Code/robot/
- __MACOSX/Prescott_et_al_supplementary_materials/Model Code/robot/._behaviour.h
- __MACOSX/Prescott_et_al_supplementary_materials/Model Code/robot/._forage.h
- __MACOSX/Prescott_et_al_supplementary_materials/Model Code/robot/._motivation.h
- __MACOSX/Prescott_et_al_supplementary_materials/Model Code/robot/._motor_plant.h
- __MACOSX/Prescott_et_al_supplementary_materials/Model Code/robot/._percept.h
- __MACOSX/Prescott_et_al_supplementary_materials/Model Code/robot/._robot.h
- __MACOSX/Prescott_et_al_supplementary_materials/Model Code/robot/._sensory_sys.h
- __MACOSX/Prescott_et_al_supplementary_materials/Model Code/robot/._subsys.h
- __MACOSX/Prescott_et_al_supplementary_materials/Model Code/test_bg/
- __MACOSX/Prescott_et_al_supplementary_materials/Model Code/test_bg/._.DS_Store
- __MACOSX/Prescott_et_al_supplementary_materials/Model Code/test_bg/._benchmark.cpp
- __MACOSX/Prescott_et_al_supplementary_materials/Model Code/test_bg/._grad.cpp
- __MACOSX/Prescott_et_al_supplementary_materials/Model Code/test_bg/._mult.cpp
- __MACOSX/Prescott_et_al_supplementary_materials/Model Code/test_bg/._search.cpp
- __MACOSX/Prescott_et_al_supplementary_materials/Model Code/test_bg/._selection.cpp
- __MACOSX/Prescott_et_al_supplementary_materials/Model Code/ui/
- __MACOSX/Prescott_et_al_supplementary_materials/Model Code/ui/._.DS_Store
- __MACOSX/Prescott_et_al_supplementary_materials/Model Code/ui/._ethogram_window.h
- __MACOSX/Prescott_et_al_supplementary_materials/Model Code/ui/._graph_window.h
- __MACOSX/Prescott_et_al_supplementary_materials/Model Code/ui/._interface.h
- __MACOSX/Prescott_et_al_supplementary_materials/Model Code/ui/._iwindow.h
- __MACOSX/Prescott_et_al_supplementary_materials/Model Code/ui/._monitor_window.h
- __MACOSX/Prescott_et_al_supplementary_materials/Model Code/ui/._observer_log.h
- __MACOSX/Prescott_et_al_supplementary_materials/Model Code/ui/._percepts_window.h
- __MACOSX/Prescott_et_al_supplementary_materials/Model Code/ui/._salience_window.h
- __MACOSX/Prescott_et_al_supplementary_materials/Model Code/ui/._therm_bar.h
- __MACOSX/Prescott_et_al_supplementary_materials/Model Code/ui/._time_bar.h
- __MACOSX/Prescott_et_al_supplementary_materials/Model Code/ui/._tools_window.h
- __MACOSX/Prescott_et_al_supplementary_materials/Model Code/utils/
- __MACOSX/Prescott_et_al_supplementary_materials/Model Code/utils/._.DS_Store
- __MACOSX/Prescott_et_al_supplementary_materials/Model Code/utils/._bout.h
- __MACOSX/Prescott_et_al_supplementary_materials/Model Code/utils/._bv_stat.h
- __MACOSX/Prescott_et_al_supplementary_materials/Model Code/utils/._data_log.h
- __MACOSX/Prescott_et_al_supplementary_materials/Model Code/utils/._io.h
- __MACOSX/Prescott_et_al_supplementary_materials/Model Code/utils/._stat.h
- __MACOSX/Prescott_et_al_supplementary_materials/Model Code/utils/._test_stat.cpp
- __MACOSX/Prescott_et_al_supplementary_materials/Model Code/utils/._test_timer.cpp
- __MACOSX/Prescott_et_al_supplementary_materials/Model Code/utils/._timer.h
- __MACOSX/Prescott_et_al_supplementary_materials/Model Code/utils/._timerb.h
- __MACOSX/Prescott_et_al_supplementary_materials/Model Code/utils/._utils.h
- Prescott_et_al_supplementary_materials/.DS_Store
- Prescott_et_al_supplementary_materials/Data for Graphs and Tables/
- Prescott_et_al_supplementary_materials/Data for Graphs and Tables/.DS_Store
- Prescott_et_al_supplementary_materials/Data for Graphs and Tables/Study 1 Data (Figures 5, 6, 7).xlsx
- Prescott_et_al_supplementary_materials/Data for Graphs and Tables/Study 2 Single Trials (Figures 8, 11, and Video).xlsx
- Prescott_et_al_supplementary_materials/Data for Graphs and Tables/Study 2 Summary Data (Figures 9, 10, and 12).xlsx
- Prescott_et_al_supplementary_materials/Model Code/
- Prescott_et_al_supplementary_materials/Model Code/.DS_Store
- Prescott_et_al_supplementary_materials/Model Code/bg/
- Prescott_et_al_supplementary_materials/Model Code/bg/.DS_Store
- Prescott_et_al_supplementary_materials/Model Code/bg/afferent.h
- Prescott_et_al_supplementary_materials/Model Code/bg/basal_ganglia.h
- Prescott_et_al_supplementary_materials/Model Code/bg/bg_basic_f.h
- Prescott_et_al_supplementary_materials/Model Code/bg/bg_extended_f.h
- Prescott_et_al_supplementary_materials/Model Code/bg/da_leaky.h
- Prescott_et_al_supplementary_materials/Model Code/bg/leaky.h
- Prescott_et_al_supplementary_materials/Model Code/bg/nucleus.h
- Prescott_et_al_supplementary_materials/Model Code/biras.cpp
- Prescott_et_al_supplementary_materials/Model Code/ctrl/
- Prescott_et_al_supplementary_materials/Model Code/ctrl/.DS_Store
- Prescott_et_al_supplementary_materials/Model Code/ctrl/controller.h
- Prescott_et_al_supplementary_materials/Model Code/ctrl/controller_gui.h
- Prescott_et_al_supplementary_materials/Model Code/ctrl/ctrl_motivated.h
- Prescott_et_al_supplementary_materials/Model Code/ctrl/experiment.h
- Prescott_et_al_supplementary_materials/Model Code/ctrl/wall_follower.h
- Prescott_et_al_supplementary_materials/Model Code/Makefile
- Prescott_et_al_supplementary_materials/Model Code/README.pdf
- Prescott_et_al_supplementary_materials/Model Code/robot/
- Prescott_et_al_supplementary_materials/Model Code/robot/behaviour.h
- Prescott_et_al_supplementary_materials/Model Code/robot/forage.h
- Prescott_et_al_supplementary_materials/Model Code/robot/motivation.h
- Prescott_et_al_supplementary_materials/Model Code/robot/motor_plant.h
- Prescott_et_al_supplementary_materials/Model Code/robot/percept.h
- Prescott_et_al_supplementary_materials/Model Code/robot/robot.h
- Prescott_et_al_supplementary_materials/Model Code/robot/sensory_sys.h
- Prescott_et_al_supplementary_materials/Model Code/robot/subsys.h
- Prescott_et_al_supplementary_materials/Model Code/test_bg/
- Prescott_et_al_supplementary_materials/Model Code/test_bg/.DS_Store
- Prescott_et_al_supplementary_materials/Model Code/test_bg/benchmark.cpp
- Prescott_et_al_supplementary_materials/Model Code/test_bg/grad.cpp
- Prescott_et_al_supplementary_materials/Model Code/test_bg/mult.cpp
- Prescott_et_al_supplementary_materials/Model Code/test_bg/search.cpp
- Prescott_et_al_supplementary_materials/Model Code/test_bg/selection.cpp
- Prescott_et_al_supplementary_materials/Model Code/ui/
- Prescott_et_al_supplementary_materials/Model Code/ui/.DS_Store
- Prescott_et_al_supplementary_materials/Model Code/ui/ethogram_window.h
- Prescott_et_al_supplementary_materials/Model Code/ui/graph_window.h
- Prescott_et_al_supplementary_materials/Model Code/ui/interface.h
- Prescott_et_al_supplementary_materials/Model Code/ui/iwindow.h
- Prescott_et_al_supplementary_materials/Model Code/ui/monitor_window.h
- Prescott_et_al_supplementary_materials/Model Code/ui/observer_log.h
- Prescott_et_al_supplementary_materials/Model Code/ui/percepts_window.h
- Prescott_et_al_supplementary_materials/Model Code/ui/salience_window.h
- Prescott_et_al_supplementary_materials/Model Code/ui/therm_bar.h
- Prescott_et_al_supplementary_materials/Model Code/ui/time_bar.h
- Prescott_et_al_supplementary_materials/Model Code/ui/tools_window.h
- Prescott_et_al_supplementary_materials/Model Code/utils/
- Prescott_et_al_supplementary_materials/Model Code/utils/.DS_Store
- Prescott_et_al_supplementary_materials/Model Code/utils/bout.h
- Prescott_et_al_supplementary_materials/Model Code/utils/bv_stat.h
- Prescott_et_al_supplementary_materials/Model Code/utils/data_log.h
- Prescott_et_al_supplementary_materials/Model Code/utils/io.h
- Prescott_et_al_supplementary_materials/Model Code/utils/stat.h
- Prescott_et_al_supplementary_materials/Model Code/utils/test_stat.cpp
- Prescott_et_al_supplementary_materials/Model Code/utils/test_timer.cpp
- Prescott_et_al_supplementary_materials/Model Code/utils/timer.h
- Prescott_et_al_supplementary_materials/Model Code/utils/timerb.h
- Prescott_et_al_supplementary_materials/Model Code/utils/utils.h
- Prescott_et_al_supplementary_materials/Supplementary Methods.pdf
