# Supplementary material for: Simulated Dopamine Modulation of a Neurorobotic Model of the Basal Ganglia
Source: Biomimetics (Basel). 2024 Feb 25;9(3):139. doi: 10.3390/biomimetics9030139 (PMC10967936; doi:10.3390/biomimetics9030139)
Supplement: Supplementary file 1 [file biomimetics-09-00139-s001.zip › Prescott_et_al_supplementary_materials/Data for Graphs and Tables/Study 2 Single Trials (Figures 8, 11, and Video).xlsx]

## Sheet: Figure8
t	win	eff	dis	Can_seek	Can_pickup	Wall_seek	Nest_seek	Can_deposit	null	Wall	Grip	Can	Corner	Light	Nest	Fear	Hunger
0.19	2	100	0	0	0	1	0	0	0	-1	-1	-1	-1	-1	-1	1	0.2
0.39	2	100	0	0	0	1	0	0	0	-1	-1	-1	-1	-1	-1	0.999	0.201
0.55	2	100	0	0	0	1	0	0	0	-1	-1	-1	-1	-1	-1	0.999	0.203
0.71	2	100	0	0	0	1	0	0	0	-1	-1	-1	-1	-1	-1	0.998	0.204
0.95	2	100	0	0	0	1	0	0	0	-1	-1	-1	-1	-1	-1	0.997	0.206
1.11	2	100	0	0	0	1	0	0	0	-1	-1	-1	-1	-1	-1	0.997	0.207
1.27	2	100	0	0	0	1	0	0	0	-1	-1	-1	-1	-1	-1	0.996	0.209
1.42	2	100	0	0	0	1	0	0	0	-1	-1	-1	-1	-1	-1	0.995	0.21
1.58	2	100	0	0	0	1	0	0	0	-1	-1	-1	-1	-1	-1	0.994	0.212
1.74	2	100	0	0	0	1	0	0	0	-1	-1	-1	-1	-1	-1	0.994	0.213
1.9	2	100	0	0	0	1	0	0	0	-1	-1	-1	-1	-1	-1	0.993	0.215
2.04	2	100	0	0	0	1	0	0	0	-1	-1	-1	-1	-1	-1	0.992	0.216
2.26	2	100	0	0	0	1	0	0	0	-1	-1	-1	-1	-1	-1	0.992	0.218
2.4	2	100	0	0	0	1	0	0	0	-1	-1	-1	-1	-1	-1	0.991	0.219
2.54	2	100	0	0	0	1	0	0	0	-1	-1	-1	-1	-1	-1	0.99	0.221
2.68	2	100	0	0	0	1	0	0	0	-1	-1	-1	-1	-1	-1	0.99	0.222
2.83	2	100	0	0	0	1	0	0	0	-1	-1	-1	-1	-1	-1	0.989	0.224
2.98	3	100	0	0	0	0	1	0	0	1	-1	-1	-1	-1	-1	0.988	0.225
3.13	3	100	0	0	0	0	1	0	0	1	-1	-1	1	-1	-1	0.987	0.227
3.28	3	100	0	0	0	0	1	0	0	1	-1	-1	-1	-1	-1	0.987	0.228
3.51	3	100	0	0	0	0	1	0	0	1	-1	-1	-1	-1	-1	0.986	0.23
3.67	3	100	0	0	0	0	1	0	0	1	-1	-1	1	-1	-1	0.985	0.231
3.83	3	100	0	0	0	0	1	0	0	1	-1	-1	1	-1	-1	0.985	0.233
3.97	3	100	0	0	0	0	1	0	0	1	-1	-1	-1	-1	-1	0.984	0.234
4.11	3	100	0	0	0	0	1	0	0	1	-1	-1	-1	-1	-1	0.983	0.236
4.25	3	100	0	0	0	0	1	0	0	1	-1	-1	-1	-1	-1	0.983	0.237
4.41	3	100	0	0	0	0	1	0	0	1	-1	-1	-1	-1	-1	0.982	0.239
4.57	3	100	0	0	0	0	1	0	0	1	-1	-1	-1	-1	-1	0.981	0.24
4.81	3	100	0	0	0	0	1	0	0	1	-1	-1	1	-1	-1	0.98	0.242
4.97	3	100	0	0	0	0	1	0	0	1	-1	-1	-1	-1	-1	0.98	0.243
5.13	3	100	0	0	0	0	1	0	0	1	-1	-1	-1	-1	-1	0.979	0.245
5.29	3	100	0	0	0	0	1	0	0	1	-1	-1	-1	-1	-1	0.978	0.246
5.43	3	100	0	0	0	0	1	0	0	1	-1	-1	-1	-1	-1	0.978	0.248
5.58	3	100	0	0	0	0	1	0	0	1	-1	-1	-1	-1	-1	0.977	0.249
5.72	3	100	0	0	0	0	1	0	0	1	-1	-1	-1	-1	-1	0.976	0.251
5.86	3	100	0	0	0	0	1	0	0	1	-1	-1	-1	-1	-1	0.976	0.252
6.08	3	100	0	0	0	0	1	0	0	1	-1	-1	-1	-1	-1	0.975	0.254
6.22	3	100	0	0	0	0	1	0	0	1	-1	-1	-1	-1	-1	0.974	0.255
6.35	3	100	0	0	0	0	1	0	0	1	-1	-1	-1	-1	-1	0.973	0.257
6.48	3	100	0	0	0	0	1	0	0	1	-1	-1	-1	-1	-1	0.973	0.258
6.62	3	100	0	0	0	0	1	0	0	1	-1	-1	-1	-1	-1	0.972	0.26
6.75	3	100	0	0	0	0	1	0	0	1	-1	-1	-1	-1	-1	0.971	0.261
6.87	3	100	0	0	0	0	1	0	0	1	-1	-1	-1	-1	-1	0.971	0.263
7	3	100	0	0	0	0	1	0	0	1	-1	-1	-1	-1	-1	0.97	0.264
7.2	3	100	0	0	0	0	1	0	0	1	-1	-1	-1	-1	-1	0.969	0.266
7.32	3	100	0	0	0	0	1	0	0	1	-1	-1	-1	-1	-1	0.969	0.267
7.44	3	100	0	0	0	0	1	0	0	1	-1	-1	-1	-1	-1	0.968	0.269
7.59	3	100	0	0	0	0	1	0	0	1	-1	-1	-1	-1	-1	0.967	0.271
7.72	3	100	0	0	0	0	1	0	0	1	-1	-1	-1	-1	-1	0.966	0.272
7.84	3	100	0	0	0	0	1	0	0	1	-1	-1	-1	-1	-1	0.966	0.274
7.96	3	100	0	0	0	0	1	0	0	1	-1	-1	-1	-1	-1	0.965	0.275
8.09	3	100	0	0	0	0	1	0	0	1	-1	-1	-1	-1	-1	0.964	0.277
8.3	3	100	0	0	0	0	1	0	0	1	-1	-1	-1	-1	-1	0.964	0.278
8.42	3	100	0	0	0	0	1	0	0	1	-1	-1	-1	-1	-1	0.963	0.28
8.55	3	100	0	0	0	0	1	0	0	1	-1	-1	-1	-1	-1	0.962	0.281
8.69	3	100	0	0	0	0	1	0	0	1	-1	-1	-1	-1	-1	0.962	0.283
8.81	3	100	0	0	0	0	1	0	0	1	-1	-1	-1	-1	-1	0.961	0.284
8.93	3	100	0	0	0	0	1	0	0	1	-1	-1	-1	-1	-1	0.96	0.286
9.05	3	100	0	0	0	0	1	0	0	1	-1	-1	-1	-1	-1	0.959	0.287
9.18	3	100	0	0	0	0	1	0	0	1	-1	-1	-1	-1	-1	0.959	0.289
9.38	3	100	0	0	0	0	1	0	0	1	-1	-1	-1	-1	-1	0.958	0.29
9.52	3	100	0	0	0	0	1	0	0	1	-1	-1	-1	-1	-1	0.957	0.292
9.65	3	100	0	0	0	0	1	0	0	1	-1	-1	-1	-1	-1	0.957	0.293
9.77	3	100	0	0	0	0	1	0	0	1	-1	-1	-1	-1	-1	0.956	0.295
9.89	3	100	0	0	0	0	1	0	0	1	-1	-1	-1	-1	-1	0.955	0.296
10.01	3	100	0	0	0	0	1	0	0	1	-1	-1	-1	-1	-1	0.955	0.298
10.13	3	100	0	0	0	0	1	0	0	1	-1	-1	-1	-1	-1	0.954	0.299
10.25	3	100	0	0	0	0	1	0	0	1	-1	-1	-1	-1	-1	0.953	0.301
10.45	3	100	0	0	0	0	1	0	0	1	-1	-1	-1	-1	-1	0.952	0.302
10.57	3	100	0	0	0	0	1	0	0	1	-1	-1	-1	-1	-1	0.952	0.304
10.71	3	100	0	0	0	0	1	0	0	1	-1	-1	-1	-1	-1	0.951	0.305
10.83	3	100	0	0	0	0	1	0	0	1	-1	-1	-1	-1	-1	0.95	0.307
10.95	3	100	0	0	0	0	1	0	0	1	-1	-1	-1	-1	-1	0.95	0.308
11.07	3	100	0	0	0	0	1	0	0	1	-1	-1	-1	-1	-1	0.949	0.31
11.19	3	100	0	0	0	0	1	0	0	1	-1	-1	-1	-1	-1	0.948	0.311
11.31	3	100	0	0	0	0	1	0	0	1	-1	-1	-1	-1	-1	0.948	0.313
11.52	3	100	0	0	0	0	1	0	0	1	-1	-1	-1	-1	-1	0.947	0.314
11.64	3	100	0	0	0	0	1	0	0	1	-1	-1	-1	-1	-1	0.946	0.316
11.78	3	100	0	0	0	0	1	0	0	1	-1	-1	-1	-1	-1	0.945	0.317
11.92	3	100	0	0	0	0	1	0	0	1	-1	-1	-1	-1	-1	0.945	0.319
12.05	3	100	0	0	0	0	1	0	0	1	-1	-1	-1	-1	-1	0.944	0.32
12.18	3	100	0	0	0	0	1	0	0	1	-1	-1	-1	-1	-1	0.943	0.322
12.31	3	100	0	0	0	0	1	0	0	1	-1	-1	-1	-1	-1	0.943	0.323
12.45	3	100	0	0	0	0	1	0	0	1	-1	-1	-1	-1	-1	0.942	0.325
12.66	3	100	0	0	0	0	1	0	0	1	-1	-1	1	-1	-1	0.941	0.326
12.8	3	100	0	0	0	0	1	0	0	1	-1	-1	1	-1	-1	0.941	0.328
12.93	3	100	0	0	0	0	1	0	0	1	-1	-1	1	-1	-1	0.94	0.329
13.06	3	100	0	0	0	0	1	0	0	1	-1	-1	-1	-1	-1	0.939	0.331
13.19	3	100	0	0	0	0	1	0	0	1	-1	-1	-1	-1	-1	0.938	0.332
13.32	3	100	0	0	0	0	1	0	0	1	-1	-1	-1	-1	-1	0.938	0.334
13.47	3	100	0	0	0	0	1	0	0	1	-1	-1	-1	-1	-1	0.937	0.335
13.6	3	100	0	0	0	0	1	0	0	1	-1	-1	-1	-1	-1	0.936	0.337
13.82	3	100	0	0	0	0	1	0	0	1	-1	-1	-1	-1	-1	0.936	0.338
13.95	3	100	0	0	0	0	1	0	0	1	-1	-1	-1	-1	-1	0.935	0.34
14.08	3	100	0	0	0	0	1	0	0	1	-1	-1	-1	-1	-1	0.934	0.341
14.22	3	100	0	0	0	0	1	0	0	1	-1	-1	-1	-1	-1	0.934	0.343
14.35	3	100	0	0	0	0	1	0	0	1	-1	-1	-1	-1	-1	0.933	0.344
14.49	3	100	0	0	0	0	1	0	0	1	-1	-1	-1	-1	-1	0.932	0.346
14.65	3	100	0	0	0	0	1	0	0	1	-1	-1	-1	-1	-1	0.931	0.347
14.78	3	100	0	0	0	0	1	0	0	1	-1	-1	-1	-1	-1	0.931	0.349
14.99	3	100	0	0	0	0	1	0	0	1	-1	-1	-1	-1	-1	0.93	0.35
15.12	3	100	0	0	0	0	1	0	0	1	-1	-1	-1	-1	-1	0.929	0.352
15.24	3	100	0	0	0	0	1	0	0	1	-1	-1	-1	-1	-1	0.929	0.353
15.36	3	100	0	0	0	0	1	0	0	1	-1	-1	-1	-1	-1	0.928	0.355
15.48	3	100	0	0	0	0	1	0	0	1	-1	-1	-1	-1	-1	0.927	0.356
15.6	3	100	0	0	0	0	1	0	0	1	-1	-1	-1	-1	-1	0.927	0.358
15.73	3	100	0	0	0	0	1	0	0	1	-1	-1	-1	-1	-1	0.926	0.359
15.85	3	100	0	0	0	0	1	0	0	1	-1	-1	-1	-1	-1	0.925	0.361
16.05	3	100	0	0	0	0	1	0	0	1	-1	-1	-1	-1	-1	0.924	0.362
16.17	3	100	0	0	0	0	1	0	0	1	-1	-1	-1	-1	-1	0.924	0.364
16.29	3	100	0	0	0	0	1	0	0	1	-1	-1	-1	-1	-1	0.923	0.365
16.41	3	100	0	0	0	0	1	0	0	1	-1	-1	-1	-1	-1	0.922	0.367
16.53	3	100	0	0	0	0	1	0	0	1	-1	-1	-1	-1	-1	0.922	0.368
16.65	3	100	0	0	0	0	1	0	0	1	-1	-1	-1	-1	-1	0.921	0.37
16.78	3	100	0	0	0	0	1	0	0	1	-1	-1	-1	-1	-1	0.92	0.371
16.9	3	100	0	0	0	0	1	0	0	1	-1	-1	-1	-1	-1	0.92	0.373
17.1	3	100	0	0	0	0	1	0	0	1	-1	-1	-1	-1	-1	0.919	0.374
17.23	3	100	0	0	0	0	1	0	0	1	-1	-1	-1	-1	-1	0.918	0.376
17.36	3	100	0	0	0	0	1	0	0	1	-1	-1	-1	-1	-1	0.917	0.377
17.49	3	100	0	0	0	0	1	0	0	1	-1	-1	-1	-1	-1	0.917	0.379
17.61	3	100	0	0	0	0	1	0	0	1	-1	-1	-1	-1	-1	0.916	0.38
17.73	3	100	0	0	0	0	1	0	0	1	-1	-1	-1	-1	-1	0.915	0.382
17.86	3	100	0	0	0	0	1	0	0	1	-1	-1	-1	-1	-1	0.915	0.383
17.98	3	100	0	0	0	0	1	0	0	1	-1	-1	-1	-1	-1	0.914	0.385
18.18	3	100	0	0	0	0	1	0	0	1	-1	-1	-1	-1	-1	0.913	0.386
18.3	3	100	0	0	0	0	1	0	0	1	-1	-1	-1	-1	-1	0.913	0.388
18.44	3	100	0	0	0	0	1	0	0	1	-1	-1	-1	-1	-1	0.912	0.389
18.56	3	100	0	0	0	0	1	0	0	1	-1	-1	-1	-1	-1	0.911	0.391
18.68	3	100	0	0	0	0	1	0	0	1	-1	-1	-1	-1	-1	0.91	0.392
18.81	3	100	0	0	0	0	1	0	0	1	-1	-1	-1	-1	-1	0.91	0.394
18.93	3	100	0	0	0	0	1	0	0	1	-1	-1	-1	-1	-1	0.909	0.395
19.05	3	100	0	0	0	0	1	0	0	1	-1	-1	-1	-1	-1	0.908	0.397
19.26	3	100	0	0	0	0	1	0	0	1	-1	-1	-1	-1	-1	0.908	0.398
19.4	3	100	0	0	0	0	1	0	0	1	-1	-1	-1	-1	-1	0.907	0.4
19.52	3	100	0	0	0	0	1	0	0	1	-1	-1	-1	-1	-1	0.906	0.401
19.65	3	100	0	0	0	0	1	0	0	1	-1	-1	-1	-1	-1	0.906	0.403
19.77	3	100	0	0	0	0	1	0	0	1	-1	-1	-1	-1	-1	0.905	0.404
19.89	3	100	0	0	0	0	1	0	0	1	-1	-1	-1	-1	-1	0.904	0.406
20.01	3	100	0	0	0	0	1	0	0	1	-1	-1	-1	-1	-1	0.903	0.407
20.14	3	100	0	0	0	0	1	0	0	1	-1	-1	-1	-1	-1	0.903	0.409
20.34	3	100	0	0	0	0	1	0	0	1	-1	-1	-1	-1	-1	0.902	0.41
20.46	3	100	0	0	0	0	1	0	0	1	-1	-1	-1	-1	-1	0.901	0.412
20.58	3	100	0	0	0	0	1	0	0	1	-1	-1	-1	-1	-1	0.901	0.413
20.721	3	100	0	0	0	0	1	0	0	1	-1	-1	-1	-1	-1	0.9	0.415
20.84	3	100	0	0	0	0	1	0	0	1	-1	-1	-1	-1	-1	0.899	0.416
20.97	3	100	0	0	0	0	1	0	0	1	-1	-1	-1	-1	-1	0.899	0.418
21.09	3	100	0	0	0	0	1	0	0	1	-1	-1	-1	-1	-1	0.898	0.419
21.21	3	100	0	0	0	0	1	0	0	1	-1	-1	-1	-1	-1	0.897	0.421
21.42	3	100	0	0	0	0	1	0	0	1	-1	-1	-1	-1	-1	0.896	0.422
21.55	3	100	0	0	0	0	1	0	0	1	-1	-1	-1	-1	-1	0.896	0.424
21.69	3	100	0	0	0	0	1	0	0	1	-1	-1	-1	-1	-1	0.895	0.425
21.82	3	100	0	0	0	0	1	0	0	1	-1	-1	-1	-1	-1	0.894	0.427
21.94	3	100	0	0	0	0	1	0	0	1	-1	-1	-1	-1	-1	0.894	0.428
22.06	3	100	0	0	0	0	1	0	0	1	-1	-1	-1	-1	-1	0.893	0.43
22.18	3	100	0	0	0	0	1	0	0	1	-1	-1	-1	-1	-1	0.892	0.431
22.31	3	100	0	0	0	0	1	0	0	1	-1	-1	-1	-1	-1	0.892	0.433
22.52	3	100	0	0	0	0	1	0	0	1	-1	-1	-1	-1	-1	0.891	0.434
22.66	3	100	0	0	0	0	1	0	0	1	-1	-1	-1	-1	-1	0.89	0.436
22.78	3	100	0	0	0	0	1	0	0	1	-1	-1	-1	-1	-1	0.889	0.437
22.9	3	100	0	0	0	0	1	0	0	1	-1	-1	-1	-1	-1	0.889	0.439
23.02	3	100	0	0	0	0	1	0	0	1	-1	-1	-1	-1	-1	0.888	0.44
23.14	3	100	0	0	0	0	1	0	0	1	-1	-1	-1	-1	-1	0.887	0.442
23.26	3	100	0	0	0	0	1	0	0	1	-1	-1	-1	-1	-1	0.887	0.443
23.4	3	100	0	0	0	0	1	0	0	1	-1	-1	-1	-1	-1	0.886	0.445
23.61	3	100	0	0	0	0	1	0	0	1	-1	-1	-1	-1	-1	0.885	0.446
23.73	3	100	0	0	0	0	1	0	0	1	-1	-1	-1	-1	-1	0.885	0.448
23.85	3	100	0	0	0	0	1	0	0	1	-1	-1	-1	-1	-1	0.884	0.449
23.97	3	100	0	0	0	0	1	0	0	1	-1	-1	-1	-1	-1	0.883	0.451
24.09	3	100	0	0	0	0	1	0	0	1	-1	-1	-1	-1	-1	0.882	0.452
24.22	3	100	0	0	0	0	1	0	0	1	-1	-1	-1	-1	-1	0.882	0.454
24.36	3	100	0	0	0	0	1	0	0	1	-1	-1	-1	-1	-1	0.881	0.455
24.48	3	100	0	0	0	0	1	0	0	1	-1	-1	-1	-1	-1	0.88	0.457
24.69	3	100	0	0	0	0	1	0	0	1	-1	-1	-1	-1	-1	0.88	0.458
24.82	3	100	0	0	0	0	1	0	0	1	-1	-1	-1	-1	-1	0.879	0.46
24.94	3	100	0	0	0	0	1	0	0	1	-1	-1	-1	-1	-1	0.878	0.461
25.06	3	100	0	0	0	0	1	0	0	1	-1	-1	-1	-1	-1	0.878	0.463
25.19	3	100	0	0	0	0	1	0	0	1	-1	-1	-1	-1	-1	0.877	0.464
25.32	3	100	0	0	0	0	1	0	0	1	-1	-1	-1	-1	-1	0.876	0.466
25.45	3	100	0	0	0	0	1	0	0	1	-1	-1	-1	-1	-1	0.875	0.467
25.58	3	100	0	0	0	0	1	0	0	1	-1	-1	-1	-1	-1	0.875	0.469
25.79	3	100	0	0	0	0	1	0	0	1	-1	-1	-1	-1	-1	0.874	0.47
25.93	3	100	0	0	0	0	1	0	0	1	-1	-1	-1	-1	-1	0.873	0.472
26.06	3	100	0	0	0	0	1	0	0	1	-1	-1	-1	-1	-1	0.873	0.473
26.19	3	100	0	0	0	0	1	0	0	1	-1	-1	-1	1	1	0.872	0.475
26.32	3	100	0	0	0	0	1	0	0	1	-1	-1	-1	1	1	0.871	0.476
26.46	3	100	0	0	0	0	1	0	0	1	-1	-1	-1	1	1	0.871	0.478
26.6	3	100	0	0	0	0	1	0	0	1	-1	-1	-1	1	1	0.87	0.479
26.74	3	100	0	0	0	0	1	0	0	1	-1	-1	-1	1	1	0.869	0.481
26.95	3	100	0	0	0	0	1	0	0	1	-1	-1	-1	-1	-1	0.868	0.482
27.08	3	100	0	0	0	0	1	0	0	1	-1	-1	-1	-1	-1	0.868	0.484
27.21	3	100	0	0	0	0	1	0	0	1	-1	-1	-1	-1	-1	0.867	0.485
27.35	3	100	0	0	0	0	1	0	0	1	-1	-1	-1	-1	-1	0.866	0.487
27.48	3	100	0	0	0	0	1	0	0	1	-1	-1	-1	-1	-1	0.866	0.488
27.63	3	100	0	0	0	0	1	0	0	1	-1	-1	-1	-1	-1	0.865	0.49
27.75	3	100	0	0	0	0	1	0	0	1	-1	-1	-1	-1	-1	0.864	0.491
27.88	3	100	0	0	0	0	1	0	0	1	-1	-1	-1	-1	-1	0.864	0.493
28.09	3	100	0	0	0	0	1	0	0	1	-1	-1	-1	-1	-1	0.863	0.494
28.22	3	100	0	0	0	0	1	0	0	1	-1	-1	-1	-1	-1	0.862	0.496
28.35	3	100	0	0	0	0	1	0	0	1	-1	-1	-1	-1	-1	0.861	0.497
28.48	3	100	0	0	0	0	1	0	0	1	-1	-1	-1	-1	-1	0.861	0.499
28.61	3	100	0	0	0	0	1	0	0	1	-1	-1	-1	-1	-1	0.86	0.5
28.74	3	100	0	0	0	0	1	0	0	1	-1	-1	-1	-1	-1	0.859	0.502
28.88	3	100	0	0	0	0	1	0	0	1	-1	-1	-1	-1	-1	0.859	0.503
29.01	3	100	0	0	0	0	1	0	0	1	-1	-1	-1	-1	-1	0.858	0.505
29.21	3	100	0	0	0	0	1	0	0	1	-1	-1	-1	-1	-1	0.857	0.506
29.34	3	100	0	0	0	0	1	0	0	1	-1	-1	-1	-1	-1	0.857	0.508
29.46	3	100	0	0	0	0	1	0	0	1	-1	-1	-1	-1	-1	0.856	0.509
29.59	3	100	0	0	0	0	1	0	0	1	-1	-1	-1	-1	-1	0.855	0.511
29.72	3	100	0	0	0	0	1	0	0	1	-1	-1	-1	-1	-1	0.854	0.512
29.84	3	100	0	0	0	0	1	0	0	1	-1	-1	-1	-1	-1	0.854	0.514
29.96	3	100	0	0	0	0	1	0	0	1	-1	-1	-1	-1	-1	0.853	0.515
30.08	3	100	0	0	0	0	1	0	0	1	-1	-1	-1	-1	-1	0.852	0.517
30.3	3	100	0	0	0	0	1	0	0	1	-1	-1	-1	-1	-1	0.852	0.518
30.42	3	100	0	0	0	0	1	0	0	1	-1	-1	-1	-1	-1	0.851	0.52
30.56	3	100	0	0	0	0	1	0	0	1	-1	-1	-1	-1	-1	0.85	0.521
30.68	3	100	0	0	0	0	1	0	0	1	-1	-1	-1	-1	-1	0.85	0.523
30.8	3	100	0	0	0	0	1	0	0	1	-1	-1	-1	-1	-1	0.849	0.524
30.92	3	100	0	0	0	0	1	0	0	1	-1	-1	-1	-1	-1	0.848	0.526
31.04	3	100	0	0	0	0	1	0	0	1	-1	-1	-1	-1	-1	0.847	0.527
31.16	3	100	0	0	0	0	1	0	0	1	-1	-1	-1	-1	-1	0.847	0.529
31.38	3	100	0	0	0	0	1	0	0	1	-1	-1	-1	-1	-1	0.846	0.53
31.51	3	100	0	0	0	0	1	0	0	1	-1	-1	-1	-1	-1	0.845	0.532
31.63	3	100	0	0	0	0	1	0	0	1	-1	-1	-1	-1	-1	0.845	0.533
31.75	3	100	0	0	0	0	1	0	0	1	-1	-1	-1	-1	-1	0.844	0.535
31.87	3	100	0	0	0	0	1	0	0	1	-1	-1	-1	-1	-1	0.843	0.536
31.99	3	100	0	0	0	0	1	0	0	1	-1	-1	-1	-1	-1	0.843	0.538
32.11	3	100	0	0	0	0	1	0	0	1	-1	-1	-1	-1	-1	0.842	0.539
32.24	3	100	0	0	0	0	1	0	0	1	-1	-1	-1	-1	-1	0.841	0.541
32.45	3	100	0	0	0	0	1	0	0	1	-1	-1	-1	-1	-1	0.84	0.542
32.57	3	100	0	0	0	0	1	0	0	1	-1	-1	-1	-1	-1	0.84	0.544
32.69	3	100	0	0	0	0	1	0	0	1	-1	-1	-1	-1	-1	0.839	0.545
32.81	3	100	0	0	0	0	1	0	0	1	-1	-1	-1	-1	-1	0.838	0.547
32.93	3	100	0	0	0	0	1	0	0	1	-1	-1	-1	-1	-1	0.838	0.548
33.05	3	100	0	0	0	0	1	0	0	1	-1	-1	-1	-1	-1	0.837	0.55
33.17	3	100	0	0	0	0	1	0	0	1	-1	-1	-1	-1	-1	0.836	0.551
33.3	3	100	0	0	0	0	1	0	0	1	-1	-1	-1	-1	-1	0.836	0.553
33.51	3	100	0	0	0	0	1	0	0	1	-1	-1	-1	-1	-1	0.835	0.554
33.64	3	100	0	0	0	0	1	0	0	1	-1	-1	-1	-1	-1	0.834	0.556
33.76	3	100	0	0	0	0	1	0	0	1	-1	-1	-1	-1	-1	0.833	0.557
33.88	3	100	0	0	0	0	1	0	0	1	-1	-1	-1	-1	-1	0.833	0.559
34	3	100	0	0	0	0	1	0	0	1	-1	-1	-1	-1	-1	0.832	0.56
34.12	3	100	0	0	0	0	1	0	0	1	-1	-1	-1	-1	-1	0.831	0.562
34.25	3	100	0	0	0	0	1	0	0	1	-1	-1	-1	-1	-1	0.831	0.563
34.37	3	100	0	0	0	0	1	0	0	1	-1	-1	-1	-1	-1	0.83	0.565
34.58	3	99.869	0	0	0	0	0.999	0	0.001	1	-1	-1	-1	-1	-1	0.829	0.566
34.7	3	99.754	0	0	0	0	0.998	0	0.002	1	-1	-1	-1	-1	-1	0.829	0.568
34.82	3	99.481	0	0	0	0	0.995	0	0.005	1	-1	-1	-1	-1	-1	0.828	0.569
34.94	3	99.318	0	0	0	0	0.993	0	0.007	1	-1	-1	-1	-1	-1	0.827	0.571
35.06	3	99.095	0	0	0	0	0.991	0	0.009	1	-1	-1	-1	-1	-1	0.826	0.572
35.19	3	98.91	0	0	0	0	0.989	0	0.011	1	-1	-1	-1	-1	-1	0.826	0.574
35.31	3	98.715	0	0	0	0	0.987	0	0.013	1	-1	-1	-1	-1	-1	0.825	0.575
35.44	3	98.518	0	0	0	0	0.985	0	0.015	1	-1	-1	-1	-1	-1	0.824	0.577
35.64	3	100	0	0	0	0	1	0	0	1	-1	-1	-1	-1	-1	0.824	0.578
35.77	3	100	0	0	0	0	1	0	0	1	-1	-1	-1	-1	-1	0.823	0.58
35.89	3	97.868	0	0	0	0	0.979	0	0.021	1	-1	-1	-1	-1	-1	0.822	0.581
36.01	3	97.831	0	0	0	0	0.978	0	0.022	1	-1	-1	-1	-1	-1	0.822	0.583
36.14	3	97.503	0	0	0	0	0.975	0	0.025	1	-1	-1	-1	-1	-1	0.821	0.584
36.27	3	97.444	0	0	0	0	0.974	0	0.026	1	-1	-1	-1	-1	-1	0.82	0.586
36.39	3	97.104	0	0	0	0	0.971	0	0.029	1	-1	-1	-1	-1	-1	0.819	0.587
36.51	3	97.049	0	0	0	0	0.97	0	0.03	1	-1	-1	-1	-1	-1	0.819	0.589
36.71	3	96.711	0	0	0	0	0.967	0	0.033	1	-1	-1	-1	-1	-1	0.818	0.59
36.83	3	96.656	0	0	0	0	0.967	0	0.033	1	-1	-1	-1	-1	-1	0.817	0.592
36.96	3	96.318	0	0	0	0	0.963	0	0.037	1	-1	-1	-1	-1	-1	0.817	0.593
37.08	3	96.263	0	0	0	0	0.963	0	0.037	1	-1	-1	-1	-1	-1	0.816	0.595
37.22	3	95.925	0	0	0	0	0.959	0	0.041	1	-1	-1	-1	-1	-1	0.815	0.596
37.34	3	95.87	0	0	0	0	0.959	0	0.041	1	-1	-1	-1	-1	-1	0.815	0.598
37.46	3	95.532	0	0	0	0	0.955	0	0.045	1	-1	-1	-1	-1	-1	0.814	0.599
37.58	3	95.477	0	0	0	0	0.955	0	0.045	1	-1	-1	-1	-1	-1	0.813	0.601
37.78	3	100	0	0	0	0	1	0	0	1	-1	-1	-1	-1	-1	0.812	0.602
37.9	3	100	0	0	0	0	1	0	0	1	-1	-1	-1	-1	-1	0.812	0.604
38.02	3	94.722	0	0	0	0	0.947	0	0.053	1	-1	-1	-1	-1	-1	0.811	0.605
38.15	3	94.687	0	0	0	0	0.947	0	0.053	1	-1	-1	-1	-1	-1	0.81	0.607
38.28	3	94.36	0	0	0	0	0.944	0	0.056	1	-1	-1	-1	-1	-1	0.81	0.608
38.4	3	94.3	0	0	0	0	0.943	0	0.057	1	-1	-1	-1	-1	-1	0.809	0.61
38.52	3	93.96	0	0	0	0	0.94	0	0.06	1	-1	-1	-1	-1	-1	0.808	0.611
38.64	3	93.905	0	0	0	0	0.939	0	0.061	1	-1	-1	-1	-1	-1	0.808	0.613
38.84	3	93.567	0	0	0	0	0.936	0	0.064	1	-1	-1	-1	-1	-1	0.807	0.614
38.96	3	93.512	0	0	0	0	0.935	0	0.065	1	-1	-1	-1	-1	-1	0.806	0.616
39.09	3	93.174	0	0	0	0	0.932	0	0.068	1	-1	-1	-1	-1	-1	0.805	0.617
39.22	3	93.119	0	0	0	0	0.931	0	0.069	1	-1	-1	-1	-1	-1	0.805	0.619
39.35	3	92.781	0	0	0	0	0.928	0	0.072	1	-1	-1	-1	-1	-1	0.804	0.62
39.48	3	92.726	0	0	0	0	0.927	0	0.073	1	-1	-1	-1	-1	-1	0.803	0.622
39.6	3	92.388	0	0	0	0	0.924	0	0.076	1	-1	-1	-1	-1	-1	0.803	0.623
39.72	3	92.333	0	0	0	0	0.923	0	0.077	1	-1	-1	-1	-1	-1	0.802	0.625
39.92	3	91.995	0	0	0	0	0.92	0	0.08	1	-1	-1	-1	-1	-1	0.801	0.626
40.04	3	91.94	0	0	0	0	0.919	0	0.081	1	-1	-1	-1	-1	-1	0.801	0.628
40.18	3	91.602	0	0	0	0	0.916	0	0.084	1	-1	-1	-1	-1	-1	0.8	0.629
40.31	3	91.547	0	0	0	0	0.915	0	0.085	1	-1	-1	-1	-1	-1	0.799	0.631
40.44	3	91.209	0	0	0	0	0.912	0	0.088	1	-1	-1	-1	-1	-1	0.798	0.632
40.57	3	91.154	0	0	0	0	0.912	0	0.088	1	-1	-1	-1	-1	-1	0.798	0.634
40.69	3	90.816	0	0	0	0	0.908	0	0.092	1	-1	-1	-1	-1	-1	0.797	0.635
40.821	3	90.761	0	0	0	0	0.908	0	0.092	1	-1	-1	-1	-1	-1	0.796	0.637
41.02	3	90.423	0	0	0	0	0.904	0	0.096	1	-1	-1	-1	-1	-1	0.796	0.638
41.15	3	90.368	0	0	0	0	0.904	0	0.096	1	-1	-1	-1	-1	-1	0.795	0.64
41.28	3	90.03	0	0	0	0	0.9	0	0.1	1	-1	-1	-1	-1	-1	0.794	0.641
41.41	3	89.975	0	0	0	0	0.9	0	0.1	1	-1	-1	-1	-1	-1	0.794	0.643
41.54	3	89.637	0	0	0	0	0.896	0	0.104	1	-1	-1	-1	-1	-1	0.793	0.644
41.67	3	89.582	0	0	0	0	0.896	0	0.104	1	-1	-1	-1	-1	-1	0.792	0.646
41.8	3	89.244	0	0	0	0	0.892	0	0.108	1	-1	-1	-1	-1	-1	0.791	0.647
41.93	3	89.189	0	0	0	0	0.892	0	0.108	1	-1	-1	-1	-1	-1	0.791	0.649
42.14	3	88.851	0	0	0	0	0.889	0	0.111	1	-1	-1	-1	-1	-1	0.79	0.65
42.28	3	88.796	0	0	0	0	0.888	0	0.112	1	-1	-1	-1	-1	-1	0.789	0.652
42.41	3	88.458	0	0	0	0	0.885	0	0.115	1	-1	-1	-1	-1	-1	0.789	0.653
42.54	3	88.403	0	0	0	0	0.884	0	0.116	1	-1	-1	-1	-1	-1	0.788	0.655
42.67	3	88.065	0	0	0	0	0.881	0	0.119	1	-1	-1	-1	-1	-1	0.787	0.656
42.8	3	88.01	0	0	0	0	0.88	0	0.12	1	-1	-1	-1	-1	-1	0.787	0.658
42.94	3	87.672	0	0	0	0	0.877	0	0.123	1	-1	-1	-1	-1	-1	0.786	0.659
43.07	3	87.617	0	0	0	0	0.876	0	0.124	1	-1	-1	-1	-1	-1	0.785	0.661
43.28	3	87.279	0	0	0	0	0.873	0	0.127	1	-1	-1	-1	-1	-1	0.784	0.662
43.42	3	87.224	0	0	0	0	0.872	0	0.128	1	-1	-1	-1	-1	-1	0.784	0.664
43.55	3	86.886	0	0	0	0	0.869	0	0.131	1	-1	-1	-1	-1	-1	0.783	0.665
43.68	3	86.832	0	0	0	0	0.868	0	0.132	1	-1	-1	-1	-1	-1	0.782	0.667
43.81	3	86.493	0	0	0	0	0.865	0	0.135	1	-1	-1	-1	-1	-1	0.782	0.668
43.95	3	86.438	0	0	0	0	0.864	0	0.136	1	-1	-1	-1	-1	-1	0.781	0.67
44.08	3	86.1	0	0	0	0	0.861	0	0.139	1	-1	-1	-1	-1	-1	0.78	0.671
44.23	3	86.046	0	0	0	0	0.86	0	0.14	1	-1	-1	-1	-1	-1	0.78	0.673
44.44	3	85.707	0	0	0	0	0.857	0	0.143	1	-1	-1	-1	-1	-1	0.779	0.674
44.57	3	85.653	0	0	0	0	0.857	0	0.143	1	-1	-1	-1	-1	-1	0.778	0.676
44.7	3	85.315	0	0	0	0	0.853	0	0.147	1	-1	-1	-1	-1	-1	0.777	0.677
44.841	3	85.26	0	0	0	0	0.853	0	0.147	1	-1	-1	-1	-1	-1	0.777	0.679
44.97	3	84.922	0	0	0	0	0.849	0	0.151	1	-1	-1	-1	-1	-1	0.776	0.68
45.1	3	84.867	0	0	0	0	0.849	0	0.151	1	-1	-1	-1	-1	-1	0.775	0.682
45.24	3	84.529	0	0	0	0	0.845	0	0.155	1	-1	-1	-1	-1	-1	0.775	0.683
45.37	3	84.474	0	0	0	0	0.845	0	0.155	1	-1	-1	-1	-1	-1	0.774	0.685
45.58	3	84.136	0	0	0	0	0.841	0	0.159	1	-1	-1	-1	-1	-1	0.773	0.686
45.71	3	84.081	0	0	0	0	0.841	0	0.159	1	-1	-1	-1	-1	-1	0.773	0.688
45.84	3	83.743	0	0	0	0	0.837	0	0.163	1	-1	-1	-1	-1	-1	0.772	0.689
45.97	3	83.688	0	0	0	0	0.837	0	0.163	1	-1	-1	-1	-1	-1	0.771	0.691
46.1	3	83.35	0	0	0	0	0.833	0	0.167	1	-1	-1	-1	-1	-1	0.77	0.692
46.23	3	83.295	0	0	0	0	0.833	0	0.167	1	-1	-1	-1	-1	-1	0.77	0.694
46.37	3	82.957	0	0	0	0	0.83	0	0.17	1	-1	-1	-1	-1	-1	0.769	0.695
46.5	3	82.902	0	0	0	0	0.829	0	0.171	1	-1	-1	-1	-1	-1	0.768	0.697
46.71	3	82.564	0	0	0	0	0.826	0	0.174	1	-1	-1	-1	-1	-1	0.768	0.698
46.84	3	82.509	0	0	0	0	0.825	0	0.175	1	-1	-1	-1	-1	-1	0.767	0.7
46.96	3	82.171	0	0	0	0	0.822	0	0.178	1	-1	-1	-1	-1	-1	0.766	0.701
47.09	3	82.116	0	0	0	0	0.821	0	0.179	1	-1	-1	-1	-1	-1	0.766	0.703
47.21	3	81.778	0	0	0	0	0.818	0	0.182	1	-1	-1	-1	-1	-1	0.765	0.704
47.33	3	81.723	0	0	0	0	0.817	0	0.183	1	-1	-1	-1	-1	-1	0.764	0.706
47.45	3	81.385	0	0	0	0	0.814	0	0.186	1	-1	-1	-1	-1	-1	0.763	0.707
47.57	3	81.33	0	0	0	0	0.813	0	0.187	1	-1	-1	-1	-1	-1	0.763	0.709
47.77	3	80.992	0	0	0	0	0.81	0	0.19	1	-1	-1	-1	-1	-1	0.762	0.71
47.89	3	80.937	0	0	0	0	0.809	0	0.191	1	-1	-1	-1	-1	-1	0.761	0.712
48.01	3	80.599	0	0	0	0	0.806	0	0.194	1	-1	-1	-1	-1	-1	0.761	0.713
48.14	3	80.544	0	0	0	0	0.805	0	0.195	1	-1	-1	-1	-1	-1	0.76	0.715
48.26	3	80.206	0	0	0	0	0.802	0	0.198	1	-1	-1	-1	-1	-1	0.759	0.716
48.41	3	80.151	0	0	0	0	0.802	0	0.198	1	-1	-1	-1	-1	-1	0.759	0.718
48.59	3	79.813	0	0	0	0	0.798	0	0.202	1	-1	-1	-1	-1	-1	0.758	0.719
48.71	3	79.758	0	0	0	0	0.798	0	0.202	1	-1	-1	-1	-1	-1	0.757	0.721
48.91	3	79.42	0	0	0	0	0.794	0	0.206	1	-1	-1	-1	-1	-1	0.756	0.722
49.04	3	79.365	0	0	0	0	0.794	0	0.206	1	-1	-1	-1	-1	-1	0.756	0.724
49.17	3	79.027	0	0	0	0	0.79	0	0.21	1	-1	-1	-1	-1	-1	0.755	0.725
49.3	3	78.972	0	0	0	0	0.79	0	0.21	1	-1	-1	-1	-1	-1	0.754	0.727
49.42	3	78.634	0	0	0	0	0.786	0	0.214	1	-1	-1	-1	-1	-1	0.754	0.728
49.54	3	78.579	0	0	0	0	0.786	0	0.214	1	-1	-1	-1	-1	-1	0.753	0.73
49.67	3	78.241	0	0	0	0	0.782	0	0.218	1	-1	-1	-1	-1	-1	0.752	0.731
49.79	3	78.186	0	0	0	0	0.782	0	0.218	1	-1	-1	-1	-1	-1	0.752	0.733
49.99	3	77.848	0	0	0	0	0.778	0	0.222	1	-1	-1	-1	-1	-1	0.751	0.734
50.12	3	100	0	0	0	0	1	0	0	1	-1	-1	-1	-1	-1	0.75	0.736
50.25	3	77.431	0	0	0	0	0.774	0	0.226	1	-1	-1	-1	-1	-1	0.749	0.737
50.37	3	100	0	0	0	0	1	0	0	1	-1	-1	-1	-1	-1	0.749	0.739
50.49	3	77.038	0	0	0	0	0.77	0	0.23	1	-1	-1	-1	-1	-1	0.748	0.74
50.61	3	100	0	0	0	0	1	0	0	1	-1	-1	-1	-1	-1	0.747	0.742
50.73	3	100	0	0	0	0	1	0	0	1	-1	-1	-1	-1	-1	0.747	0.743
50.86	3	76.449	0	0	0	0	0.764	0	0.236	1	-1	-1	-1	-1	-1	0.746	0.745
51.07	3	76.415	0	0	0	0	0.764	0	0.236	1	-1	-1	-1	-1	-1	0.745	0.746
51.21	0	100	0	1	0	0	0	0	0	1	-1	-1	-1	-1	-1	0.745	0.748
51.33	0	100	0	1	0	0	0	0	0	1	-1	-1	-1	-1	-1	0.744	0.749
51.45	0	100	0	1	0	0	0	0	0	1	-1	-1	-1	-1	-1	0.743	0.751
51.57	0	100	0	1	0	0	0	0	0	1	-1	-1	-1	-1	-1	0.742	0.752
51.69	0	100	0	1	0	0	0	0	0	1	-1	-1	-1	-1	-1	0.742	0.754
51.81	0	100	0	1	0	0	0	0	0	1	-1	-1	-1	-1	-1	0.741	0.755
51.93	0	100	0	1	0	0	0	0	0	1	-1	-1	-1	-1	-1	0.74	0.757
52.16	0	100	0	1	0	0	0	0	0	1	-1	-1	-1	-1	-1	0.74	0.758
52.29	0	100	0	1	0	0	0	0	0	1	-1	-1	-1	-1	-1	0.739	0.76
52.41	0	100	0	1	0	0	0	0	0	1	-1	-1	-1	-1	-1	0.738	0.761
52.53	0	100	0	1	0	0	0	0	0	1	-1	-1	-1	-1	-1	0.738	0.763
52.65	0	100	0	1	0	0	0	0	0	1	-1	-1	-1	-1	-1	0.737	0.764
52.78	0	100	0	1	0	0	0	0	0	1	-1	-1	-1	-1	-1	0.736	0.766
52.91	0	100	0	1	0	0	0	0	0	1	-1	-1	-1	-1	-1	0.735	0.767
53.04	0	100	0	1	0	0	0	0	0	1	-1	-1	-1	-1	-1	0.735	0.769
53.25	0	100	0	1	0	0	0	0	0	1	-1	-1	-1	-1	-1	0.734	0.77
53.37	0	100	0	1	0	0	0	0	0	1	-1	-1	-1	-1	-1	0.733	0.772
53.49	0	100	0	1	0	0	0	0	0	1	-1	-1	-1	-1	-1	0.733	0.773
53.61	0	100	0	1	0	0	0	0	0	1	-1	-1	-1	-1	-1	0.732	0.775
53.74	0	100	0	1	0	0	0	0	0	1	-1	-1	-1	-1	-1	0.731	0.776
53.87	0	100	0	1	0	0	0	0	0	1	-1	-1	-1	-1	-1	0.731	0.778
54.02	0	100	0	1	0	0	0	0	0	1	-1	-1	-1	-1	-1	0.73	0.779
54.14	0	100	0	1	0	0	0	0	0	-1	-1	-1	-1	-1	-1	0.729	0.781
54.37	0	100	0	1	0	0	0	0	0	-1	-1	-1	-1	-1	-1	0.728	0.782
54.5	0	100	0	1	0	0	0	0	0	-1	-1	-1	-1	-1	-1	0.728	0.784
54.63	0	100	0	1	0	0	0	0	0	-1	-1	-1	-1	-1	-1	0.727	0.785
54.77	0	100	0	1	0	0	0	0	0	-1	-1	-1	-1	-1	-1	0.726	0.787
54.9	0	100	0	1	0	0	0	0	0	-1	-1	-1	-1	-1	-1	0.726	0.788
55.051	0	100	0	1	0	0	0	0	0	-1	-1	-1	-1	-1	-1	0.725	0.79
55.21	0	100	0	1	0	0	0	0	0	-1	-1	-1	-1	-1	-1	0.724	0.791
55.33	0	100	0	1	0	0	0	0	0	-1	-1	-1	-1	-1	-1	0.724	0.793
55.54	0	100	0	1	0	0	0	0	0	-1	-1	-1	-1	-1	-1	0.723	0.794
55.66	0	100	0	1	0	0	0	0	0	-1	-1	-1	-1	-1	-1	0.722	0.796
55.78	0	100	0	1	0	0	0	0	0	-1	-1	-1	-1	-1	-1	0.721	0.797
55.9	0	100	0	1	0	0	0	0	0	-1	-1	-1	-1	-1	-1	0.721	0.799
56.03	0	100	0	1	0	0	0	0	0	-1	-1	-1	-1	-1	-1	0.72	0.8
56.15	0	100	0	1	0	0	0	0	0	-1	-1	-1	-1	-1	-1	0.719	0.802
56.28	0	100	0	1	0	0	0	0	0	-1	-1	-1	-1	-1	-1	0.719	0.803
56.41	1	100	0	0	1	0	0	0	0	-1	-1	1	-1	-1	-1	0.718	0.805
56.61	1	100	0	0	1	0	0	0	0	-1	-1	1	-1	-1	-1	0.717	0.806
56.74	1	100	0	0	1	0	0	0	0	-1	-1	1	-1	-1	-1	0.717	0.808
56.88	1	100	0	0	1	0	0	0	0	-1	-1	1	-1	-1	-1	0.716	0.809
57.01	1	100	0	0	1	0	0	0	0	-1	-1	1	-1	-1	-1	0.715	0.811
57.14	1	100	0	0	1	0	0	0	0	-1	-1	-1	-1	-1	-1	0.714	0.812
57.28	1	100	0	0	1	0	0	0	0	-1	-1	-1	-1	-1	-1	0.714	0.814
57.41	1	100	0	0	1	0	0	0	0	-1	-1	-1	-1	-1	-1	0.713	0.815
57.54	1	100	0	0	1	0	0	0	0	-1	-1	-1	-1	-1	-1	0.712	0.817
57.75	1	100	0	0	1	0	0	0	0	-1	-1	-1	-1	-1	-1	0.712	0.818
57.88	1	100	0	0	1	0	0	0	0	-1	-1	-1	-1	-1	-1	0.711	0.82
58.02	1	100	0	0	1	0	0	0	0	-1	-1	-1	-1	-1	-1	0.71	0.821
58.15	1	100	0	0	1	0	0	0	0	-1	-1	-1	-1	-1	-1	0.71	0.823
58.29	1	100	0	0	1	0	0	0	0	-1	-1	-1	-1	-1	-1	0.709	0.824
58.43	1	100	0	0	1	0	0	0	0	-1	1	-1	-1	-1	-1	0.708	0.826
58.57	1	100	0	0	1	0	0	0	0	-1	1	-1	-1	-1	-1	0.707	0.827
58.71	1	100	0	0	1	0	0	0	0	-1	1	-1	-1	-1	-1	0.707	0.829
58.93	1	100	0	0	1	0	0	0	0	-1	1	-1	-1	-1	-1	0.706	0.83
59.07	1	100	0	0	1	0	0	0	0	-1	1	-1	-1	-1	-1	0.705	0.832
59.22	1	100	0	0	1	0	0	0	0	-1	1	-1	-1	-1	-1	0.705	0.833
59.35	1	100	0	0	1	0	0	0	0	1	1	-1	-1	-1	-1	0.704	0.835
59.48	1	100	0	0	1	0	0	0	0	-1	1	-1	-1	-1	-1	0.703	0.836
59.61	1	100	0	0	1	0	0	0	0	-1	1	-1	-1	-1	-1	0.703	0.838
59.74	1	100	0	0	1	0	0	0	0	-1	1	-1	-1	-1	-1	0.702	0.839
59.87	1	100	0	0	1	0	0	0	0	-1	1	-1	-1	-1	-1	0.701	0.841
60.581	1	100	0	0	1	0	0	0	0	-1	1	-1	-1	-1	-1	0.7	0.842
60.71	2	100	0	0	0	1	0	0	0	-1	1	-1	-1	-1	-1	0.7	0.844
60.83	2	100	0	0	0	1	0	0	0	-1	1	-1	-1	-1	-1	0.699	0.845
60.97	2	100	0	0	0	1	0	0	0	-1	1	-1	-1	-1	-1	0.698	0.847
61.1	2	100	0	0	0	1	0	0	0	-1	1	-1	-1	-1	-1	0.698	0.848
61.23	2	100	0	0	0	1	0	0	0	-1	1	-1	-1	-1	-1	0.697	0.85
61.35	2	100	0	0	0	1	0	0	0	-1	1	-1	-1	-1	-1	0.696	0.851
61.48	2	100	0	0	0	1	0	0	0	-1	1	-1	-1	-1	-1	0.696	0.853
61.69	2	100	0	0	0	1	0	0	0	-1	1	-1	-1	-1	-1	0.695	0.854
61.81	2	100	0	0	0	1	0	0	0	-1	1	-1	-1	-1	-1	0.694	0.856
61.94	2	100	0	0	0	1	0	0	0	-1	1	-1	-1	-1	-1	0.693	0.857
62.07	2	100	0	0	0	1	0	0	0	-1	1	-1	-1	-1	-1	0.693	0.859
62.21	2	100	0	0	0	1	0	0	0	-1	1	-1	-1	-1	-1	0.692	0.86
62.34	2	100	0	0	0	1	0	0	0	-1	1	-1	-1	-1	-1	0.691	0.862
62.46	2	100	0	0	0	1	0	0	0	-1	1	-1	-1	-1	-1	0.691	0.863
62.58	2	100	0	0	0	1	0	0	0	-1	1	-1	-1	-1	-1	0.69	0.865
62.79	2	100	0	0	0	1	0	0	0	-1	1	-1	-1	-1	-1	0.689	0.866
62.94	2	100	0	0	0	1	0	0	0	-1	1	-1	-1	-1	-1	0.689	0.868
63.07	2	100	0	0	0	1	0	0	0	-1	1	-1	-1	-1	-1	0.688	0.869
63.21	2	100	0	0	0	1	0	0	0	-1	1	-1	-1	-1	-1	0.687	0.871
63.36	2	100	0	0	0	1	0	0	0	-1	1	-1	-1	-1	-1	0.686	0.872
63.5	2	100	0	0	0	1	0	0	0	-1	1	-1	-1	-1	-1	0.686	0.874
63.65	3	100	0	0	0	0	1	0	0	1	1	-1	-1	-1	-1	0.685	0.875
63.79	3	100	0	0	0	0	1	0	0	1	1	-1	-1	-1	-1	0.684	0.877
64.02	3	100	0	0	0	0	1	0	0	1	1	-1	-1	-1	-1	0.684	0.878
64.17	3	100	0	0	0	0	1	0	0	1	1	-1	-1	-1	-1	0.683	0.88
64.33	3	100	0	0	0	0	1	0	0	1	1	-1	-1	-1	-1	0.682	0.881
64.48	3	100	0	0	0	0	1	0	0	1	1	-1	-1	-1	-1	0.682	0.883
64.63	3	100	0	0	0	0	1	0	0	1	1	-1	-1	-1	-1	0.681	0.884
64.79	3	100	0	0	0	0	1	0	0	1	1	-1	-1	-1	-1	0.68	0.886
64.941	3	100	0	0	0	0	1	0	0	1	1	-1	-1	-1	-1	0.679	0.887
65.091	3	100	0	0	0	0	1	0	0	1	1	-1	-1	-1	-1	0.679	0.889
65.33	3	100	0	0	0	0	1	0	0	1	1	-1	-1	-1	-1	0.678	0.89
65.47	3	100	0	0	0	0	1	0	0	1	1	-1	-1	-1	-1	0.677	0.892
65.62	3	100	0	0	0	0	1	0	0	1	1	-1	-1	-1	-1	0.677	0.893
65.77	3	100	0	0	0	0	1	0	0	1	1	-1	-1	-1	-1	0.676	0.895
65.93	3	100	0	0	0	0	1	0	0	1	1	-1	-1	-1	-1	0.675	0.896
66.07	3	100	0	0	0	0	1	0	0	1	1	-1	-1	-1	-1	0.675	0.898
66.22	3	100	0	0	0	0	1	0	0	1	1	-1	-1	-1	-1	0.674	0.899
66.37	3	100	0	0	0	0	1	0	0	1	1	-1	-1	-1	-1	0.673	0.901
66.61	3	100	0	0	0	0	1	0	0	1	1	-1	-1	-1	-1	0.672	0.902
66.76	3	100	0	0	0	0	1	0	0	1	1	-1	-1	-1	-1	0.672	0.904
66.92	3	100	0	0	0	0	1	0	0	1	1	-1	-1	-1	-1	0.671	0.905
67.07	3	100	0	0	0	0	1	0	0	1	1	-1	-1	-1	-1	0.67	0.907
67.23	3	100	0	0	0	0	1	0	0	1	1	-1	-1	-1	-1	0.67	0.908
67.39	3	100	0	0	0	0	1	0	0	1	1	-1	-1	-1	-1	0.669	0.91
67.55	3	100	0	0	0	0	1	0	0	1	1	-1	-1	-1	-1	0.668	0.911
67.7	3	100	0	0	0	0	1	0	0	1	1	-1	-1	-1	-1	0.668	0.913
67.93	3	100	0	0	0	0	1	0	0	1	1	-1	-1	-1	-1	0.667	0.914
68.09	3	100	0	0	0	0	1	0	0	1	1	-1	-1	-1	-1	0.666	0.916
68.25	3	100	0	0	0	0	1	0	0	1	1	-1	-1	-1	-1	0.665	0.917
68.41	3	100	0	0	0	0	1	0	0	1	1	-1	-1	-1	-1	0.665	0.919
68.58	3	100	0	0	0	0	1	0	0	1	1	-1	-1	-1	-1	0.664	0.92
68.74	3	100	0	0	0	0	1	0	0	1	1	-1	-1	-1	-1	0.663	0.922
68.91	3	100	0	0	0	0	1	0	0	1	1	-1	-1	-1	-1	0.663	0.923
69.06	3	100	0	0	0	0	1	0	0	1	1	-1	1	-1	-1	0.662	0.925
69.3	3	100	0	0	0	0	1	0	0	1	1	-1	1	-1	-1	0.661	0.926
69.45	3	100	0	0	0	0	1	0	0	1	1	-1	1	-1	-1	0.661	0.928
69.62	3	100	0	0	0	0	1	0	0	1	1	-1	1	-1	-1	0.66	0.929
69.78	3	100	0	0	0	0	1	0	0	1	1	-1	1	-1	-1	0.659	0.931
69.95	3	100	0	0	0	0	1	0	0	1	1	-1	1	-1	-1	0.658	0.932
70.121	3	100	0	0	0	0	1	0	0	1	1	-1	-1	-1	-1	0.658	0.934
70.29	3	100	0	0	0	0	1	0	0	1	1	-1	-1	-1	-1	0.657	0.935
70.44	3	100	0	0	0	0	1	0	0	1	1	-1	-1	-1	-1	0.656	0.937
70.68	3	100	0	0	0	0	1	0	0	1	1	-1	-1	-1	-1	0.656	0.938
70.85	3	100	0	0	0	0	1	0	0	1	1	-1	-1	-1	-1	0.655	0.94
71.02	3	100	0	0	0	0	1	0	0	1	1	-1	-1	-1	-1	0.654	0.941
71.19	3	100	0	0	0	0	1	0	0	1	1	-1	-1	-1	-1	0.654	0.943
71.35	3	100	0	0	0	0	1	0	0	1	1	-1	-1	-1	-1	0.653	0.944
71.5	3	100	0	0	0	0	1	0	0	1	1	-1	-1	-1	-1	0.652	0.946
71.66	3	100	0	0	0	0	1	0	0	1	1	-1	-1	-1	-1	0.651	0.947
71.83	3	100	0	0	0	0	1	0	0	1	1	-1	-1	-1	-1	0.651	0.949
72.08	3	100	0	0	0	0	1	0	0	1	1	-1	-1	-1	-1	0.65	0.95
72.22	3	100	0	0	0	0	1	0	0	1	1	-1	-1	-1	-1	0.649	0.952
72.37	3	100	0	0	0	0	1	0	0	1	1	-1	-1	-1	-1	0.649	0.953
72.51	3	100	0	0	0	0	1	0	0	1	1	-1	-1	-1	-1	0.648	0.955
72.67	3	100	0	0	0	0	1	0	0	1	1	-1	-1	-1	-1	0.647	0.956
72.83	3	100	0	0	0	0	1	0	0	1	1	-1	-1	-1	-1	0.647	0.958
72.97	3	100	0	0	0	0	1	0	0	1	1	-1	-1	-1	-1	0.646	0.959
73.12	3	100	0	0	0	0	1	0	0	1	1	-1	-1	-1	-1	0.645	0.961
73.35	3	100	0	0	0	0	1	0	0	1	1	-1	-1	-1	-1	0.644	0.962
73.49	3	100	0	0	0	0	1	0	0	1	1	-1	-1	-1	-1	0.644	0.964
73.65	3	100	0	0	0	0	1	0	0	1	1	-1	-1	-1	-1	0.643	0.965
73.81	3	100	0	0	0	0	1	0	0	1	1	-1	-1	-1	-1	0.642	0.967
73.96	3	100	0	0	0	0	1	0	0	1	1	-1	-1	-1	-1	0.642	0.968
74.13	3	100	0	0	0	0	1	0	0	1	1	-1	-1	-1	-1	0.641	0.97
74.29	3	100	0	0	0	0	1	0	0	1	1	-1	-1	-1	-1	0.64	0.971
74.44	3	100	0	0	0	0	1	0	0	1	1	-1	-1	-1	-1	0.64	0.973
74.67	3	100	0	0	0	0	1	0	0	1	1	-1	-1	-1	-1	0.639	0.974
74.83	3	100	0	0	0	0	1	0	0	1	1	-1	-1	-1	-1	0.638	0.976
74.991	3	100	0	0	0	0	1	0	0	1	1	-1	-1	-1	-1	0.637	0.977
75.151	3	100	0	0	0	0	1	0	0	1	1	-1	-1	-1	-1	0.637	0.979
75.31	3	100	0	0	0	0	1	0	0	1	1	-1	-1	-1	-1	0.636	0.98
75.45	3	100	0	0	0	0	1	0	0	1	1	-1	-1	-1	-1	0.635	0.982
75.61	3	100	0	0	0	0	1	0	0	1	1	-1	-1	-1	-1	0.635	0.983
75.75	3	100	0	0	0	0	1	0	0	1	1	-1	-1	-1	-1	0.634	0.985
75.97	3	100	0	0	0	0	1	0	0	1	1	-1	-1	-1	-1	0.633	0.986
76.11	3	100	0	0	0	0	1	0	0	1	1	-1	-1	-1	-1	0.633	0.988
76.25	3	100	0	0	0	0	1	0	0	1	1	-1	-1	-1	-1	0.632	0.989
76.39	3	100	0	0	0	0	1	0	0	1	1	-1	-1	-1	-1	0.631	0.991
76.53	3	100	0	0	0	0	1	0	0	1	1	-1	-1	-1	-1	0.63	0.992
76.67	3	100	0	0	0	0	1	0	0	1	1	-1	-1	-1	-1	0.63	0.994
76.81	3	100	0	0	0	0	1	0	0	1	1	-1	-1	-1	-1	0.629	0.995
76.95	3	100	0	0	0	0	1	0	0	1	1	-1	-1	-1	-1	0.628	0.997
77.17	3	100	0	0	0	0	1	0	0	1	1	-1	-1	-1	-1	0.628	0.998
77.311	3	100	0	0	0	0	1	0	0	1	1	-1	-1	-1	-1	0.627	1
77.44	3	100	0	0	0	0	1	0	0	1	1	-1	-1	-1	-1	0.626	1
77.59	3	100	0	0	0	0	1	0	0	1	1	-1	-1	-1	-1	0.626	1
77.73	3	100	0	0	0	0	1	0	0	1	1	-1	-1	-1	-1	0.625	1
77.87	3	100	0	0	0	0	1	0	0	1	1	-1	-1	-1	-1	0.624	1
77.99	3	100	0	0	0	0	1	0	0	1	1	-1	-1	-1	-1	0.623	1
78.13	3	100	0	0	0	0	1	0	0	1	1	-1	-1	-1	-1	0.623	1
78.35	3	100	0	0	0	0	1	0	0	1	1	-1	-1	-1	-1	0.622	1
78.48	3	100	0	0	0	0	1	0	0	1	1	-1	-1	-1	-1	0.621	1
78.61	3	100	0	0	0	0	1	0	0	1	1	-1	-1	-1	-1	0.621	1
78.75	3	100	0	0	0	0	1	0	0	1	1	-1	-1	-1	-1	0.62	1
78.87	3	100	0	0	0	0	1	0	0	1	1	-1	-1	-1	-1	0.619	1
79.02	3	100	0	0	0	0	1	0	0	1	1	-1	-1	-1	-1	0.619	1
79.17	3	100	0	0	0	0	1	0	0	1	1	-1	-1	-1	-1	0.618	1
79.31	3	100	0	0	0	0	1	0	0	1	1	-1	-1	-1	-1	0.617	1
79.53	3	100	0	0	0	0	1	0	0	1	1	-1	-1	-1	-1	0.616	1
79.67	3	100	0	0	0	0	1	0	0	1	1	-1	-1	-1	-1	0.616	1
79.8	3	100	0	0	0	0	1	0	0	1	1	-1	-1	-1	-1	0.615	1
79.95	3	100	0	0	0	0	1	0	0	1	1	-1	-1	-1	-1	0.614	1
80.091	3	100	0	0	0	0	1	0	0	1	1	-1	-1	-1	-1	0.614	1
80.22	3	100	0	0	0	0	1	0	0	1	1	-1	-1	-1	-1	0.613	1
80.35	3	100	0	0	0	0	1	0	0	1	1	-1	-1	-1	-1	0.612	1
80.48	3	100	0	0	0	0	1	0	0	1	1	-1	-1	-1	-1	0.612	1
80.69	3	100	0	0	0	0	1	0	0	1	1	-1	-1	-1	-1	0.611	1
80.821	3	100	0	0	0	0	1	0	0	1	1	-1	-1	-1	-1	0.61	1
80.941	3	100	0	0	0	0	1	0	0	1	1	-1	-1	-1	-1	0.609	1
81.06	3	100	0	0	0	0	1	0	0	1	1	-1	-1	-1	-1	0.609	1
81.2	3	100	0	0	0	0	1	0	0	1	1	-1	-1	-1	-1	0.608	1
81.32	3	100	0	0	0	0	1	0	0	1	1	-1	-1	-1	-1	0.607	1
81.45	3	100	0	0	0	0	1	0	0	1	1	-1	-1	-1	-1	0.607	1
81.57	3	100	0	0	0	0	1	0	0	1	1	-1	-1	-1	-1	0.606	1
81.81	3	100	0	0	0	0	1	0	0	1	1	-1	-1	-1	-1	0.605	1
81.94	3	100	0	0	0	0	1	0	0	1	1	-1	-1	-1	-1	0.605	1
82.06	3	100	0	0	0	0	1	0	0	1	1	-1	-1	-1	-1	0.604	1
82.18	3	100	0	0	0	0	1	0	0	1	1	-1	-1	-1	-1	0.603	1
82.3	3	100	0	0	0	0	1	0	0	1	1	-1	-1	-1	-1	0.602	1
82.43	3	100	0	0	0	0	1	0	0	1	1	-1	-1	-1	-1	0.602	1
82.55	3	100	0	0	0	0	1	0	0	1	1	-1	-1	-1	-1	0.601	1
82.69	3	100	0	0	0	0	1	0	0	1	1	-1	-1	-1	-1	0.6	1
82.89	3	100	0	0	0	0	1	0	0	1	1	-1	-1	-1	-1	0.6	1
83.04	3	100	0	0	0	0	1	0	0	1	1	-1	-1	-1	-1	0.599	1
83.17	3	100	0	0	0	0	1	0	0	1	1	-1	-1	-1	-1	0.598	1
83.32	4	100	0	0	0	0	0	1	0	1	1	-1	-1	1	1	0.598	1
83.47	4	100	0	0	0	0	0	1	0	1	1	-1	-1	1	1	0.597	1
83.61	4	100	0	0	0	0	0	1	0	1	1	-1	-1	1	1	0.596	1
83.76	4	100	0	0	0	0	0	1	0	1	1	-1	-1	1	1	0.595	1
83.9	4	100	0	0	0	0	0	1	0	1	1	-1	-1	1	1	0.595	1
84.12	4	100	0	0	0	0	0	1	0	1	1	-1	-1	1	1	0.594	1
84.261	4	100	0	0	0	0	0	1	0	1	1	-1	-1	1	1	0.593	1
84.41	4	100	0	0	0	0	0	1	0	1	-1	-1	-1	1	1	0.593	0
84.56	4	100	0	0	0	0	0	1	0	1	-1	-1	-1	1	1	0.592	0.002
84.72	4	100	0	0	0	0	0	1	0	1	-1	-1	-1	1	1	0.591	0.003
84.85	4	100	0	0	0	0	0	1	0	1	-1	-1	-1	1	1	0.591	0.004
84.99	4	100	0	0	0	0	0	1	0	1	-1	-1	-1	1	1	0.59	0.006
85.131	4	100	0	0	0	0	0	1	0	1	-1	-1	-1	1	1	0.589	0.008
85.35	4	100	0	0	0	0	0	1	0	1	-1	-1	-1	1	1	0.588	0.009
85.491	4	100	0	0	0	0	0	1	0	1	-1	-1	-1	1	1	0.588	0.011
85.62	4	100	0	0	0	0	0	1	0	1	-1	-1	-1	1	1	0.587	0.012
85.77	3	100	0	0	0	0	1	0	0	1	-1	-1	-1	1	1	0.586	0.014
85.9	3	100	0	0	0	0	1	0	0	1	-1	-1	-1	1	1	0.586	0.015
86.02	3	100	0	0	0	0	1	0	0	1	-1	-1	-1	1	1	0.585	0.017
86.15	3	100	0	0	0	0	1	0	0	1	-1	-1	-1	1	1	0.584	0.018
86.28	3	100	0	0	0	0	1	0	0	1	-1	-1	-1	-1	-1	0.584	0.02
86.49	3	100	0	0	0	0	1	0	0	1	-1	-1	-1	-1	-1	0.583	0.021
86.64	3	100	0	0	0	0	1	0	0	1	-1	-1	-1	-1	-1	0.582	0.022
86.78	3	100	0	0	0	0	1	0	0	1	-1	-1	-1	-1	-1	0.581	0.024
86.91	3	100	0	0	0	0	1	0	0	1	-1	-1	-1	-1	-1	0.581	0.025
87.051	3	100	0	0	0	0	1	0	0	1	-1	-1	-1	-1	-1	0.58	0.027
87.18	3	100	0	0	0	0	1	0	0	1	-1	-1	-1	-1	-1	0.579	0.028
87.31	3	100	0	0	0	0	1	0	0	1	-1	-1	-1	-1	-1	0.579	0.03
87.44	3	100	0	0	0	0	1	0	0	1	-1	-1	-1	-1	-1	0.578	0.031
87.65	3	100	0	0	0	0	1	0	0	1	-1	-1	-1	-1	-1	0.577	0.033
87.78	3	100	0	0	0	0	1	0	0	1	-1	-1	-1	-1	-1	0.577	0.034
87.92	3	100	0	0	0	0	1	0	0	1	-1	-1	-1	-1	-1	0.576	0.036
88.05	3	100	0	0	0	0	1	0	0	1	-1	-1	-1	-1	-1	0.575	0.037
88.18	3	100	0	0	0	0	1	0	0	1	-1	-1	-1	-1	-1	0.574	0.039
88.31	3	100	0	0	0	0	1	0	0	1	-1	-1	-1	-1	-1	0.574	0.04
88.44	3	100	0	0	0	0	1	0	0	1	-1	-1	-1	-1	-1	0.573	0.042
88.56	3	100	0	0	0	0	1	0	0	1	-1	-1	-1	-1	-1	0.572	0.043
88.78	3	100	0	0	0	0	1	0	0	1	-1	-1	-1	-1	-1	0.572	0.045
88.91	3	100	0	0	0	0	1	0	0	1	-1	-1	-1	-1	-1	0.571	0.046
89.03	3	100	0	0	0	0	1	0	0	1	-1	-1	-1	-1	-1	0.57	0.048
89.17	3	100	0	0	0	0	1	0	0	1	-1	-1	-1	-1	-1	0.57	0.049
89.29	3	100	0	0	0	0	1	0	0	1	-1	-1	-1	-1	-1	0.569	0.051
89.41	3	100	0	0	0	0	1	0	0	1	-1	-1	-1	-1	-1	0.568	0.052
89.54	3	100	0	0	0	0	1	0	0	1	-1	-1	-1	-1	-1	0.567	0.054
89.66	3	100	0	0	0	0	1	0	0	1	-1	-1	-1	-1	-1	0.567	0.055
89.87	3	100	0	0	0	0	1	0	0	1	-1	-1	-1	-1	-1	0.566	0.057
90.001	3	100	0	0	0	0	1	0	0	1	-1	-1	-1	-1	-1	0.565	0.058
90.12	3	100	0	0	0	0	1	0	0	1	-1	-1	-1	-1	-1	0.565	0.06
90.25	3	100	0	0	0	0	1	0	0	1	-1	-1	-1	-1	-1	0.564	0.061
90.37	3	100	0	0	0	0	1	0	0	1	-1	-1	-1	-1	-1	0.563	0.063
90.5	3	100	0	0	0	0	1	0	0	1	-1	-1	-1	-1	-1	0.563	0.064
90.63	3	100	0	0	0	0	1	0	0	1	-1	-1	-1	-1	-1	0.562	0.066
90.75	3	100	0	0	0	0	1	0	0	1	-1	-1	-1	-1	-1	0.561	0.067
90.96	3	100	0	0	0	0	1	0	0	1	-1	-1	-1	-1	-1	0.56	0.069
91.09	3	100	0	0	0	0	1	0	0	1	-1	-1	-1	-1	-1	0.56	0.071
91.21	3	100	0	0	0	0	1	0	0	1	-1	-1	-1	-1	-1	0.559	0.072
91.33	3	100	0	0	0	0	1	0	0	1	-1	-1	-1	-1	-1	0.558	0.074
91.45	3	100	0	0	0	0	1	0	0	1	-1	-1	-1	-1	-1	0.558	0.075
91.57	3	100	0	0	0	0	1	0	0	1	-1	-1	-1	-1	-1	0.557	0.077
91.69	3	100	0	0	0	0	1	0	0	1	-1	-1	-1	-1	-1	0.556	0.078
91.82	3	100	0	0	0	0	1	0	0	1	-1	-1	-1	-1	-1	0.556	0.08
92.031	3	100	0	0	0	0	1	0	0	1	-1	-1	-1	-1	-1	0.555	0.081
92.151	3	100	0	0	0	0	1	0	0	1	-1	-1	-1	-1	-1	0.554	0.083
92.27	3	100	0	0	0	0	1	0	0	1	-1	-1	-1	-1	-1	0.553	0.084
92.39	3	100	0	0	0	0	1	0	0	1	-1	-1	-1	-1	-1	0.553	0.086
92.51	3	100	0	0	0	0	1	0	0	1	-1	-1	-1	-1	-1	0.552	0.087
92.65	3	100	0	0	0	0	1	0	0	1	-1	-1	-1	-1	-1	0.551	0.089
92.78	3	100	0	0	0	0	1	0	0	1	-1	-1	-1	-1	-1	0.551	0.09
92.91	3	100	0	0	0	0	1	0	0	1	-1	-1	-1	-1	-1	0.55	0.092
93.121	3	100	0	0	0	0	1	0	0	1	-1	-1	-1	-1	-1	0.549	0.093
93.251	3	100	0	0	0	0	1	0	0	1	-1	-1	-1	-1	-1	0.549	0.095
93.37	3	100	0	0	0	0	1	0	0	1	-1	-1	-1	-1	-1	0.548	0.096
93.49	3	100	0	0	0	0	1	0	0	1	-1	-1	-1	-1	-1	0.547	0.098
93.64	3	100	0	0	0	0	1	0	0	1	-1	-1	-1	-1	-1	0.546	0.099
93.76	3	100	0	0	0	0	1	0	0	1	-1	-1	-1	-1	-1	0.546	0.101
93.89	3	100	0	0	0	0	1	0	0	1	-1	-1	-1	-1	-1	0.545	0.102
94.01	3	100	0	0	0	0	1	0	0	1	-1	-1	-1	-1	-1	0.544	0.104
94.21	3	100	0	0	0	0	1	0	0	1	-1	-1	-1	-1	-1	0.544	0.105
94.341	3	100	0	0	0	0	1	0	0	1	-1	-1	-1	-1	-1	0.543	0.107
94.46	3	100	0	0	0	0	1	0	0	1	-1	-1	-1	-1	-1	0.542	0.108
94.6	3	100	0	0	0	0	1	0	0	1	-1	-1	-1	-1	-1	0.542	0.11
94.72	3	100	0	0	0	0	1	0	0	1	-1	-1	-1	-1	-1	0.541	0.111
94.86	3	100	0	0	0	0	1	0	0	1	-1	-1	-1	-1	-1	0.54	0.113
94.99	3	100	0	0	0	0	1	0	0	1	-1	-1	-1	-1	-1	0.539	0.114
95.131	3	100	0	0	0	0	1	0	0	1	-1	-1	-1	-1	-1	0.539	0.116
95.34	3	100	0	0	0	0	1	0	0	1	-1	-1	-1	-1	-1	0.538	0.117
95.461	3	100	0	0	0	0	1	0	0	1	-1	-1	-1	-1	-1	0.537	0.119
95.6	3	100	0	0	0	0	1	0	0	1	-1	-1	-1	-1	-1	0.537	0.12
95.73	3	100	0	0	0	0	1	0	0	1	-1	-1	-1	-1	-1	0.536	0.122
95.86	3	100	0	0	0	0	1	0	0	1	-1	-1	-1	-1	-1	0.535	0.123
95.98	3	100	0	0	0	0	1	0	0	1	-1	-1	-1	-1	-1	0.535	0.125
96.11	3	100	0	0	0	0	1	0	0	1	-1	-1	-1	-1	-1	0.534	0.126
96.24	3	100	0	0	0	0	1	0	0	1	-1	-1	-1	-1	-1	0.533	0.128
96.44	3	100	0	0	0	0	1	0	0	1	-1	-1	-1	-1	-1	0.532	0.129
96.591	3	100	0	0	0	0	1	0	0	1	-1	-1	-1	-1	-1	0.532	0.131
96.72	3	100	0	0	0	0	1	0	0	1	-1	-1	-1	-1	-1	0.531	0.132
96.85	3	100	0	0	0	0	1	0	0	1	-1	-1	-1	-1	-1	0.53	0.134
96.98	3	100	0	0	0	0	1	0	0	1	-1	-1	-1	-1	-1	0.53	0.135
97.101	3	100	0	0	0	0	1	0	0	1	-1	-1	-1	-1	-1	0.529	0.137
97.23	3	100	0	0	0	0	1	0	0	1	-1	-1	-1	-1	-1	0.528	0.138
97.35	3	100	0	0	0	0	1	0	0	1	-1	-1	-1	-1	-1	0.528	0.14
97.551	3	100	0	0	0	0	1	0	0	1	-1	-1	-1	-1	-1	0.527	0.141
97.691	3	100	0	0	0	0	1	0	0	1	-1	-1	-1	-1	-1	0.526	0.143
97.83	3	100	0	0	0	0	1	0	0	1	-1	-1	-1	-1	-1	0.525	0.144
97.95	3	100	0	0	0	0	1	0	0	1	-1	-1	-1	-1	-1	0.525	0.146
98.07	3	100	0	0	0	0	1	0	0	1	-1	-1	-1	-1	-1	0.524	0.147
98.19	3	100	0	0	0	0	1	0	0	1	-1	-1	-1	-1	-1	0.523	0.149
98.32	3	100	0	0	0	0	1	0	0	1	-1	-1	-1	-1	-1	0.523	0.15
98.44	3	100	0	0	0	0	1	0	0	1	-1	-1	-1	-1	-1	0.522	0.152
98.65	3	100	0	0	0	0	1	0	0	1	-1	-1	-1	-1	-1	0.521	0.153
98.791	3	100	0	0	0	0	1	0	0	1	-1	-1	-1	-1	-1	0.521	0.155
98.91	3	100	0	0	0	0	1	0	0	1	-1	-1	-1	-1	-1	0.52	0.156
99.031	3	100	0	0	0	0	1	0	0	1	-1	-1	-1	-1	-1	0.519	0.158
99.15	3	100	0	0	0	0	1	0	0	1	-1	-1	-1	-1	-1	0.518	0.159
99.28	3	100	0	0	0	0	1	0	0	1	-1	-1	-1	-1	-1	0.518	0.161
99.441	3	100	0	0	0	0	1	0	0	1	-1	-1	-1	-1	-1	0.517	0.162
99.63	3	100	0	0	0	0	1	0	0	1	-1	-1	-1	-1	-1	0.516	0.163
99.84	3	100	0	0	0	0	1	0	0	1	-1	-1	1	-1	-1	0.516	0.165
99.97	3	100	0	0	0	0	1	0	0	1	-1	-1	1	-1	-1	0.515	0.166
100.101	3	100	0	0	0	0	1	0	0	1	-1	-1	1	-1	-1	0.514	0.168
100.24	3	100	0	0	0	0	1	0	0	1	-1	-1	1	-1	-1	0.514	0.169
100.37	3	100	0	0	0	0	1	0	0	1	-1	-1	1	-1	-1	0.513	0.171
100.51	3	100	0	0	0	0	1	0	0	1	-1	-1	1	-1	-1	0.512	0.172
100.66	3	100	0	0	0	0	1	0	0	1	-1	-1	1	-1	-1	0.511	0.174
100.79	3	100	0	0	0	0	1	0	0	1	-1	-1	1	-1	-1	0.511	0.175
101	3	100	0	0	0	0	1	0	0	1	-1	-1	1	-1	-1	0.51	0.177
101.13	3	100	0	0	0	0	1	0	0	1	-1	-1	-1	-1	-1	0.509	0.178
101.26	3	100	0	0	0	0	1	0	0	1	-1	-1	-1	-1	-1	0.509	0.18
101.39	3	100	0	0	0	0	1	0	0	1	-1	-1	-1	-1	-1	0.508	0.181
101.52	3	100	0	0	0	0	1	0	0	1	-1	-1	-1	-1	-1	0.507	0.183
101.67	3	100	0	0	0	0	1	0	0	1	-1	-1	-1	-1	-1	0.507	0.184
101.81	3	100	0	0	0	0	1	0	0	1	-1	-1	-1	-1	-1	0.506	0.186
101.94	3	100	0	0	0	0	1	0	0	1	-1	-1	-1	-1	-1	0.505	0.187
102.15	3	100	0	0	0	0	1	0	0	1	-1	-1	-1	-1	-1	0.504	0.189
102.28	3	100	0	0	0	0	1	0	0	1	-1	-1	-1	-1	-1	0.504	0.19
102.41	3	100	0	0	0	0	1	0	0	1	-1	-1	-1	-1	-1	0.503	0.192
102.56	3	100	0	0	0	0	1	0	0	1	-1	-1	-1	-1	-1	0.502	0.193
102.69	3	100	0	0	0	0	1	0	0	1	-1	-1	-1	-1	-1	0.502	0.195
102.83	3	100	0	0	0	0	1	0	0	1	-1	-1	-1	-1	-1	0.501	0.196
102.96	3	100	0	0	0	0	1	0	0	1	-1	-1	-1	-1	-1	0.5	0.198
103.08	3	100	0	0	0	0	1	0	0	1	-1	-1	-1	-1	-1	0.5	0.199
103.28	3	100	0	0	0	0	1	0	0	1	-1	-1	-1	-1	-1	0.499	0.201
103.41	3	100	0	0	0	0	1	0	0	1	-1	-1	-1	-1	-1	0.498	0.202
103.54	3	100	0	0	0	0	1	0	0	1	-1	-1	-1	-1	-1	0.497	0.204
103.66	3	100	0	0	0	0	1	0	0	1	-1	-1	-1	-1	-1	0.497	0.205
103.79	3	100	0	0	0	0	1	0	0	1	-1	-1	-1	-1	-1	0.496	0.207
103.91	3	100	0	0	0	0	1	0	0	1	-1	-1	-1	-1	-1	0.495	0.208
104.03	3	100	0	0	0	0	1	0	0	1	-1	-1	-1	-1	-1	0.495	0.21
104.16	3	100	0	0	0	0	1	0	0	1	-1	-1	-1	-1	-1	0.494	0.211
104.36	3	100	0	0	0	0	1	0	0	1	-1	-1	-1	-1	-1	0.493	0.213
104.48	3	100	0	0	0	0	1	0	0	1	-1	-1	-1	-1	-1	0.493	0.214
104.61	3	100	0	0	0	0	1	0	0	1	-1	-1	-1	-1	-1	0.492	0.216
104.74	3	100	0	0	0	0	1	0	0	1	-1	-1	-1	-1	-1	0.491	0.217
104.86	3	100	0	0	0	0	1	0	0	1	-1	-1	-1	-1	-1	0.49	0.219
104.98	3	100	0	0	0	0	1	0	0	1	-1	-1	-1	-1	-1	0.49	0.22
105.101	3	100	0	0	0	0	1	0	0	1	-1	-1	-1	-1	-1	0.489	0.222
105.23	3	100	0	0	0	0	1	0	0	1	-1	-1	-1	-1	-1	0.488	0.223
105.44	3	100	0	0	0	0	1	0	0	1	-1	-1	-1	-1	-1	0.488	0.225
105.58	3	100	0	0	0	0	1	0	0	1	-1	-1	-1	-1	-1	0.487	0.226
105.7	3	100	0	0	0	0	1	0	0	1	-1	-1	-1	-1	-1	0.486	0.228
105.83	3	100	0	0	0	0	1	0	0	1	-1	-1	-1	-1	-1	0.486	0.229
105.95	3	100	0	0	0	0	1	0	0	1	-1	-1	-1	-1	-1	0.485	0.231
106.07	3	100	0	0	0	0	1	0	0	1	-1	-1	-1	-1	-1	0.484	0.232
106.19	3	100	0	0	0	0	1	0	0	1	-1	-1	-1	-1	-1	0.483	0.234
106.31	3	100	0	0	0	0	1	0	0	1	-1	-1	-1	-1	-1	0.483	0.235
106.52	3	100	0	0	0	0	1	0	0	1	-1	-1	-1	-1	-1	0.482	0.237
106.65	3	100	0	0	0	0	1	0	0	1	-1	-1	-1	-1	-1	0.481	0.238
106.78	3	100	0	0	0	0	1	0	0	1	-1	-1	-1	-1	-1	0.481	0.24
106.9	3	100	0	0	0	0	1	0	0	1	-1	-1	-1	-1	-1	0.48	0.241
107.02	3	100	0	0	0	0	1	0	0	1	-1	-1	-1	-1	-1	0.479	0.243
107.151	3	100	0	0	0	0	1	0	0	1	-1	-1	-1	-1	-1	0.479	0.244
107.28	3	100	0	0	0	0	1	0	0	1	-1	-1	-1	-1	-1	0.478	0.246
107.41	3	100	0	0	0	0	1	0	0	1	-1	-1	-1	-1	-1	0.477	0.247
107.61	3	100	0	0	0	0	1	0	0	1	-1	-1	-1	-1	-1	0.476	0.249
107.74	3	100	0	0	0	0	1	0	0	1	-1	-1	-1	-1	-1	0.476	0.25
107.86	3	100	0	0	0	0	1	0	0	1	-1	-1	-1	-1	-1	0.475	0.252
107.98	3	100	0	0	0	0	1	0	0	1	-1	-1	-1	-1	-1	0.474	0.253
108.1	3	100	0	0	0	0	1	0	0	1	-1	-1	-1	-1	-1	0.474	0.255
108.23	3	100	0	0	0	0	1	0	0	1	-1	-1	-1	-1	-1	0.473	0.256
108.35	3	100	0	0	0	0	1	0	0	1	-1	-1	-1	-1	-1	0.472	0.258
108.5	3	100	0	0	0	0	1	0	0	1	-1	-1	-1	-1	-1	0.472	0.259
108.71	3	100	0	0	0	0	1	0	0	1	-1	-1	-1	-1	-1	0.471	0.261
108.83	3	100	0	0	0	0	1	0	0	1	-1	-1	-1	-1	-1	0.47	0.262
108.95	3	100	0	0	0	0	1	0	0	1	-1	-1	-1	-1	-1	0.469	0.264
109.09	3	100	0	0	0	0	1	0	0	1	-1	-1	-1	-1	-1	0.469	0.265
109.21	3	100	0	0	0	0	1	0	0	1	-1	-1	-1	-1	-1	0.468	0.267
109.34	3	100	0	0	0	0	1	0	0	1	-1	-1	-1	-1	-1	0.467	0.268
109.47	3	100	0	0	0	0	1	0	0	1	-1	-1	-1	-1	-1	0.467	0.27
109.6	3	100	0	0	0	0	1	0	0	1	-1	-1	-1	-1	-1	0.466	0.271
109.8	3	100	0	0	0	0	1	0	0	1	-1	-1	-1	-1	-1	0.465	0.273
109.93	3	100	0	0	0	0	1	0	0	1	-1	-1	-1	-1	-1	0.465	0.274
110.061	3	100	0	0	0	0	1	0	0	1	-1	-1	-1	-1	-1	0.464	0.276
110.18	3	100	0	0	0	0	1	0	0	1	-1	-1	-1	-1	-1	0.463	0.277
110.3	3	100	0	0	0	0	1	0	0	1	-1	-1	-1	-1	-1	0.462	0.279
110.45	3	100	0	0	0	0	1	0	0	1	-1	-1	-1	-1	-1	0.462	0.28
110.58	3	100	0	0	0	0	1	0	0	1	-1	-1	-1	-1	-1	0.461	0.282
110.7	3	100	0	0	0	0	1	0	0	1	-1	-1	-1	-1	-1	0.46	0.283
110.9	3	100	0	0	0	0	1	0	0	1	-1	-1	-1	-1	-1	0.46	0.285
111.03	3	100	0	0	0	0	1	0	0	1	-1	-1	-1	-1	-1	0.459	0.287
111.16	3	100	0	0	0	0	1	0	0	1	-1	-1	-1	-1	-1	0.458	0.288
111.28	3	100	0	0	0	0	1	0	0	1	-1	-1	-1	-1	-1	0.458	0.29
111.43	3	100	0	0	0	0	1	0	0	1	-1	-1	-1	-1	-1	0.457	0.291
111.56	3	100	0	0	0	0	1	0	0	1	-1	-1	-1	-1	-1	0.456	0.293
111.68	3	100	0	0	0	0	1	0	0	1	-1	-1	-1	-1	-1	0.455	0.294
111.8	3	100	0	0	0	0	1	0	0	1	-1	-1	-1	-1	-1	0.455	0.296
112	3	100	0	0	0	0	1	0	0	1	-1	-1	-1	-1	-1	0.454	0.297
112.12	3	100	0	0	0	0	1	0	0	1	-1	-1	-1	-1	-1	0.453	0.299
112.24	3	100	0	0	0	0	1	0	0	1	-1	-1	-1	-1	-1	0.453	0.3
112.37	3	100	0	0	0	0	1	0	0	1	-1	-1	-1	-1	-1	0.452	0.302
112.49	3	100	0	0	0	0	1	0	0	1	-1	-1	-1	-1	-1	0.451	0.303
112.62	3	100	0	0	0	0	1	0	0	1	-1	-1	-1	-1	-1	0.451	0.305
112.74	3	100	0	0	0	0	1	0	0	1	-1	-1	-1	-1	-1	0.45	0.306
112.86	3	100	0	0	0	0	1	0	0	1	-1	-1	-1	-1	-1	0.449	0.308
113.07	3	100	0	0	0	0	1	0	0	1	-1	-1	-1	-1	-1	0.448	0.309
113.21	3	100	0	0	0	0	1	0	0	1	-1	-1	-1	-1	-1	0.448	0.311
113.34	3	100	0	0	0	0	1	0	0	1	-1	-1	-1	-1	-1	0.447	0.312
113.46	3	100	0	0	0	0	1	0	0	1	-1	-1	-1	-1	-1	0.446	0.314
113.58	3	100	0	0	0	0	1	0	0	1	-1	-1	-1	-1	-1	0.446	0.315
113.71	3	100	0	0	0	0	1	0	0	1	-1	-1	-1	-1	-1	0.445	0.317
113.83	3	100	0	0	0	0	1	0	0	1	-1	-1	-1	-1	-1	0.444	0.318
113.97	3	100	0	0	0	0	1	0	0	1	-1	-1	-1	-1	-1	0.444	0.32
114.18	3	100	0	0	0	0	1	0	0	1	-1	-1	-1	-1	-1	0.443	0.321
114.32	3	100	0	0	0	0	1	0	0	1	-1	-1	-1	1	1	0.442	0.323
114.44	3	100	0	0	0	0	1	0	0	1	-1	-1	-1	1	1	0.441	0.324
114.57	3	100	0	0	0	0	1	0	0	1	-1	-1	-1	1	1	0.441	0.326
114.71	3	100	0	0	0	0	1	0	0	1	-1	-1	-1	1	1	0.44	0.327
114.84	3	100	0	0	0	0	1	0	0	1	-1	-1	-1	1	1	0.439	0.329
114.97	3	100	0	0	0	0	1	0	0	1	-1	-1	-1	1	1	0.439	0.33
115.101	3	100	0	0	0	0	1	0	0	1	-1	-1	-1	-1	-1	0.438	0.332
115.33	3	100	0	0	0	0	1	0	0	1	-1	-1	-1	-1	-1	0.437	0.333
115.47	3	100	0	0	0	0	1	0	0	1	-1	-1	-1	-1	-1	0.437	0.335
115.6	3	100	0	0	0	0	1	0	0	1	-1	-1	-1	-1	-1	0.436	0.336
115.73	3	100	0	0	0	0	1	0	0	1	-1	-1	-1	-1	-1	0.435	0.338
115.86	3	100	0	0	0	0	1	0	0	1	-1	-1	-1	-1	-1	0.434	0.339
115.99	3	100	0	0	0	0	1	0	0	1	-1	-1	-1	-1	-1	0.434	0.341
116.12	3	100	0	0	0	0	1	0	0	1	-1	-1	-1	-1	-1	0.433	0.342
116.25	3	100	0	0	0	0	1	0	0	1	-1	-1	-1	-1	-1	0.432	0.344
116.47	3	100	0	0	0	0	1	0	0	1	-1	-1	-1	-1	-1	0.432	0.345
116.61	3	100	0	0	0	0	1	0	0	1	-1	-1	-1	-1	-1	0.431	0.347
116.74	3	100	0	0	0	0	1	0	0	1	-1	-1	-1	-1	-1	0.43	0.348
116.87	3	100	0	0	0	0	1	0	0	1	-1	-1	-1	-1	-1	0.43	0.35
117	3	100	0	0	0	0	1	0	0	1	-1	-1	-1	-1	-1	0.429	0.351
117.13	3	100	0	0	0	0	1	0	0	1	-1	-1	-1	-1	-1	0.428	0.353
117.26	3	100	0	0	0	0	1	0	0	1	-1	-1	-1	-1	-1	0.427	0.354
117.39	3	100	0	0	0	0	1	0	0	1	-1	-1	-1	-1	-1	0.427	0.356
117.6	3	100	0	0	0	0	1	0	0	1	-1	-1	-1	-1	-1	0.426	0.357
117.721	3	100	0	0	0	0	1	0	0	1	-1	-1	-1	-1	-1	0.425	0.359
117.84	3	100	0	0	0	0	1	0	0	1	-1	-1	-1	-1	-1	0.425	0.36
117.96	3	100	0	0	0	0	1	0	0	1	-1	-1	-1	-1	-1	0.424	0.362
118.08	3	100	0	0	0	0	1	0	0	1	-1	-1	-1	-1	-1	0.423	0.363
118.2	3	100	0	0	0	0	1	0	0	1	-1	-1	-1	-1	-1	0.423	0.365
118.35	3	100	0	0	0	0	1	0	0	1	-1	-1	-1	-1	-1	0.422	0.366
118.47	3	100	0	0	0	0	1	0	0	1	-1	-1	-1	-1	-1	0.421	0.368
118.681	3	100	0	0	0	0	1	0	0	1	-1	-1	-1	-1	-1	0.42	0.369
118.811	3	100	0	0	0	0	1	0	0	1	-1	-1	-1	-1	-1	0.42	0.371
118.93	3	100	0	0	0	0	1	0	0	1	-1	-1	-1	-1	-1	0.419	0.372
119.05	3	100	0	0	0	0	1	0	0	1	-1	-1	-1	-1	-1	0.418	0.374
119.18	3	100	0	0	0	0	1	0	0	1	-1	-1	-1	-1	-1	0.418	0.375
119.31	3	100	0	0	0	0	1	0	0	1	-1	-1	-1	-1	-1	0.417	0.377
119.44	3	99.96	0	0	0	0	1	0	0	1	-1	-1	-1	-1	-1	0.416	0.378
119.56	3	99.849	0	0	0	0	0.998	0	0.002	1	-1	-1	-1	-1	-1	0.416	0.38
119.76	3	99.554	0	0	0	0	0.996	0	0.004	1	-1	-1	-1	-1	-1	0.415	0.381
119.881	3	99.501	0	0	0	0	0.995	0	0.005	1	-1	-1	-1	-1	-1	0.414	0.383
120.001	3	99.158	0	0	0	0	0.992	0	0.008	1	-1	-1	-1	-1	-1	0.413	0.384
120.12	3	99.107	0	0	0	0	0.991	0	0.009	1	-1	-1	-1	-1	-1	0.413	0.386
120.25	3	98.765	0	0	0	0	0.988	0	0.012	1	-1	-1	-1	-1	-1	0.412	0.387
120.37	3	98.714	0	0	0	0	0.987	0	0.013	1	-1	-1	-1	-1	-1	0.411	0.389
120.49	3	98.372	0	0	0	0	0.984	0	0.016	1	-1	-1	-1	-1	-1	0.411	0.39
120.61	3	98.321	0	0	0	0	0.983	0	0.017	1	-1	-1	-1	-1	-1	0.41	0.392
120.811	3	97.979	0	0	0	0	0.98	0	0.02	1	-1	-1	-1	-1	-1	0.409	0.393
120.931	3	97.928	0	0	0	0	0.979	0	0.021	1	-1	-1	-1	-1	-1	0.409	0.395
121.06	3	100	0	0	0	0	1	0	0	1	-1	-1	-1	-1	-1	0.408	0.396
121.19	3	97.401	0	0	0	0	0.974	0	0.026	1	-1	-1	-1	-1	-1	0.407	0.398
121.32	3	97.327	0	0	0	0	0.973	0	0.027	1	-1	-1	-1	-1	-1	0.406	0.399
121.45	3	96.997	0	0	0	0	0.97	0	0.03	1	-1	-1	-1	-1	-1	0.406	0.401
121.58	3	96.946	0	0	0	0	0.969	0	0.031	1	-1	-1	-1	-1	-1	0.405	0.402
121.7	3	96.604	0	0	0	0	0.966	0	0.034	1	-1	-1	-1	-1	-1	0.404	0.404
121.901	3	96.553	0	0	0	0	0.966	0	0.034	1	-1	-1	-1	-1	-1	0.404	0.405
122.041	3	96.211	0	0	0	0	0.962	0	0.038	1	-1	-1	-1	-1	-1	0.403	0.407
122.17	3	96.16	0	0	0	0	0.962	0	0.038	1	-1	-1	-1	-1	-1	0.402	0.408
122.3	3	95.818	0	0	0	0	0.958	0	0.042	1	-1	-1	-1	-1	-1	0.402	0.41
122.44	3	100	0	0	0	0	1	0	0	1	-1	-1	-1	-1	-1	0.401	0.411
122.58	3	95.425	0	0	0	0	0.954	0	0.046	1	-1	-1	-1	-1	-1	0.4	0.413
122.7	3	95.364	0	0	0	0	0.954	0	0.046	1	-1	-1	-1	-1	-1	0.399	0.414
122.82	3	95.032	0	0	0	0	0.95	0	0.05	1	-1	-1	-1	-1	-1	0.399	0.416
123.021	3	94.981	0	0	0	0	0.95	0	0.05	1	-1	-1	-1	-1	-1	0.398	0.417
123.151	3	94.639	0	0	0	0	0.946	0	0.054	1	-1	-1	-1	-1	-1	0.397	0.419
123.28	3	94.588	0	0	0	0	0.946	0	0.054	1	-1	-1	-1	-1	-1	0.397	0.42
123.41	3	94.246	0	0	0	0	0.942	0	0.058	1	-1	-1	-1	-1	-1	0.396	0.422
123.54	3	94.195	0	0	0	0	0.942	0	0.058	1	-1	-1	-1	-1	-1	0.395	0.423
123.66	3	93.853	0	0	0	0	0.939	0	0.061	1	-1	-1	-1	-1	-1	0.395	0.425
123.78	3	93.802	0	0	0	0	0.938	0	0.062	1	-1	-1	-1	-1	-1	0.394	0.426
123.9	3	93.46	0	0	0	0	0.935	0	0.065	1	-1	-1	-1	-1	-1	0.393	0.428
124.101	3	93.409	0	0	0	0	0.934	0	0.066	1	-1	-1	-1	-1	-1	0.392	0.429
124.241	3	93.067	0	0	0	0	0.931	0	0.069	1	-1	-1	-1	-1	-1	0.392	0.431
124.36	3	93.016	0	0	0	0	0.93	0	0.07	1	-1	-1	-1	-1	-1	0.391	0.432
124.49	3	92.674	0	0	0	0	0.927	0	0.073	1	-1	-1	-1	-1	-1	0.39	0.434
124.61	3	92.623	0	0	0	0	0.926	0	0.074	1	-1	-1	-1	-1	-1	0.39	0.435
124.73	3	92.281	0	0	0	0	0.923	0	0.077	1	-1	-1	-1	-1	-1	0.389	0.437
124.85	3	92.23	0	0	0	0	0.922	0	0.078	1	-1	-1	-1	-1	-1	0.388	0.438
124.97	3	91.888	0	0	0	0	0.919	0	0.081	1	-1	-1	-1	-1	-1	0.388	0.44
125.202	0	100	0	1	0	0	0	0	0	1	-1	-1	-1	-1	-1	0.387	0.441
125.351	0	100	0	1	0	0	0	0	0	1	-1	-1	-1	-1	-1	0.386	0.443
125.47	0	100	0	1	0	0	0	0	0	1	-1	-1	-1	-1	-1	0.385	0.444
125.59	0	100	0	1	0	0	0	0	0	1	-1	-1	-1	-1	-1	0.385	0.446
125.71	0	100	0	1	0	0	0	0	0	1	-1	-1	-1	-1	-1	0.384	0.447
125.83	0	100	0	1	0	0	0	0	0	1	-1	-1	-1	-1	-1	0.383	0.449
125.96	0	100	0	1	0	0	0	0	0	-1	-1	-1	-1	-1	-1	0.383	0.45
126.09	0	100	0	1	0	0	0	0	0	-1	-1	-1	-1	-1	-1	0.382	0.452
126.311	0	100	0	1	0	0	0	0	0	-1	-1	-1	-1	-1	-1	0.381	0.453
126.461	0	100	0	1	0	0	0	0	0	-1	-1	-1	-1	-1	-1	0.381	0.455
126.59	0	100	0	1	0	0	0	0	0	-1	-1	-1	-1	-1	-1	0.38	0.456
126.71	0	100	0	1	0	0	0	0	0	-1	-1	-1	-1	-1	-1	0.379	0.458
126.84	0	100	0	1	0	0	0	0	0	-1	-1	-1	-1	-1	-1	0.378	0.459
126.97	0	100	0	1	0	0	0	0	0	-1	-1	-1	-1	-1	-1	0.378	0.461
127.1	0	100	0	1	0	0	0	0	0	-1	-1	-1	-1	-1	-1	0.377	0.462
127.26	0	100	0	1	0	0	0	0	0	-1	-1	-1	-1	-1	-1	0.376	0.464
127.471	0	100	0	1	0	0	0	0	0	-1	-1	-1	-1	-1	-1	0.376	0.465
127.621	0	100	0	1	0	0	0	0	0	-1	-1	-1	-1	-1	-1	0.375	0.467
127.77	0	100	0	1	0	0	0	0	0	-1	-1	-1	-1	-1	-1	0.374	0.468
127.91	0	100	0	1	0	0	0	0	0	1	-1	-1	-1	-1	-1	0.374	0.47
128.04	0	100	0	1	0	0	0	0	0	1	-1	-1	-1	-1	-1	0.373	0.471
128.17	0	100	0	1	0	0	0	0	0	1	-1	-1	-1	-1	-1	0.372	0.473
128.3	0	100	0	1	0	0	0	0	0	1	-1	-1	-1	-1	-1	0.371	0.474
128.42	0	100	0	1	0	0	0	0	0	1	-1	-1	-1	-1	-1	0.371	0.476
128.631	0	100	0	1	0	0	0	0	0	-1	-1	-1	-1	-1	-1	0.37	0.477
128.771	0	100	0	1	0	0	0	0	0	-1	-1	-1	-1	-1	-1	0.369	0.479
128.9	0	100	0	1	0	0	0	0	0	-1	-1	-1	-1	-1	-1	0.369	0.48
129.04	0	100	0	1	0	0	0	0	0	-1	-1	-1	-1	-1	-1	0.368	0.482
129.181	0	100	0	1	0	0	0	0	0	-1	-1	-1	-1	-1	-1	0.367	0.483
129.32	0	100	0	1	0	0	0	0	0	-1	-1	-1	-1	-1	-1	0.367	0.485
129.45	0	100	0	1	0	0	0	0	0	-1	-1	-1	-1	-1	-1	0.366	0.486
129.59	0	100	0	1	0	0	0	0	0	-1	-1	-1	-1	-1	-1	0.365	0.488
129.801	0	100	0	1	0	0	0	0	0	-1	-1	-1	-1	-1	-1	0.364	0.489
129.941	0	100	0	1	0	0	0	0	0	-1	-1	-1	-1	-1	-1	0.364	0.491
130.071	0	100	0	1	0	0	0	0	0	-1	-1	-1	-1	-1	-1	0.363	0.492
130.22	0	100	0	1	0	0	0	0	0	-1	-1	-1	-1	-1	-1	0.362	0.494
130.36	0	100	0	1	0	0	0	0	0	-1	-1	-1	-1	-1	-1	0.362	0.495
130.5	0	100	0	1	0	0	0	0	0	-1	-1	-1	-1	-1	-1	0.361	0.497
130.63	0	100	0	1	0	0	0	0	0	-1	-1	-1	-1	-1	-1	0.36	0.498
130.76	0	100	0	1	0	0	0	0	0	-1	-1	-1	-1	-1	-1	0.36	0.5
130.971	0	100	0	1	0	0	0	0	0	-1	-1	-1	-1	-1	-1	0.359	0.501
131.101	0	100	0	1	0	0	0	0	0	-1	-1	-1	-1	-1	-1	0.358	0.503
131.25	0	100	0	1	0	0	0	0	0	-1	-1	-1	-1	-1	-1	0.357	0.504
131.39	0	100	0	1	0	0	0	0	0	-1	-1	-1	-1	-1	-1	0.357	0.506
131.54	0	100	0	1	0	0	0	0	0	-1	-1	-1	-1	-1	-1	0.356	0.507
131.67	0	100	0	1	0	0	0	0	0	-1	-1	-1	-1	-1	-1	0.355	0.509
131.79	0	100	0	1	0	0	0	0	0	-1	-1	-1	-1	-1	-1	0.355	0.51
131.91	0	100	0	1	0	0	0	0	0	-1	-1	-1	-1	-1	-1	0.354	0.512
132.111	0	100	0	1	0	0	0	0	0	-1	-1	-1	-1	-1	-1	0.353	0.513
132.251	0	100	0	1	0	0	0	0	0	-1	-1	-1	-1	-1	-1	0.353	0.515
132.37	0	100	0	1	0	0	0	0	0	-1	-1	-1	-1	-1	-1	0.352	0.516
132.49	0	100	0	1	0	0	0	0	0	-1	-1	-1	-1	-1	-1	0.351	0.518
132.61	0	100	0	1	0	0	0	0	0	-1	-1	-1	-1	-1	-1	0.35	0.519
132.73	0	100	0	1	0	0	0	0	0	-1	-1	-1	-1	-1	-1	0.35	0.521
132.86	0	100	0	1	0	0	0	0	0	1	-1	-1	-1	-1	-1	0.349	0.522
132.99	0	100	0	1	0	0	0	0	0	1	-1	-1	-1	-1	-1	0.348	0.524
133.191	0	100	0	1	0	0	0	0	0	1	-1	-1	-1	-1	-1	0.348	0.525
133.351	0	100	0	1	0	0	0	0	0	1	-1	-1	-1	-1	-1	0.347	0.527
133.48	0	100	0	1	0	0	0	0	0	-1	-1	-1	-1	-1	-1	0.346	0.528
133.6	0	100	0	1	0	0	0	0	0	-1	-1	-1	-1	-1	-1	0.346	0.53
133.73	0	100	0	1	0	0	0	0	0	-1	-1	-1	-1	-1	-1	0.345	0.531
133.85	0	100	0	1	0	0	0	0	0	-1	-1	-1	-1	-1	-1	0.344	0.533
133.97	0	100	0	1	0	0	0	0	0	-1	-1	-1	-1	-1	-1	0.343	0.534
134.09	0	100	0	1	0	0	0	0	0	-1	-1	-1	-1	-1	-1	0.343	0.536
134.301	0	100	0	1	0	0	0	0	0	-1	-1	-1	-1	-1	-1	0.342	0.537
134.441	0	100	0	1	0	0	0	0	0	-1	-1	-1	-1	-1	-1	0.341	0.539
134.58	0	100	0	1	0	0	0	0	0	1	-1	-1	-1	-1	-1	0.341	0.54
134.71	0	100	0	1	0	0	0	0	0	1	-1	-1	-1	-1	-1	0.34	0.542
134.84	0	100	0	1	0	0	0	0	0	1	-1	-1	-1	-1	-1	0.339	0.543
134.98	0	100	0	1	0	0	0	0	0	1	-1	-1	-1	-1	-1	0.339	0.545
135.101	0	100	0	1	0	0	0	0	0	1	-1	-1	-1	-1	-1	0.338	0.546
135.24	0	100	0	1	0	0	0	0	0	1	-1	-1	-1	-1	-1	0.337	0.548
135.451	0	100	0	1	0	0	0	0	0	-1	-1	-1	-1	-1	-1	0.336	0.549
135.581	0	100	0	1	0	0	0	0	0	-1	-1	-1	-1	-1	-1	0.336	0.551
135.71	0	100	0	1	0	0	0	0	0	-1	-1	-1	-1	-1	-1	0.335	0.552
135.83	0	100	0	1	0	0	0	0	0	-1	-1	-1	-1	-1	-1	0.334	0.554
135.96	0	100	0	1	0	0	0	0	0	-1	-1	-1	-1	-1	-1	0.334	0.555
136.09	0	100	0	1	0	0	0	0	0	-1	-1	-1	-1	-1	-1	0.333	0.557
136.24	0	100	0	1	0	0	0	0	0	-1	-1	-1	-1	-1	-1	0.332	0.558
136.36	0	100	0	1	0	0	0	0	0	-1	-1	-1	-1	-1	-1	0.332	0.56
136.571	0	100	0	1	0	0	0	0	0	-1	-1	-1	-1	-1	-1	0.331	0.561
136.721	0	100	0	1	0	0	0	0	0	-1	-1	-1	-1	-1	-1	0.33	0.563
136.85	0	100	0	1	0	0	0	0	0	-1	-1	-1	-1	-1	-1	0.329	0.564
136.97	0	100	0	1	0	0	0	0	0	-1	-1	-1	-1	-1	-1	0.329	0.566
137.13	0	100	0	1	0	0	0	0	0	-1	-1	-1	-1	-1	-1	0.328	0.567
137.28	0	100	0	1	0	0	0	0	0	-1	-1	-1	-1	-1	-1	0.327	0.569
137.43	0	100	0	1	0	0	0	0	0	-1	-1	-1	-1	-1	-1	0.327	0.57
137.59	0	100	0	1	0	0	0	0	0	-1	-1	-1	-1	-1	-1	0.326	0.572
137.811	0	100	0	1	0	0	0	0	0	-1	-1	-1	-1	-1	-1	0.325	0.573
137.981	0	100	0	1	0	0	0	0	0	-1	-1	-1	-1	-1	-1	0.325	0.575
138.14	0	100	0	1	0	0	0	0	0	-1	-1	-1	-1	-1	-1	0.324	0.576
138.3	0	100	0	1	0	0	0	0	0	-1	-1	-1	-1	-1	-1	0.323	0.578
138.46	0	100	0	1	0	0	0	0	0	-1	-1	-1	-1	-1	-1	0.322	0.579
138.62	0	100	0	1	0	0	0	0	0	-1	-1	-1	-1	-1	-1	0.322	0.581
138.78	0	100	0	1	0	0	0	0	0	-1	-1	-1	-1	-1	-1	0.321	0.582
138.95	0	100	0	1	0	0	0	0	0	-1	-1	-1	-1	-1	-1	0.32	0.584
139.211	0	100	0	1	0	0	0	0	0	1	-1	-1	-1	-1	-1	0.32	0.585
139.381	0	100	0	1	0	0	0	0	0	1	-1	-1	-1	-1	-1	0.319	0.587
139.54	0	100	0	1	0	0	0	0	0	1	-1	-1	-1	-1	-1	0.318	0.588
139.7	0	100	0	1	0	0	0	0	0	-1	-1	-1	-1	-1	-1	0.318	0.59
139.86	0	100	0	1	0	0	0	0	0	-1	-1	-1	-1	-1	-1	0.317	0.591
140.011	0	100	0	1	0	0	0	0	0	-1	-1	-1	-1	-1	-1	0.316	0.593
140.17	0	100	0	1	0	0	0	0	0	-1	-1	-1	-1	-1	-1	0.315	0.594
140.33	0	100	0	1	0	0	0	0	0	-1	-1	-1	-1	-1	-1	0.315	0.596
140.571	0	100	0	1	0	0	0	0	0	-1	-1	-1	-1	-1	-1	0.314	0.597
140.741	0	100	0	1	0	0	0	0	0	-1	-1	-1	-1	-1	-1	0.313	0.599
140.9	0	100	0	1	0	0	0	0	0	-1	-1	-1	-1	-1	-1	0.313	0.6
141.06	0	100	0	1	0	0	0	0	0	-1	-1	-1	-1	-1	-1	0.312	0.602
141.22	0	100	0	1	0	0	0	0	0	-1	-1	-1	-1	-1	-1	0.311	0.603
141.391	0	100	0	1	0	0	0	0	0	-1	-1	-1	-1	-1	-1	0.311	0.605
141.55	0	100	0	1	0	0	0	0	0	1	-1	-1	-1	-1	-1	0.31	0.606
141.72	0	100	0	1	0	0	0	0	0	1	-1	-1	-1	-1	-1	0.309	0.608
141.961	0	100	0	1	0	0	0	0	0	1	-1	-1	-1	-1	-1	0.308	0.609
142.131	0	100	0	1	0	0	0	0	0	-1	-1	-1	-1	-1	-1	0.308	0.611
142.29	0	100	0	1	0	0	0	0	0	-1	-1	-1	-1	-1	-1	0.307	0.612
142.45	0	100	0	1	0	0	0	0	0	-1	-1	-1	-1	-1	-1	0.306	0.614
142.61	0	100	0	1	0	0	0	0	0	-1	-1	-1	-1	-1	-1	0.306	0.615
142.76	0	100	0	1	0	0	0	0	0	-1	-1	-1	-1	-1	-1	0.305	0.617
142.92	0	100	0	1	0	0	0	0	0	-1	-1	-1	-1	-1	-1	0.304	0.618
143.08	0	100	0	1	0	0	0	0	0	-1	-1	-1	-1	-1	-1	0.304	0.62
143.321	0	100	0	1	0	0	0	0	0	-1	-1	-1	-1	-1	-1	0.303	0.621
143.481	0	100	0	1	0	0	0	0	0	1	-1	-1	-1	-1	-1	0.302	0.623
143.63	0	100	0	1	0	0	0	0	0	1	-1	-1	-1	-1	-1	0.301	0.624
143.77	0	100	0	1	0	0	0	0	0	1	-1	-1	-1	-1	-1	0.301	0.626
143.92	0	100	0	1	0	0	0	0	0	1	-1	-1	-1	-1	-1	0.3	0.627
144.08	0	100	0	1	0	0	0	0	0	1	-1	-1	-1	-1	-1	0.299	0.629
144.24	0	100	0	1	0	0	0	0	0	1	-1	-1	-1	-1	-1	0.299	0.63
144.4	0	100	0	1	0	0	0	0	0	1	-1	-1	-1	-1	-1	0.298	0.632
144.64	0	100	0	1	0	0	0	0	0	1	-1	-1	-1	-1	-1	0.297	0.633
144.81	0	100	0	1	0	0	0	0	0	-1	-1	-1	-1	-1	-1	0.297	0.635
144.97	0	100	0	1	0	0	0	0	0	-1	-1	-1	-1	-1	-1	0.296	0.636
145.131	0	100	0	1	0	0	0	0	0	-1	-1	-1	-1	-1	-1	0.295	0.638
145.29	0	100	0	1	0	0	0	0	0	-1	-1	-1	-1	-1	-1	0.294	0.639
145.44	0	100	0	1	0	0	0	0	0	-1	-1	-1	-1	-1	-1	0.294	0.641
145.6	0	100	0	1	0	0	0	0	0	-1	-1	-1	-1	-1	-1	0.293	0.642
145.76	0	100	0	1	0	0	0	0	0	-1	-1	-1	-1	-1	-1	0.292	0.644
146	0	100	0	1	0	0	0	0	0	-1	-1	-1	-1	-1	-1	0.292	0.645
146.171	0	100	0	1	0	0	0	0	0	-1	-1	-1	-1	-1	-1	0.291	0.647
146.34	0	100	0	1	0	0	0	0	0	-1	-1	-1	-1	-1	-1	0.29	0.648
146.49	0	100	0	1	0	0	0	0	0	-1	-1	-1	-1	-1	-1	0.29	0.65
146.65	0	100	0	1	0	0	0	0	0	-1	-1	-1	-1	-1	-1	0.289	0.651
146.81	0	100	0	1	0	0	0	0	0	-1	-1	-1	-1	-1	-1	0.288	0.653
146.97	0	100	0	1	0	0	0	0	0	-1	-1	-1	-1	-1	-1	0.287	0.654
147.13	0	100	0	1	0	0	0	0	0	-1	-1	-1	-1	-1	-1	0.287	0.656
147.36	0	100	0	1	0	0	0	0	0	-1	-1	-1	-1	-1	-1	0.286	0.657
147.531	0	100	0	1	0	0	0	0	0	-1	-1	-1	-1	-1	-1	0.285	0.659
147.7	0	100	0	1	0	0	0	0	0	-1	-1	-1	-1	-1	-1	0.285	0.66
147.86	0	100	0	1	0	0	0	0	0	-1	-1	-1	-1	-1	-1	0.284	0.662
148.01	0	100	0	1	0	0	0	0	0	-1	-1	-1	-1	-1	-1	0.283	0.663
148.17	0	100	0	1	0	0	0	0	0	-1	-1	-1	-1	-1	-1	0.283	0.665
148.34	0	100	0	1	0	0	0	0	0	-1	-1	-1	-1	-1	-1	0.282	0.666
148.51	0	100	0	1	0	0	0	0	0	1	-1	-1	-1	-1	-1	0.281	0.668
148.751	0	100	0	1	0	0	0	0	0	1	-1	-1	-1	-1	-1	0.28	0.669
148.921	0	100	0	1	0	0	0	0	0	1	-1	-1	-1	-1	-1	0.28	0.671
149.08	0	100	0	1	0	0	0	0	0	1	-1	-1	-1	-1	-1	0.279	0.672
149.24	0	100	0	1	0	0	0	0	0	-1	-1	-1	-1	-1	-1	0.278	0.674
149.4	0	100	0	1	0	0	0	0	0	-1	-1	-1	-1	-1	-1	0.278	0.675
149.54	0	100	0	1	0	0	0	0	0	-1	-1	-1	-1	-1	-1	0.277	0.677
149.69	0	100	0	1	0	0	0	0	0	-1	-1	-1	-1	-1	-1	0.276	0.678
149.851	0	100	0	1	0	0	0	0	0	-1	-1	-1	-1	-1	-1	0.276	0.68
150.122	0	100	0	1	0	0	0	0	0	-1	-1	-1	-1	-1	-1	0.275	0.681
150.291	0	100	0	1	0	0	0	0	0	-1	-1	-1	-1	-1	-1	0.274	0.683
150.44	0	100	0	1	0	0	0	0	0	-1	-1	-1	-1	-1	-1	0.273	0.684
150.58	0	100	0	1	0	0	0	0	0	-1	-1	-1	-1	-1	-1	0.273	0.686
150.72	0	100	0	1	0	0	0	0	0	-1	-1	-1	-1	-1	-1	0.272	0.687
150.86	0	100	0	1	0	0	0	0	0	-1	-1	-1	-1	-1	-1	0.271	0.689
151.03	0	100	0	1	0	0	0	0	0	1	-1	-1	-1	-1	-1	0.271	0.69
151.19	0	100	0	1	0	0	0	0	0	1	-1	-1	-1	-1	-1	0.27	0.692
151.421	0	100	0	1	0	0	0	0	0	1	-1	-1	-1	-1	-1	0.269	0.693
151.581	0	100	0	1	0	0	0	0	0	-1	-1	-1	-1	-1	-1	0.269	0.695
151.71	0	100	0	1	0	0	0	0	0	-1	-1	-1	-1	-1	-1	0.268	0.696
152.34	0	100	0	1	0	0	0	0	0	-1	-1	-1	-1	-1	-1	0.267	0.698
152.48	0	100	0	1	0	0	0	0	0	-1	-1	-1	-1	-1	-1	0.266	0.699
152.62	0	100	0	1	0	0	0	0	0	-1	-1	-1	-1	-1	-1	0.266	0.701
152.76	0	100	0	1	0	0	0	0	0	-1	-1	-1	-1	-1	-1	0.265	0.702
152.92	0	100	0	1	0	0	0	0	0	-1	-1	-1	-1	-1	-1	0.264	0.704
153.16	0	100	0	1	0	0	0	0	0	-1	-1	-1	-1	-1	-1	0.264	0.705
153.321	0	100	0	1	0	0	0	0	0	-1	-1	-1	-1	-1	-1	0.263	0.707
153.46	0	100	0	1	0	0	0	0	0	-1	-1	-1	-1	-1	-1	0.262	0.708
153.6	0	100	0	1	0	0	0	0	0	-1	-1	-1	-1	-1	-1	0.262	0.71
153.74	0	100	0	1	0	0	0	0	0	-1	-1	-1	-1	-1	-1	0.261	0.711
153.88	0	100	0	1	0	0	0	0	0	-1	-1	-1	-1	-1	-1	0.26	0.713
154.03	0	100	0	1	0	0	0	0	0	-1	-1	-1	-1	-1	-1	0.259	0.714
154.17	0	100	0	1	0	0	0	0	0	-1	-1	-1	-1	-1	-1	0.259	0.716
154.39	0	100	0	1	0	0	0	0	0	-1	-1	-1	-1	-1	-1	0.258	0.717
154.561	0	100	0	1	0	0	0	0	0	-1	-1	-1	-1	-1	-1	0.257	0.719
154.7	0	100	0	1	0	0	0	0	0	-1	-1	-1	-1	-1	-1	0.257	0.72
154.83	0	100	0	1	0	0	0	0	0	-1	-1	-1	-1	-1	-1	0.256	0.722
154.99	0	100	0	1	0	0	0	0	0	-1	-1	-1	-1	-1	-1	0.255	0.723
155.141	0	100	0	1	0	0	0	0	0	1	-1	-1	-1	-1	-1	0.255	0.725
155.29	0	100	0	1	0	0	0	0	0	1	-1	-1	-1	-1	-1	0.254	0.726
155.43	0	100	0	1	0	0	0	0	0	1	-1	-1	-1	-1	-1	0.253	0.728
155.631	0	100	0	1	0	0	0	0	0	1	-1	-1	-1	-1	-1	0.252	0.729
155.761	0	100	0	1	0	0	0	0	0	-1	-1	-1	-1	-1	-1	0.252	0.731
155.88	0	100	0	1	0	0	0	0	0	-1	-1	-1	-1	-1	-1	0.251	0.732
156.03	0	100	0	1	0	0	0	0	0	-1	-1	-1	-1	-1	-1	0.25	0.734
156.17	0	100	0	1	0	0	0	0	0	-1	-1	-1	-1	-1	-1	0.25	0.735
156.31	0	100	0	1	0	0	0	0	0	1	-1	-1	-1	-1	-1	0.249	0.737
156.44	0	100	0	1	0	0	0	0	0	1	-1	-1	-1	-1	-1	0.248	0.738
156.58	0	100	0	1	0	0	0	0	0	1	-1	-1	-1	-1	-1	0.248	0.74
156.781	0	100	0	1	0	0	0	0	0	1	-1	-1	-1	-1	-1	0.247	0.741
156.921	0	100	0	1	0	0	0	0	0	1	-1	-1	-1	-1	-1	0.246	0.743
157.09	0	100	0	1	0	0	0	0	0	-1	-1	-1	-1	-1	-1	0.245	0.744
157.25	0	100	0	1	0	0	0	0	0	-1	-1	-1	-1	-1	-1	0.245	0.746
157.39	0	100	0	1	0	0	0	0	0	-1	-1	-1	-1	-1	-1	0.244	0.747
157.51	0	100	0	1	0	0	0	0	0	-1	-1	-1	-1	-1	-1	0.243	0.749
157.63	0	100	0	1	0	0	0	0	0	-1	-1	-1	-1	-1	-1	0.243	0.75
157.76	0	100	0	1	0	0	0	0	0	-1	-1	-1	-1	-1	-1	0.242	0.752
157.96	0	100	0	1	0	0	0	0	0	-1	-1	-1	-1	-1	-1	0.241	0.753
158.111	0	100	0	1	0	0	0	0	0	-1	-1	-1	-1	-1	-1	0.241	0.755
158.25	0	100	0	1	0	0	0	0	0	-1	-1	-1	-1	-1	-1	0.24	0.756
158.38	0	100	0	1	0	0	0	0	0	-1	-1	-1	-1	-1	-1	0.239	0.758
158.52	0	100	0	1	0	0	0	0	0	-1	-1	-1	-1	-1	-1	0.238	0.759
158.65	0	100	0	1	0	0	0	0	0	-1	-1	-1	-1	-1	-1	0.238	0.761
158.77	0	100	0	1	0	0	0	0	0	-1	-1	-1	-1	-1	-1	0.237	0.762
158.9	0	100	0	1	0	0	0	0	0	-1	-1	-1	-1	-1	-1	0.236	0.764
159.11	0	100	0	1	0	0	0	0	0	-1	-1	-1	-1	-1	-1	0.236	0.765
159.261	0	100	0	1	0	0	0	0	0	-1	-1	-1	-1	-1	-1	0.235	0.767
159.4	0	100	0	1	0	0	0	0	0	-1	-1	-1	-1	-1	-1	0.234	0.768
159.54	0	100	0	1	0	0	0	0	0	-1	-1	-1	-1	-1	-1	0.234	0.77
159.68	0	100	0	1	0	0	0	0	0	-1	-1	-1	-1	-1	-1	0.233	0.771
159.8	0	100	0	1	0	0	0	0	0	-1	-1	-1	-1	-1	-1	0.232	0.773
159.93	0	100	0	1	0	0	0	0	0	-1	-1	-1	-1	-1	-1	0.231	0.774
160.051	0	100	0	1	0	0	0	0	0	-1	-1	-1	-1	-1	-1	0.231	0.776
160.25	0	100	0	1	0	0	0	0	0	-1	-1	-1	-1	-1	-1	0.23	0.777
160.38	1	100	0	0	1	0	0	0	0	-1	-1	1	-1	-1	-1	0.229	0.779
160.51	1	100	0	0	1	0	0	0	0	-1	-1	1	-1	-1	-1	0.229	0.78
160.65	1	100	0	0	1	0	0	0	0	-1	-1	1	-1	-1	-1	0.228	0.782
160.78	1	100	0	0	1	0	0	0	0	-1	-1	1	-1	-1	-1	0.227	0.783
160.93	1	100	0	0	1	0	0	0	0	-1	-1	-1	-1	-1	-1	0.227	0.785
161.07	1	100	0	0	1	0	0	0	0	-1	-1	-1	-1	-1	-1	0.226	0.786
161.21	1	100	0	0	1	0	0	0	0	-1	-1	-1	-1	-1	-1	0.225	0.788
161.422	1	100	0	0	1	0	0	0	0	-1	-1	-1	-1	-1	-1	0.224	0.789
161.561	1	100	0	0	1	0	0	0	0	-1	-1	-1	-1	-1	-1	0.224	0.791
161.69	1	100	0	0	1	0	0	0	0	-1	-1	-1	-1	-1	-1	0.223	0.792
161.82	1	100	0	0	1	0	0	0	0	-1	-1	-1	-1	-1	-1	0.222	0.794
161.96	1	100	0	0	1	0	0	0	0	-1	-1	-1	-1	-1	-1	0.222	0.795
162.09	1	100	0	0	1	0	0	0	0	-1	-1	-1	-1	-1	-1	0.221	0.797
162.25	1	100	0	0	1	0	0	0	0	-1	1	-1	-1	-1	-1	0.22	0.798
162.39	1	100	0	0	1	0	0	0	0	-1	1	-1	-1	-1	-1	0.22	0.8
162.611	1	100	0	0	1	0	0	0	0	-1	1	-1	-1	-1	-1	0.219	0.801
162.761	1	100	0	0	1	0	0	0	0	-1	1	-1	-1	-1	-1	0.218	0.803
162.9	1	100	0	0	1	0	0	0	0	-1	1	-1	-1	-1	-1	0.217	0.804
163.03	1	100	0	0	1	0	0	0	0	-1	1	-1	-1	-1	-1	0.217	0.806
163.16	1	100	0	0	1	0	0	0	0	-1	1	-1	-1	-1	-1	0.216	0.807
163.29	1	100	0	0	1	0	0	0	0	-1	1	-1	-1	-1	-1	0.215	0.809
163.431	1	100	0	0	1	0	0	0	0	-1	1	-1	-1	-1	-1	0.215	0.81
163.57	1	100	0	0	1	0	0	0	0	-1	1	-1	-1	-1	-1	0.214	0.812
163.781	1	100	0	0	1	0	0	0	0	-1	1	-1	-1	-1	-1	0.213	0.813
163.921	1	100	0	0	1	0	0	0	0	-1	1	-1	-1	-1	-1	0.213	0.815
164.05	2	100	0	0	0	1	0	0	0	-1	1	-1	-1	-1	-1	0.212	0.816
164.19	2	100	0	0	0	1	0	0	0	-1	1	-1	-1	-1	-1	0.211	0.818
164.32	2	100	0	0	0	1	0	0	0	-1	1	-1	-1	-1	-1	0.21	0.819
164.45	2	100	0	0	0	1	0	0	0	-1	1	-1	-1	-1	-1	0.21	0.821
164.58	2	100	0	0	0	1	0	0	0	-1	1	-1	-1	-1	-1	0.209	0.822
164.7	2	100	0	0	0	1	0	0	0	-1	1	-1	-1	-1	-1	0.208	0.824
164.901	2	100	0	0	0	1	0	0	0	-1	1	-1	-1	-1	-1	0.208	0.825
165.051	2	100	0	0	0	1	0	0	0	-1	1	-1	-1	-1	-1	0.207	0.827
165.19	2	100	0	0	0	1	0	0	0	-1	1	-1	-1	-1	-1	0.206	0.828
165.31	2	100	0	0	0	1	0	0	0	-1	1	-1	-1	-1	-1	0.206	0.83
165.441	2	100	0	0	0	1	0	0	0	-1	1	-1	-1	-1	-1	0.205	0.831
165.57	2	100	0	0	0	1	0	0	0	-1	1	-1	-1	-1	-1	0.204	0.833
165.69	2	100	0	0	0	1	0	0	0	-1	1	-1	-1	-1	-1	0.203	0.834
165.82	2	100	0	0	0	1	0	0	0	-1	1	-1	-1	-1	-1	0.203	0.836
166.051	2	100	0	0	0	1	0	0	0	-1	1	-1	-1	-1	-1	0.202	0.837
166.191	3	100	0	0	0	0	1	0	0	1	1	-1	-1	-1	-1	0.201	0.839
166.32	3	100	0	0	0	0	1	0	0	1	1	-1	-1	-1	-1	0.201	0.84
166.46	3	100	0	0	0	0	1	0	0	1	1	-1	-1	-1	-1	0.2	0.842
166.59	3	100	0	0	0	0	1	0	0	1	1	-1	-1	-1	-1	0.199	0.843
166.72	3	100	0	0	0	0	1	0	0	1	1	-1	-1	-1	-1	0.199	0.845
166.85	3	100	0	0	0	0	1	0	0	1	1	-1	-1	-1	-1	0.198	0.846
166.98	3	100	0	0	0	0	1	0	0	1	1	-1	-1	-1	-1	0.197	0.848
167.191	3	100	0	0	0	0	1	0	0	1	1	-1	-1	-1	-1	0.196	0.849
167.341	3	100	0	0	0	0	1	0	0	1	1	-1	-1	-1	-1	0.196	0.851
167.49	3	100	0	0	0	0	1	0	0	1	1	-1	-1	-1	-1	0.195	0.852
167.63	3	100	0	0	0	0	1	0	0	1	1	-1	-1	-1	-1	0.194	0.854
167.77	3	100	0	0	0	0	1	0	0	1	1	-1	-1	-1	-1	0.194	0.855
167.91	3	100	0	0	0	0	1	0	0	1	1	-1	-1	-1	-1	0.193	0.857
168.05	3	100	0	0	0	0	1	0	0	1	1	-1	1	-1	-1	0.192	0.858
168.18	3	100	0	0	0	0	1	0	0	1	1	-1	1	-1	-1	0.192	0.86
168.391	3	100	0	0	0	0	1	0	0	1	1	-1	-1	-1	-1	0.191	0.861
168.531	3	100	0	0	0	0	1	0	0	1	1	-1	-1	-1	-1	0.19	0.863
168.67	3	100	0	0	0	0	1	0	0	1	1	-1	-1	-1	-1	0.189	0.864
168.8	3	100	0	0	0	0	1	0	0	1	1	-1	-1	-1	-1	0.189	0.866
168.94	3	100	0	0	0	0	1	0	0	1	1	-1	-1	-1	-1	0.188	0.867
169.07	3	100	0	0	0	0	1	0	0	1	1	-1	-1	-1	-1	0.187	0.869
169.2	3	100	0	0	0	0	1	0	0	1	1	-1	-1	-1	-1	0.187	0.87
169.32	3	100	0	0	0	0	1	0	0	1	1	-1	-1	-1	-1	0.186	0.872
169.531	3	100	0	0	0	0	1	0	0	1	1	-1	-1	-1	-1	0.185	0.873
169.681	3	100	0	0	0	0	1	0	0	1	1	-1	-1	-1	-1	0.185	0.875
169.82	3	100	0	0	0	0	1	0	0	1	1	-1	-1	-1	-1	0.184	0.876
169.97	3	100	0	0	0	0	1	0	0	1	1	-1	-1	-1	-1	0.183	0.878
170.101	3	100	0	0	0	0	1	0	0	-1	1	-1	-1	-1	-1	0.182	0.879
170.22	3	100	0	0	0	0	1	0	0	-1	1	-1	-1	-1	-1	0.182	0.881
170.34	3	100	0	0	0	0	1	0	0	-1	1	-1	-1	-1	-1	0.181	0.882
170.46	3	100	0	0	0	0	1	0	0	-1	1	-1	-1	-1	-1	0.18	0.884
170.661	3	100	0	0	0	0	1	0	0	-1	1	-1	-1	-1	-1	0.18	0.885
170.801	3	100	0	0	0	0	1	0	0	1	1	-1	-1	-1	-1	0.179	0.887
170.93	3	100	0	0	0	0	1	0	0	1	1	-1	-1	-1	-1	0.178	0.888
171.05	3	100	0	0	0	0	1	0	0	1	1	-1	-1	-1	-1	0.178	0.89
171.19	3	100	0	0	0	0	1	0	0	1	1	-1	-1	-1	-1	0.177	0.891
171.32	3	100	0	0	0	0	1	0	0	1	1	-1	-1	-1	-1	0.176	0.893
171.471	3	100	0	0	0	0	1	0	0	1	1	-1	-1	-1	-1	0.175	0.894
171.61	3	100	0	0	0	0	1	0	0	1	1	-1	1	-1	-1	0.175	0.896
171.831	3	100	0	0	0	0	1	0	0	1	1	-1	1	-1	-1	0.174	0.897
171.981	3	100	0	0	0	0	1	0	0	1	1	-1	1	-1	-1	0.173	0.899
172.12	3	100	0	0	0	0	1	0	0	1	1	-1	1	-1	-1	0.173	0.9
172.26	3	100	0	0	0	0	1	0	0	1	1	-1	1	-1	-1	0.172	0.902
172.39	3	100	0	0	0	0	1	0	0	1	1	-1	-1	-1	-1	0.171	0.903
172.52	3	100	0	0	0	0	1	0	0	1	1	-1	-1	-1	-1	0.171	0.905
172.66	3	100	0	0	0	0	1	0	0	1	1	-1	-1	-1	-1	0.17	0.906
172.8	3	100	0	0	0	0	1	0	0	1	1	-1	-1	-1	-1	0.169	0.908
173.011	3	100	0	0	0	0	1	0	0	1	1	-1	-1	-1	-1	0.168	0.909
173.151	3	100	0	0	0	0	1	0	0	1	1	-1	-1	-1	-1	0.168	0.911
173.29	3	100	0	0	0	0	1	0	0	1	1	-1	-1	-1	-1	0.167	0.912
173.43	3	100	0	0	0	0	1	0	0	1	1	-1	-1	-1	-1	0.166	0.914
173.57	3	100	0	0	0	0	1	0	0	1	1	-1	-1	-1	-1	0.166	0.915
173.7	3	100	0	0	0	0	1	0	0	1	1	-1	-1	-1	-1	0.165	0.917
173.85	3	100	0	0	0	0	1	0	0	1	1	-1	-1	-1	-1	0.164	0.918
173.99	3	100	0	0	0	0	1	0	0	1	1	-1	-1	-1	-1	0.164	0.92
174.211	3	100	0	0	0	0	1	0	0	1	1	-1	-1	-1	-1	0.163	0.921
174.351	3	100	0	0	0	0	1	0	0	1	1	-1	-1	-1	-1	0.162	0.923
174.49	3	100	0	0	0	0	1	0	0	1	1	-1	-1	-1	-1	0.161	0.924
174.62	3	100	0	0	0	0	1	0	0	1	1	-1	-1	-1	-1	0.161	0.926
174.76	3	100	0	0	0	0	1	0	0	1	1	-1	-1	-1	-1	0.16	0.927
174.89	3	100	0	0	0	0	1	0	0	1	1	-1	-1	-1	-1	0.159	0.929
175.031	3	100	0	0	0	0	1	0	0	1	1	-1	-1	-1	-1	0.159	0.93
175.15	3	100	0	0	0	0	1	0	0	1	1	-1	-1	-1	-1	0.158	0.932
175.37	3	100	0	0	0	0	1	0	0	1	1	-1	-1	-1	-1	0.157	0.933
175.51	3	100	0	0	0	0	1	0	0	1	1	-1	-1	-1	-1	0.157	0.935
175.64	3	100	0	0	0	0	1	0	0	1	1	-1	-1	-1	-1	0.156	0.936
175.76	3	100	0	0	0	0	1	0	0	1	1	-1	-1	-1	-1	0.155	0.938
175.89	3	100	0	0	0	0	1	0	0	1	1	-1	-1	-1	-1	0.154	0.939
176.03	3	100	0	0	0	0	1	0	0	1	1	-1	-1	-1	-1	0.154	0.941
176.17	3	100	0	0	0	0	1	0	0	1	1	-1	-1	-1	-1	0.153	0.942
176.29	3	100	0	0	0	0	1	0	0	1	1	-1	-1	-1	-1	0.152	0.944
176.491	3	100	0	0	0	0	1	0	0	1	1	-1	-1	-1	-1	0.152	0.945
176.621	3	100	0	0	0	0	1	0	0	1	1	-1	-1	-1	-1	0.151	0.947
176.75	3	100	0	0	0	0	1	0	0	1	1	-1	-1	-1	-1	0.15	0.948
176.88	3	100	0	0	0	0	1	0	0	1	1	-1	-1	-1	-1	0.15	0.95
177.01	3	100	0	0	0	0	1	0	0	1	1	-1	-1	-1	-1	0.149	0.951
177.13	3	100	0	0	0	0	1	0	0	1	1	-1	-1	-1	-1	0.148	0.953
177.25	3	100	0	0	0	0	1	0	0	1	1	-1	-1	-1	-1	0.147	0.954
177.37	3	100	0	0	0	0	1	0	0	1	1	-1	-1	-1	-1	0.147	0.956
177.601	3	100	0	0	0	0	1	0	0	1	1	-1	-1	-1	-1	0.146	0.957
177.731	3	100	0	0	0	0	1	0	0	1	1	-1	-1	-1	-1	0.145	0.959
177.87	3	100	0	0	0	0	1	0	0	1	1	-1	-1	-1	-1	0.145	0.96
178.01	3	100	0	0	0	0	1	0	0	1	1	-1	-1	-1	-1	0.144	0.962
178.14	3	100	0	0	0	0	1	0	0	1	1	-1	-1	-1	-1	0.143	0.963
178.27	3	100	0	0	0	0	1	0	0	1	1	-1	-1	-1	-1	0.143	0.965
178.39	3	100	0	0	0	0	1	0	0	1	1	-1	-1	-1	-1	0.142	0.966
178.52	3	100	0	0	0	0	1	0	0	1	1	-1	-1	-1	-1	0.141	0.968
178.721	3	100	0	0	0	0	1	0	0	1	1	-1	-1	-1	-1	0.14	0.969
178.861	3	100	0	0	0	0	1	0	0	1	1	-1	-1	-1	-1	0.14	0.971
178.99	3	100	0	0	0	0	1	0	0	1	1	-1	-1	-1	-1	0.139	0.972
179.12	3	100	0	0	0	0	1	0	0	1	1	-1	-1	-1	-1	0.138	0.974
179.24	3	100	0	0	0	0	1	0	0	1	1	-1	-1	-1	-1	0.138	0.975
179.37	3	100	0	0	0	0	1	0	0	1	1	-1	-1	-1	-1	0.137	0.977
179.5	3	100	0	0	0	0	1	0	0	1	1	-1	-1	-1	-1	0.136	0.978
179.63	3	100	0	0	0	0	1	0	0	1	1	-1	-1	-1	-1	0.136	0.98
179.831	3	100	0	0	0	0	1	0	0	1	1	-1	-1	-1	-1	0.135	0.981
179.981	3	100	0	0	0	0	1	0	0	1	1	-1	-1	-1	-1	0.134	0.983
180.111	3	100	0	0	0	0	1	0	0	1	1	-1	-1	-1	-1	0.133	0.984
180.24	3	100	0	0	0	0	1	0	0	1	1	-1	-1	-1	-1	0.133	0.986
180.36	3	100	0	0	0	0	1	0	0	1	1	-1	-1	-1	-1	0.132	0.987
180.49	3	100	0	0	0	0	1	0	0	1	1	-1	-1	-1	-1	0.131	0.989
180.61	3	100	0	0	0	0	1	0	0	1	1	-1	-1	-1	-1	0.131	0.99
180.74	3	100	0	0	0	0	1	0	0	1	1	-1	-1	-1	-1	0.13	0.992
180.951	3	100	0	0	0	0	1	0	0	1	1	-1	-1	-1	-1	0.129	0.993
181.101	3	100	0	0	0	0	1	0	0	1	1	-1	-1	-1	-1	0.129	0.995
181.24	3	100	0	0	0	0	1	0	0	1	1	-1	-1	-1	-1	0.128	0.996
181.36	3	100	0	0	0	0	1	0	0	1	1	-1	-1	-1	-1	0.127	0.998
181.49	3	100	0	0	0	0	1	0	0	1	1	-1	-1	-1	-1	0.126	0.999
181.63	3	100	0	0	0	0	1	0	0	1	1	-1	-1	-1	-1	0.126	1
181.76	3	100	0	0	0	0	1	0	0	1	1	-1	-1	-1	-1	0.125	1
181.89	3	100	0	0	0	0	1	0	0	1	1	-1	-1	-1	-1	0.124	1
182.091	3	100	0	0	0	0	1	0	0	1	1	-1	-1	-1	-1	0.124	1
182.221	3	100	0	0	0	0	1	0	0	1	1	-1	-1	-1	-1	0.123	1
182.35	3	100	0	0	0	0	1	0	0	1	1	-1	-1	-1	-1	0.122	1
182.47	3	100	0	0	0	0	1	0	0	1	1	-1	-1	-1	-1	0.122	1
182.59	3	100	0	0	0	0	1	0	0	1	1	-1	-1	-1	-1	0.121	1
182.73	3	100	0	0	0	0	1	0	0	1	1	-1	-1	-1	-1	0.12	1
182.86	3	100	0	0	0	0	1	0	0	1	1	-1	-1	-1	-1	0.119	1
182.98	3	100	0	0	0	0	1	0	0	1	1	-1	-1	-1	-1	0.119	1
183.191	3	100	0	0	0	0	1	0	0	1	1	-1	-1	-1	-1	0.118	1
183.321	3	100	0	0	0	0	1	0	0	1	1	-1	-1	-1	-1	0.117	1
183.451	3	100	0	0	0	0	1	0	0	1	1	-1	-1	-1	-1	0.117	1
183.58	3	100	0	0	0	0	1	0	0	1	1	-1	-1	-1	-1	0.116	1
183.71	3	100	0	0	0	0	1	0	0	1	1	-1	-1	-1	-1	0.115	1
183.85	3	100	0	0	0	0	1	0	0	1	1	-1	-1	-1	-1	0.115	1
183.99	3	100	0	0	0	0	1	0	0	1	1	-1	-1	-1	-1	0.114	1
184.11	3	100	0	0	0	0	1	0	0	1	1	-1	-1	-1	-1	0.113	1
184.311	3	100	0	0	0	0	1	0	0	1	1	-1	-1	-1	-1	0.112	1
184.441	3	100	0	0	0	0	1	0	0	1	1	-1	-1	-1	-1	0.112	1
184.57	3	100	0	0	0	0	1	0	0	1	1	-1	-1	-1	-1	0.111	1
184.71	3	100	0	0	0	0	1	0	0	1	1	-1	-1	-1	-1	0.11	1
184.83	3	100	0	0	0	0	1	0	0	1	1	-1	-1	-1	-1	0.11	1
184.95	3	100	0	0	0	0	1	0	0	1	1	-1	-1	-1	-1	0.109	1
185.071	3	100	0	0	0	0	1	0	0	1	1	-1	-1	-1	-1	0.108	1
185.2	3	100	0	0	0	0	1	0	0	1	1	-1	-1	-1	-1	0.108	1
185.411	3	100	0	0	0	0	1	0	0	1	1	-1	-1	-1	-1	0.107	1
185.551	3	100	0	0	0	0	1	0	0	1	1	-1	-1	-1	-1	0.106	1
185.69	3	100	0	0	0	0	1	0	0	1	1	-1	-1	-1	-1	0.105	1
185.82	3	100	0	0	0	0	1	0	0	1	1	-1	-1	-1	-1	0.105	1
185.95	3	100	0	0	0	0	1	0	0	1	1	-1	-1	-1	-1	0.104	1
186.08	3	100	0	0	0	0	1	0	0	1	1	-1	-1	-1	-1	0.103	1
186.22	3	100	0	0	0	0	1	0	0	1	1	-1	-1	-1	-1	0.103	1
186.35	3	100	0	0	0	0	1	0	0	1	1	-1	-1	-1	-1	0.102	1
186.551	3	100	0	0	0	0	1	0	0	1	1	-1	-1	-1	-1	0.101	1
186.711	4	100	0	0	0	0	0	1	0	1	1	-1	-1	1	1	0.101	1
186.87	4	100	0	0	0	0	0	1	0	1	1	-1	-1	1	1	0.1	1
187.02	4	100	0	0	0	0	0	1	0	1	1	-1	-1	1	1	0.099	1
187.17	4	100	0	0	0	0	0	1	0	1	1	-1	-1	1	1	0.098	1
187.31	4	100	0	0	0	0	0	1	0	1	1	-1	-1	1	1	0.098	1
187.45	4	100	0	0	0	0	0	1	0	1	1	-1	-1	1	1	0.097	1
187.59	4	100	0	0	0	0	0	1	0	1	1	-1	-1	1	1	0.096	1
187.85	4	100	0	0	0	0	0	1	0	1	-1	-1	-1	1	1	0.096	0
188.02	4	100	0	0	0	0	0	1	0	1	-1	-1	-1	1	1	0.095	0.002
188.17	4	100	0	0	0	0	0	1	0	1	-1	-1	-1	1	1	0.094	0.003
188.32	4	100	0	0	0	0	0	1	0	1	-1	-1	-1	1	1	0.094	0.004
188.48	4	100	0	0	0	0	0	1	0	1	-1	-1	-1	1	1	0.093	0.006
188.63	4	100	0	0	0	0	0	1	0	1	-1	-1	-1	1	1	0.092	0.008
188.78	4	100	0	0	0	0	0	1	0	1	-1	-1	-1	1	1	0.091	0.009
188.92	4	100	0	0	0	0	0	1	0	1	-1	-1	-1	1	1	0.091	0.011
189.141	-1	100	0	0	0	0	0	0	1	1	-1	-1	-1	1	1	0.09	0.012
189.281	-1	100	0	0	0	0	0	0	1	1	-1	-1	-1	1	1	0.089	0.014
189.42	-1	100	0	0	0	0	0	0	1	1	-1	-1	-1	1	1	0.089	0.015
189.57	-1	100	0	0	0	0	0	0	1	1	-1	-1	-1	1	1	0.088	0.017
189.72	-1	100	0	0	0	0	0	0	1	1	-1	-1	-1	1	1	0.087	0.018
189.86	-1	100	0	0	0	0	0	0	1	1	-1	-1	-1	1	1	0.087	0.02
190.011	-1	100	0	0	0	0	0	0	1	1	-1	-1	-1	1	1	0.086	0.021
190.15	-1	100	0	0	0	0	0	0	1	1	-1	-1	-1	1	1	0.085	0.022
190.388	-1	100	0	0	0	0	0	0	1	1	-1	-1	-1	1	1	0.084	0.024
190.52	-1	100	0	0	0	0	0	0	1	1	-1	-1	-1	1	1	0.084	0.025
190.66	-1	100	0	0	0	0	0	0	1	1	-1	-1	-1	1	1	0.083	0.027
190.8	-1	100	0	0	0	0	0	0	1	1	-1	-1	-1	1	1	0.082	0.028
190.95	-1	100	0	0	0	0	0	0	1	1	-1	-1	-1	1	1	0.082	0.03
191.08	-1	100	0	0	0	0	0	0	1	1	-1	-1	-1	1	1	0.081	0.031
191.22	-1	100	0	0	0	0	0	0	1	1	-1	-1	-1	1	1	0.08	0.033
191.36	-1	100	0	0	0	0	0	0	1	1	-1	-1	-1	1	1	0.08	0.034
191.588	-1	100	0	0	0	0	0	0	1	1	-1	-1	-1	1	1	0.079	0.036
191.73	-1	100	0	0	0	0	0	0	1	1	-1	-1	-1	1	1	0.078	0.037
191.87	-1	100	0	0	0	0	0	0	1	1	-1	-1	-1	1	1	0.077	0.039
192.01	-1	100	0	0	0	0	0	0	1	1	-1	-1	-1	1	1	0.077	0.04
192.15	-1	100	0	0	0	0	0	0	1	1	-1	-1	-1	1	1	0.076	0.042
192.29	-1	100	0	0	0	0	0	0	1	1	-1	-1	-1	1	1	0.075	0.043
192.43	-1	100	0	0	0	0	0	0	1	1	-1	-1	-1	1	1	0.075	0.045
192.57	-1	100	0	0	0	0	0	0	1	1	-1	-1	-1	1	1	0.074	0.046
192.791	-1	100	0	0	0	0	0	0	1	1	-1	-1	-1	1	1	0.073	0.048
192.941	-1	100	0	0	0	0	0	0	1	1	-1	-1	-1	1	1	0.073	0.049
193.08	-1	100	0	0	0	0	0	0	1	1	-1	-1	-1	1	1	0.072	0.051
193.22	-1	100	0	0	0	0	0	0	1	1	-1	-1	-1	1	1	0.071	0.052
193.36	-1	100	0	0	0	0	0	0	1	1	-1	-1	-1	1	1	0.07	0.054
193.501	-1	100	0	0	0	0	0	0	1	1	-1	-1	-1	1	1	0.07	0.055
193.64	-1	100	0	0	0	0	0	0	1	1	-1	-1	-1	1	1	0.069	0.057
193.78	-1	100	0	0	0	0	0	0	1	1	-1	-1	-1	1	1	0.068	0.058
194.011	-1	100	0	0	0	0	0	0	1	1	-1	-1	-1	1	1	0.068	0.06
194.151	-1	100	0	0	0	0	0	0	1	1	-1	-1	-1	1	1	0.067	0.061
194.29	-1	100	0	0	0	0	0	0	1	1	-1	-1	-1	1	1	0.066	0.063
194.43	-1	100	0	0	0	0	0	0	1	1	-1	-1	-1	1	1	0.066	0.064
194.57	-1	100	0	0	0	0	0	0	1	1	-1	-1	-1	1	1	0.065	0.066
194.71	-1	100	0	0	0	0	0	0	1	1	-1	-1	-1	1	1	0.064	0.067
194.85	-1	100	0	0	0	0	0	0	1	1	-1	-1	-1	1	1	0.063	0.069
194.99	-1	100	0	0	0	0	0	0	1	1	-1	-1	-1	1	1	0.063	0.071
195.212	-1	100	0	0	0	0	0	0	1	1	-1	-1	-1	1	1	0.062	0.072
195.351	-1	100	0	0	0	0	0	0	1	1	-1	-1	-1	1	1	0.061	0.074
195.49	-1	100	0	0	0	0	0	0	1	1	-1	-1	-1	1	1	0.061	0.075
195.63	-1	100	0	0	0	0	0	0	1	1	-1	-1	-1	1	1	0.06	0.077
195.78	-1	100	0	0	0	0	0	0	1	1	-1	-1	-1	1	1	0.059	0.078
195.93	-1	100	0	0	0	0	0	0	1	1	-1	-1	-1	1	1	0.059	0.08
196.06	-1	100	0	0.004	0	0	0	0	0.996	1	-1	-1	-1	1	1	0.058	0.081
196.2	-1	100	0	0.005	0	0	0	0	0.995	1	-1	-1	-1	1	1	0.057	0.083
196.428	-1	100	0	0.01	0	0	0	0	0.99	1	-1	-1	-1	1	1	0.056	0.084
196.56	-1	100	0	0.01	0	0	0	0	0.99	1	-1	-1	-1	1	1	0.056	0.086
196.7	-1	100	0	0.015	0	0	0	0	0.985	1	-1	-1	-1	1	1	0.055	0.087
196.84	-1	100	0	0.016	0	0	0	0	0.984	1	-1	-1	-1	1	1	0.054	0.089
196.98	-1	100	0	0.02	0	0	0	0	0.98	1	-1	-1	-1	1	1	0.054	0.09
197.12	-1	100	0	0.021	0	0	0	0	0.979	1	-1	-1	-1	1	1	0.053	0.092
197.26	-1	100	0	0.026	0	0	0	0	0.974	1	-1	-1	-1	1	1	0.052	0.093
197.4	-1	100	0	0.026	0	0	0	0	0.974	1	-1	-1	-1	1	1	0.052	0.095
197.621	-1	100	0	0.031	0	0	0	0	0.969	1	-1	-1	-1	1	1	0.051	0.096
197.751	-1	100	0	0.032	0	0	0	0	0.968	1	-1	-1	-1	1	1	0.05	0.098
197.91	-1	100	0	0.036	0	0	0	0	0.964	1	-1	-1	-1	1	1	0.049	0.099
198.05	-1	100	0	0.037	0	0	0	0	0.963	1	-1	-1	-1	1	1	0.049	0.101
198.19	-1	100	0	0.041	0	0	0	0	0.959	1	-1	-1	-1	1	1	0.048	0.102
198.33	-1	100	0	0.042	0	0	0	0	0.958	1	-1	-1	-1	1	1	0.047	0.104
198.47	-1	100	0	0.047	0	0	0	0	0.953	1	-1	-1	-1	1	1	0.047	0.105
198.62	-1	100	0	0.047	0	0	0	0	0.953	1	-1	-1	-1	1	1	0.046	0.107
198.841	0	5.174	0	0.052	0	0	0	0	0.948	1	-1	-1	-1	1	1	0.045	0.108
198.981	0	5.225	0	0.052	0	0	0	0	0.948	1	-1	-1	-1	1	1	0.045	0.11
199.12	0	5.68	0	0.057	0	0	0	0	0.943	1	-1	-1	-1	1	1	0.044	0.111
199.26	0	5.731	0	0.057	0	0	0	0	0.943	1	-1	-1	-1	1	1	0.043	0.113
199.4	0	6.185	0	0.062	0	0	0	0	0.938	1	-1	-1	-1	1	1	0.042	0.114
199.54	0	6.237	0	0.062	0	0	0	0	0.938	1	-1	-1	-1	1	1	0.042	0.116
199.69	0	6.691	0	0.067	0	0	0	0	0.933	1	-1	-1	-1	1	1	0.041	0.117
199.84	0	6.742	0	0.067	0	0	0	0	0.933	1	-1	-1	-1	1	1	0.04	0.119
200.062	0	7.197	0	0.072	0	0	0	0	0.928	1	-1	-1	-1	1	1	0.04	0.12
200.191	0	7.248	0	0.072	0	0	0	0	0.928	1	-1	-1	-1	1	1	0.039	0.122
200.32	0	7.702	0	0.077	0	0	0	0	0.923	1	-1	-1	-1	1	1	0.038	0.123
200.45	0	7.754	0	0.078	0	0	0	0	0.922	1	-1	-1	-1	1	1	0.038	0.125
200.59	0	8.208	0	0.082	0	0	0	0	0.918	1	-1	-1	-1	1	1	0.037	0.126
200.72	0	8.531	0	0.085	0	0	0	0	0.915	1	-1	-1	-1	-1	-1	0.036	0.128
200.86	0	8.534	0	0.085	0	0	0	0	0.915	1	-1	-1	-1	-1	-1	0.035	0.129
201	0	8.967	0	0.09	0	0	0	0	0.91	1	-1	-1	-1	-1	-1	0.035	0.131
201.231	0	9.018	0	0.09	0	0	0	0	0.91	1	-1	-1	-1	-1	-1	0.034	0.132
201.42	0	9.472	0	0.095	0	0	0	0	0.905	1	-1	-1	-1	-1	-1	0.033	0.134
201.56	0	9.524	0	0.095	0	0	0	0	0.905	1	-1	-1	-1	-1	-1	0.033	0.135
201.71	0	10.114	0	0.101	0	0	0	0	0.899	-1	-1	-1	-1	-1	-1	0.032	0.137
201.85	0	10.161	0	0.102	0	0	0	0	0.898	-1	-1	-1	-1	-1	-1	0.031	0.138
201.98	0	10.559	0	0.106	0	0	0	0	0.894	-1	-1	-1	-1	-1	-1	0.031	0.14
202.12	0	10.619	0	0.106	0	0	0	0	0.894	-1	-1	-1	-1	-1	-1	0.03	0.141
202.25	0	11.078	0	0.111	0	0	0	0	0.889	-1	-1	-1	-1	-1	-1	0.029	0.143
202.451	0	11.128	0	0.111	0	0	0	0	0.889	-1	-1	-1	-1	-1	-1	0.028	0.144
202.591	0	11.561	0	0.116	0	0	0	0	0.884	-1	-1	-1	-1	-1	-1	0.028	0.146
202.72	0	11.623	0	0.116	0	0	0	0	0.884	-1	-1	-1	-1	-1	-1	0.027	0.147
202.85	0	12.08	0	0.121	0	0	0	0	0.879	-1	-1	-1	-1	-1	-1	0.026	0.149
202.98	0	12.131	0	0.121	0	0	0	0	0.879	-1	-1	-1	-1	-1	-1	0.026	0.15
203.11	0	12.564	0	0.126	0	0	0	0	0.874	-1	-1	-1	-1	-1	-1	0.025	0.152
203.25	0	12.626	0	0.126	0	0	0	0	0.874	-1	-1	-1	-1	-1	-1	0.024	0.153
203.39	0	13.083	0	0.131	0	0	0	0	0.869	-1	-1	-1	-1	-1	-1	0.024	0.155
203.611	0	13.134	0	0.131	0	0	0	0	0.869	-1	-1	-1	-1	-1	-1	0.023	0.156
203.751	0	13.567	0	0.136	0	0	0	0	0.864	-1	-1	-1	-1	-1	-1	0.022	0.158
203.89	0	13.628	0	0.136	0	0	0	0	0.864	-1	-1	-1	-1	-1	-1	0.021	0.159
204.03	0	14.086	0	0.141	0	0	0	0	0.859	-1	-1	-1	-1	-1	-1	0.021	0.161
204.17	0	14.137	0	0.141	0	0	0	0	0.859	-1	-1	-1	-1	-1	-1	0.02	0.162
204.31	0	14.637	0	0.146	0	0	0	0	0.854	1	-1	-1	-1	-1	-1	0.019	0.163
204.45	0	14.607	0	0.146	0	0	0	0	0.854	1	-1	-1	-1	-1	-1	0.019	0.165
204.59	0	15.035	0	0.15	0	0	0	0	0.85	1	-1	-1	-1	-1	-1	0.018	0.166
204.811	0	15.086	0	0.151	0	0	0	0	0.849	1	-1	-1	-1	-1	-1	0.017	0.168
204.951	0	15.541	0	0.155	0	0	0	0	0.845	1	-1	-1	-1	-1	-1	0.017	0.169
205.091	0	15.592	0	0.156	0	0	0	0	0.844	1	-1	-1	-1	-1	-1	0.016	0.171
205.23	0	16.046	0	0.16	0	0	0	0	0.84	1	-1	-1	-1	-1	-1	0.015	0.172
205.37	0	16.098	0	0.161	0	0	0	0	0.839	1	-1	-1	-1	-1	-1	0.014	0.174
205.51	0	16.552	0	0.166	0	0	0	0	0.834	1	-1	-1	-1	-1	-1	0.014	0.175
205.65	0	16.603	0	0.166	0	0	0	0	0.834	1	-1	-1	-1	-1	-1	0.013	0.177
205.79	0	17.058	0	0.171	0	0	0	0	0.829	1	-1	-1	-1	-1	-1	0.012	0.178
206.011	0	17.109	0	0.171	0	0	0	0	0.829	1	-1	-1	-1	-1	-1	0.012	0.18
206.171	0	100	0	1	0	0	0	0	0	1	-1	-1	-1	-1	-1	0.011	0.181
206.31	0	100	0	1	0	0	0	0	0	1	-1	-1	-1	-1	-1	0.01	0.183
206.45	0	100	0	1	0	0	0	0	0	1	-1	-1	-1	-1	-1	0.01	0.184
206.58	0	100	0	1	0	0	0	0	0	-1	-1	-1	-1	-1	-1	0.009	0.186
206.73	0	100	0	1	0	0	0	0	0	-1	-1	-1	-1	-1	-1	0.008	0.187
206.87	0	100	0	1	0	0	0	0	0	1	-1	-1	-1	-1	-1	0.007	0.189
207.01	0	100	0	1	0	0	0	0	0	1	-1	-1	-1	-1	-1	0.007	0.19
207.221	0	100	0	1	0	0	0	0	0	1	-1	-1	-1	-1	-1	0.006	0.192
207.361	0	100	0	1	0	0	0	0	0	1	-1	-1	-1	-1	-1	0.005	0.193
207.52	0	100	0	1	0	0	0	0	0	1	-1	-1	-1	-1	-1	0.005	0.195
207.651	0	100	0	1	0	0	0	0	0	-1	-1	-1	-1	-1	-1	0.004	0.196
207.79	0	100	0	1	0	0	0	0	0	-1	-1	-1	-1	-1	-1	0.003	0.198
207.93	0	100	0	1	0	0	0	0	0	-1	-1	-1	-1	-1	-1	0.003	0.199
208.06	0	100	0	1	0	0	0	0	0	-1	-1	-1	-1	-1	-1	0.002	0.201
208.19	0	100	0	1	0	0	0	0	0	-1	-1	-1	-1	-1	-1	0.001	0.202
208.401	0	100	0	1	0	0	0	0	0	-1	-1	-1	-1	-1	-1	0	0.204
208.561	0	100	0	1	0	0	0	0	0	-1	-1	-1	-1	-1	-1	0	0.205
208.69	0	100	0	1	0	0	0	0	0	-1	-1	-1	-1	-1	-1	0	0.207
208.82	0	100	0	1	0	0	0	0	0	-1	-1	-1	-1	-1	-1	0	0.208
208.96	0	100	0	1	0	0	0	0	0	-1	-1	-1	-1	-1	-1	0	0.21
209.102	0	100	0	1	0	0	0	0	0	-1	-1	-1	-1	-1	-1	0	0.211
209.24	0	100	0	1	0	0	0	0	0	-1	-1	-1	-1	-1	-1	0	0.213
209.38	0	100	0	1	0	0	0	0	0	-1	-1	-1	-1	-1	-1	0	0.214
209.621	0	100	0	1	0	0	0	0	0	-1	-1	-1	-1	-1	-1	0	0.216
209.771	0	100	0	1	0	0	0	0	0	-1	-1	-1	-1	-1	-1	0	0.217
209.9	0	100	0	1	0	0	0	0	0	-1	-1	-1	-1	-1	-1	0	0.219
210.031	0	100	0	1	0	0	0	0	0	-1	-1	-1	-1	-1	-1	0	0.22
210.16	0	100	0	1	0	0	0	0	0	-1	-1	-1	-1	-1	-1	0	0.222
210.31	0	100	0	1	0	0	0	0	0	-1	-1	-1	-1	-1	-1	0	0.223
210.45	0	100	0	1	0	0	0	0	0	-1	-1	-1	-1	-1	-1	0	0.225
210.62	0	100	0	1	0	0	0	0	0	-1	-1	-1	-1	-1	-1	0	0.226
210.858	0	100	0	1	0	0	0	0	0	-1	-1	-1	-1	-1	-1	0	0.228
211.01	0	100	0	1	0	0	0	0	0	-1	-1	-1	-1	-1	-1	0	0.229
211.15	0	100	0	1	0	0	0	0	0	-1	-1	-1	-1	-1	-1	0	0.231
211.29	0	100	0	1	0	0	0	0	0	-1	-1	-1	-1	-1	-1	0	0.232
211.46	0	100	0	1	0	0	0	0	0	-1	-1	-1	-1	-1	-1	0	0.234
211.62	0	100	0	1	0	0	0	0	0	-1	-1	-1	-1	-1	-1	0	0.235
211.79	0	100	0	1	0	0	0	0	0	-1	-1	-1	-1	-1	-1	0	0.237
211.95	0	100	0	1	0	0	0	0	0	-1	-1	-1	-1	-1	-1	0	0.238
212.201	0	100	0	1	0	0	0	0	0	-1	-1	-1	-1	-1	-1	0	0.24
212.381	0	100	0	1	0	0	0	0	0	1	-1	-1	-1	-1	-1	0	0.241
212.55	0	100	0	1	0	0	0	0	0	1	-1	-1	-1	-1	-1	0	0.243
212.72	0	100	0	1	0	0	0	0	0	1	-1	-1	-1	-1	-1	0	0.244
212.89	0	100	0	1	0	0	0	0	0	1	-1	-1	-1	-1	-1	0	0.246
213.06	0	100	0	1	0	0	0	0	0	1	-1	-1	-1	-1	-1	0	0.247
213.21	0	100	0	1	0	0	0	0	0	-1	-1	-1	-1	-1	-1	0	0.249
213.37	0	100	0	1	0	0	0	0	0	-1	-1	-1	-1	-1	-1	0	0.25
213.621	0	100	0	1	0	0	0	0	0	-1	-1	-1	-1	-1	-1	0	0.252
213.791	0	100	0	1	0	0	0	0	0	-1	-1	-1	-1	-1	-1	0	0.253
213.96	0	100	0	1	0	0	0	0	0	-1	-1	-1	-1	-1	-1	0	0.255
214.13	0	100	0	1	0	0	0	0	0	-1	-1	-1	-1	-1	-1	0	0.256
214.3	0	100	0	1	0	0	0	0	0	-1	-1	-1	-1	-1	-1	0	0.258
214.47	0	100	0	1	0	0	0	0	0	-1	-1	-1	-1	-1	-1	0	0.259
214.64	0	100	0	1	0	0	0	0	0	-1	-1	-1	-1	-1	-1	0	0.261
214.81	0	100	0	1	0	0	0	0	0	-1	-1	-1	-1	-1	-1	0	0.262
215.059	0	100	0	1	0	0	0	0	0	-1	-1	-1	-1	-1	-1	0	0.264
215.21	0	100	0	1	0	0	0	0	0	-1	-1	-1	-1	-1	-1	0	0.265
215.38	0	100	0	1	0	0	0	0	0	-1	-1	-1	-1	-1	-1	0	0.267
215.54	0	100	0	1	0	0	0	0	0	-1	-1	-1	-1	-1	-1	0	0.268
215.71	0	100	0	1	0	0	0	0	0	-1	-1	-1	-1	-1	-1	0	0.27
215.88	0	100	0	1	0	0	0	0	0	-1	-1	-1	-1	-1	-1	0	0.271
216.05	0	100	0	1	0	0	0	0	0	-1	-1	-1	-1	-1	-1	0	0.273
216.22	0	100	0	1	0	0	0	0	0	-1	-1	-1	-1	-1	-1	0	0.274
216.471	0	100	0	1	0	0	0	0	0	-1	-1	-1	-1	-1	-1	0	0.276
216.641	0	100	0	1	0	0	0	0	0	-1	-1	-1	-1	-1	-1	0	0.277
216.81	0	100	0	1	0	0	0	0	0	-1	-1	-1	-1	-1	-1	0	0.279
216.99	0	100	0	1	0	0	0	0	0	1	-1	-1	-1	-1	-1	0	0.28
217.17	0	100	0	1	0	0	0	0	0	1	-1	-1	-1	-1	-1	0	0.282
217.33	0	100	0	1	0	0	0	0	0	1	-1	-1	-1	-1	-1	0	0.283
217.49	0	100	0	1	0	0	0	0	0	1	-1	-1	-1	-1	-1	0	0.285
217.65	0	100	0	1	0	0	0	0	0	1	-1	-1	-1	-1	-1	0	0.287
217.901	0	100	0	1	0	0	0	0	0	1	-1	-1	-1	-1	-1	0	0.288
218.071	0	100	0	1	0	0	0	0	0	-1	-1	-1	-1	-1	-1	0	0.29
218.24	0	100	0	1	0	0	0	0	0	-1	-1	-1	-1	-1	-1	0	0.291
218.41	0	100	0	1	0	0	0	0	0	-1	-1	-1	-1	-1	-1	0	0.293
218.58	0	100	0	1	0	0	0	0	0	-1	-1	-1	-1	-1	-1	0	0.294
218.75	0	100	0	1	0	0	0	0	0	-1	-1	-1	-1	-1	-1	0	0.296
218.93	0	100	0	1	0	0	0	0	0	-1	-1	-1	-1	-1	-1	0	0.297
219.102	0	100	0	1	0	0	0	0	0	1	-1	-1	-1	-1	-1	0	0.299
219.351	0	100	0	1	0	0	0	0	0	1	-1	-1	-1	-1	-1	0	0.3
219.521	0	100	0	1	0	0	0	0	0	1	-1	-1	-1	-1	-1	0	0.302
219.69	0	100	0	1	0	0	0	0	0	1	-1	-1	-1	-1	-1	0	0.303
219.85	0	100	0	1	0	0	0	0	0	1	-1	-1	-1	-1	-1	0	0.305
220.021	0	100	0	1	0	0	0	0	0	-1	-1	-1	-1	-1	-1	0	0.306
220.17	0	100	0	1	0	0	0	0	0	-1	-1	-1	-1	-1	-1	0	0.308
220.34	0	100	0	1	0	0	0	0	0	-1	-1	-1	-1	-1	-1	0	0.309
220.5	0	100	0	1	0	0	0	0	0	-1	-1	-1	-1	-1	-1	0	0.311
220.751	0	100	0	1	0	0	0	0	0	-1	-1	-1	-1	-1	-1	0	0.312
220.921	0	100	0	1	0	0	0	0	0	-1	-1	-1	-1	-1	-1	0	0.314
221.09	0	100	0	1	0	0	0	0	0	1	-1	-1	-1	-1	-1	0	0.315
221.26	0	100	0	1	0	0	0	0	0	-1	-1	-1	-1	-1	-1	0	0.317
221.43	0	100	0	1	0	0	0	0	0	-1	-1	-1	-1	-1	-1	0	0.318
221.6	0	100	0	1	0	0	0	0	0	-1	-1	-1	-1	-1	-1	0	0.32
221.77	0	100	0	1	0	0	0	0	0	-1	-1	-1	-1	-1	-1	0	0.321
221.94	0	100	0	1	0	0	0	0	0	-1	-1	-1	-1	-1	-1	0	0.323
222.191	0	100	0	1	0	0	0	0	0	-1	-1	-1	-1	-1	-1	0	0.324
222.361	0	100	0	1	0	0	0	0	0	-1	-1	-1	-1	-1	-1	0	0.326
222.53	0	100	0	1	0	0	0	0	0	-1	-1	-1	-1	-1	-1	0	0.327
222.7	0	100	0	1	0	0	0	0	0	1	-1	-1	-1	-1	-1	0	0.329
222.87	0	100	0	1	0	0	0	0	0	1	-1	-1	-1	-1	-1	0	0.33
223.03	0	100	0	1	0	0	0	0	0	1	-1	-1	-1	-1	-1	0	0.332
223.19	0	100	0	1	0	0	0	0	0	1	-1	-1	-1	-1	-1	0	0.333
223.35	0	100	0	1	0	0	0	0	0	1	-1	-1	-1	-1	-1	0	0.335
223.591	0	100	0	1	0	0	0	0	0	1	-1	-1	-1	-1	-1	0	0.336
223.751	0	100	0	1	0	0	0	0	0	1	-1	-1	-1	-1	-1	0	0.338
223.89	0	100	0	1	0	0	0	0	0	-1	-1	-1	-1	-1	-1	0	0.339
224.05	0	100	0	1	0	0	0	0	0	1	-1	-1	-1	-1	-1	0	0.341
224.21	0	100	0	1	0	0	0	0	0	1	-1	-1	-1	-1	-1	0	0.342
224.35	0	100	0	1	0	0	0	0	0	1	-1	-1	-1	-1	-1	0	0.344
224.5	0	100	0	1	0	0	0	0	0	1	-1	-1	-1	-1	-1	0	0.345
224.65	0	100	0	1	0	0	0	0	0	1	-1	-1	-1	-1	-1	0	0.347
224.881	0	100	0	1	0	0	0	0	0	-1	-1	-1	-1	-1	-1	0	0.348
225.031	0	100	0	1	0	0	0	0	0	-1	-1	-1	-1	-1	-1	0	0.35
225.17	0	100	0	1	0	0	0	0	0	-1	-1	-1	-1	-1	-1	0	0.351
225.33	0	100	0	1	0	0	0	0	0	-1	-1	-1	-1	-1	-1	0	0.353
225.49	0	100	0	1	0	0	0	0	0	-1	-1	-1	-1	-1	-1	0	0.354
225.64	0	100	0	1	0	0	0	0	0	-1	-1	-1	-1	-1	-1	0	0.356
225.78	0	100	0	1	0	0	0	0	0	-1	-1	-1	-1	-1	-1	0	0.357
225.92	0	100	0	1	0	0	0	0	0	-1	-1	-1	-1	-1	-1	0	0.359
226.161	0	100	0	1	0	0	0	0	0	-1	-1	-1	-1	-1	-1	0	0.36
226.331	0	100	0	1	0	0	0	0	0	-1	-1	-1	-1	-1	-1	0	0.362
226.49	0	100	0	1	0	0	0	0	0	1	-1	-1	-1	-1	-1	0	0.363
226.65	0	100	0	1	0	0	0	0	0	-1	-1	-1	-1	-1	-1	0	0.365
226.79	0	100	0	1	0	0	0	0	0	-1	-1	-1	-1	-1	-1	0	0.366
226.95	0	100	0	1	0	0	0	0	0	-1	-1	-1	-1	-1	-1	0	0.368
227.11	0	100	0	1	0	0	0	0	0	-1	-1	-1	-1	-1	-1	0	0.369
227.27	0	100	0	1	0	0	0	0	0	-1	-1	-1	-1	-1	-1	0	0.371
227.521	0	100	0	1	0	0	0	0	0	-1	-1	-1	-1	-1	-1	0	0.372
227.671	0	100	0	1	0	0	0	0	0	-1	-1	-1	-1	-1	-1	0	0.374
227.82	0	100	0	1	0	0	0	0	0	-1	-1	-1	-1	-1	-1	0	0.375
227.98	0	100	0	1	0	0	0	0	0	-1	-1	-1	-1	-1	-1	0	0.377
228.14	0	100	0	1	0	0	0	0	0	1	-1	-1	-1	-1	-1	0	0.378
228.31	0	100	0	1	0	0	0	0	0	1	-1	-1	-1	-1	-1	0	0.38
228.47	0	100	0	1	0	0	0	0	0	1	-1	-1	-1	-1	-1	0	0.381
228.62	0	100	0	1	0	0	0	0	0	1	-1	-1	-1	-1	-1	0	0.383
228.841	0	100	0	1	0	0	0	0	0	1	-1	-1	-1	-1	-1	0	0.384
228.971	0	100	0	1	0	0	0	0	0	-1	-1	-1	-1	-1	-1	0	0.386
229.102	0	100	0	1	0	0	0	0	0	-1	-1	-1	-1	-1	-1	0	0.387
229.26	0	100	0	1	0	0	0	0	0	-1	-1	-1	-1	-1	-1	0	0.389
229.41	0	100	0	1	0	0	0	0	0	-1	-1	-1	-1	-1	-1	0	0.39
229.57	0	100	0	1	0	0	0	0	0	-1	-1	-1	-1	-1	-1	0	0.392
229.7	0	100	0	1	0	0	0	0	0	-1	-1	-1	-1	-1	-1	0	0.393
229.84	0	100	0	1	0	0	0	0	0	-1	-1	-1	-1	-1	-1	0	0.395
230.062	0	100	0	1	0	0	0	0	0	-1	-1	-1	-1	-1	-1	0	0.396
230.201	0	100	0	1	0	0	0	0	0	-1	-1	-1	-1	-1	-1	0	0.398
230.33	0	100	0	1	0	0	0	0	0	-1	-1	-1	-1	-1	-1	0	0.399
230.46	0	100	0	1	0	0	0	0	0	-1	-1	-1	-1	-1	-1	0	0.401
230.59	0	100	0	1	0	0	0	0	0	-1	-1	-1	-1	-1	-1	0	0.402
230.73	0	100	0	1	0	0	0	0	0	-1	-1	-1	-1	-1	-1	0	0.404
230.87	0	100	0	1	0	0	0	0	0	-1	-1	-1	-1	-1	-1	0	0.405
231.02	0	100	0	1	0	0	0	0	0	-1	-1	-1	-1	-1	-1	0	0.407
231.241	0	100	0	1	0	0	0	0	0	-1	-1	-1	-1	-1	-1	0	0.408
231.401	0	100	0	1	0	0	0	0	0	-1	-1	-1	-1	-1	-1	0	0.41
231.55	0	100	0	1	0	0	0	0	0	-1	-1	-1	-1	-1	-1	0	0.411
231.691	0	100	0	1	0	0	0	0	0	-1	-1	-1	-1	-1	-1	0	0.413
231.83	0	100	0	1	0	0	0	0	0	-1	-1	-1	-1	-1	-1	0	0.414
231.97	0	100	0	1	0	0	0	0	0	-1	-1	-1	-1	-1	-1	0	0.416
232.12	0	100	0	1	0	0	0	0	0	-1	-1	-1	-1	-1	-1	0	0.417
232.27	0	100	0	1	0	0	0	0	0	-1	-1	-1	-1	-1	-1	0	0.419
232.501	0	100	0	1	0	0	0	0	0	-1	-1	-1	-1	-1	-1	0	0.42
232.641	0	100	0	1	0	0	0	0	0	-1	-1	-1	-1	-1	-1	0	0.422
232.79	0	100	0	1	0	0	0	0	0	-1	-1	-1	-1	-1	-1	0	0.423
232.94	0	100	0	1	0	0	0	0	0	-1	-1	-1	-1	-1	-1	0	0.425
233.08	0	100	0	1	0	0	0	0	0	-1	-1	-1	-1	-1	-1	0	0.426
233.23	0	100	0	1	0	0	0	0	0	1	-1	-1	-1	-1	-1	0	0.428
233.38	0	100	0	1	0	0	0	0	0	1	-1	-1	-1	-1	-1	0	0.429
233.54	0	100	0	1	0	0	0	0	0	1	-1	-1	-1	-1	-1	0	0.431
233.751	0	100	0	1	0	0	0	0	0	1	-1	-1	-1	-1	-1	0	0.432
233.901	0	100	0	1	0	0	0	0	0	1	-1	-1	-1	-1	-1	0	0.434
234.03	0	100	0	1	0	0	0	0	0	-1	-1	-1	-1	-1	-1	0	0.435
234.17	0	100	0	1	0	0	0	0	0	-1	-1	-1	-1	-1	-1	0	0.437
234.33	0	100	0	1	0	0	0	0	0	-1	-1	-1	-1	-1	-1	0	0.438
234.49	0	100	0	1	0	0	0	0	0	-1	-1	-1	-1	-1	-1	0	0.44
234.64	0	100	0	1	0	0	0	0	0	-1	-1	-1	-1	-1	-1	0	0.441
234.77	0	100	0	1	0	0	0	0	0	-1	-1	-1	-1	-1	-1	0	0.443
234.981	0	100	0	1	0	0	0	0	0	-1	-1	-1	-1	-1	-1	0	0.444
235.111	0	100	0	1	0	0	0	0	0	-1	-1	-1	-1	-1	-1	0	0.446
235.241	0	100	0	1	0	0	0	0	0	-1	-1	-1	-1	-1	-1	0	0.447
235.37	0	100	0	1	0	0	0	0	0	-1	-1	-1	-1	-1	-1	0	0.449
235.51	0	100	0	1	0	0	0	0	0	-1	-1	-1	-1	-1	-1	0	0.45
235.64	0	100	0	1	0	0	0	0	0	-1	-1	-1	-1	-1	-1	0	0.452
235.78	0	100	0	1	0	0	0	0	0	-1	-1	-1	-1	-1	-1	0	0.453
235.91	0	100	0	1	0	0	0	0	0	-1	-1	-1	-1	-1	-1	0	0.455
236.121	0	100	0	1	0	0	0	0	0	-1	-1	-1	-1	-1	-1	0	0.456
236.251	0	100	0	1	0	0	0	0	0	-1	-1	-1	-1	-1	-1	0	0.458
236.38	0	100	0	1	0	0	0	0	0	-1	-1	-1	-1	-1	-1	0	0.459
236.51	0	100	0	1	0	0	0	0	0	-1	-1	-1	-1	-1	-1	0	0.461
236.64	0	100	0	1	0	0	0	0	0	-1	-1	-1	-1	-1	-1	0	0.462
236.77	0	100	0	1	0	0	0	0	0	-1	-1	-1	-1	-1	-1	0	0.464
236.9	0	100	0	1	0	0	0	0	0	-1	-1	-1	-1	-1	-1	0	0.465
237.03	0	100	0	1	0	0	0	0	0	-1	-1	-1	-1	-1	-1	0	0.467
237.241	0	100	0	1	0	0	0	0	0	-1	-1	-1	-1	-1	-1	0	0.468
237.391	0	100	0	1	0	0	0	0	0	-1	-1	-1	-1	-1	-1	0	0.47
237.52	1	100	0	0	1	0	0	0	0	-1	-1	1	-1	-1	-1	0	0.471
237.65	1	100	0	0	1	0	0	0	0	-1	-1	1	-1	-1	-1	0	0.473
237.79	1	100	0	0	1	0	0	0	0	-1	-1	1	-1	-1	-1	0	0.474
237.94	1	100	0	0	1	0	0	0	0	-1	-1	1	-1	-1	-1	0	0.476
238.08	1	100	0	0	1	0	0	0	0	-1	-1	1	-1	-1	-1	0	0.477
238.23	1	100	0	0	1	0	0	0	0	-1	-1	1	-1	-1	-1	0	0.479
238.451	1	100	0	0	1	0	0	0	0	-1	-1	1	-1	-1	-1	0	0.48
238.591	1	100	0	0	1	0	0	0	0	-1	-1	-1	-1	-1	-1	0	0.482
238.73	1	100	0	0	1	0	0	0	0	-1	-1	-1	-1	-1	-1	0	0.483
238.87	1	100	0	0	1	0	0	0	0	-1	-1	-1	-1	-1	-1	0	0.485
239.01	1	100	0	0	1	0	0	0	0	-1	-1	-1	-1	-1	-1	0	0.486
239.15	1	100	0	0	1	0	0	0	0	-1	-1	-1	-1	-1	-1	0	0.488
239.29	1	100	0	0	1	0	0	0	0	-1	-1	-1	-1	-1	-1	0	0.489
239.44	1	100	0	0	1	0	0	0	0	-1	1	1	-1	-1	-1	0	0.491
239.671	1	100	0	0	1	0	0	0	0	-1	1	-1	-1	-1	-1	0	0.492
239.821	1	100	0	0	1	0	0	0	0	-1	1	-1	-1	-1	-1	0	0.494
239.97	1	100	0	0	1	0	0	0	0	-1	1	-1	-1	-1	-1	0	0.495

## Sheet: F11A-da06r4
t	win	eff	dis	Can_seek	Can_pickup	Wall_seek	Nest_seek	Can_deposit	null	Wall	Grip	Can	Corner	Light	Nest	Fear	Hunger
0.27	2	0.197	0.000000000000000	0	0	0.197	0	0	0.803	-1	-1	-1	-1	-1	-1	1	0.2
0.43	2	0.197	0.000000000000000	0	0	0.197	0	0	0.803	-1	-1	-1	-1	-1	-1	0.999	0.201
0.55	2	0.197	0.000000000000000	0	0	0.197	0	0	0.803	-1	-1	-1	-1	-1	-1	0.999	0.203
0.67	2	0.197	0.000000000000000	0	0	0.197	0	0	0.803	-1	-1	-1	-1	-1	-1	0.998	0.204
0.79	2	0.197	0.000000000000000	0	0	0.197	0	0	0.803	-1	-1	-1	-1	-1	-1	0.997	0.206
0.91	2	0.197	0.000000000000000	0	0	0.197	0	0	0.803	-1	-1	-1	-1	-1	-1	0.997	0.207
1.03	2	0.197	0.000000000000000	0	0	0.197	0	0	0.803	-1	-1	-1	-1	-1	-1	0.996	0.209
1.15	2	0.197	0.000000000000000	0	0	0.197	0	0	0.803	-1	-1	-1	-1	-1	-1	0.995	0.21
1.35	2	0.197	0.000000000000000	0	0	0.197	0	0	0.803	-1	-1	-1	-1	-1	-1	0.994	0.212
1.48	2	0.197	0.000000000000000	0	0	0.197	0	0	0.803	-1	-1	-1	-1	-1	-1	0.994	0.213
1.61	2	0.197	0.000000000000000	0	0	0.197	0	0	0.803	-1	-1	-1	-1	-1	-1	0.993	0.215
1.73	2	0.197	0.000000000000000	0	0	0.197	0	0	0.803	-1	-1	-1	-1	-1	-1	0.992	0.216
1.85	2	0.197	0.000000000000000	0	0	0.197	0	0	0.803	-1	-1	-1	-1	-1	-1	0.992	0.218
1.97	2	0.197	0.000000000000000	0	0	0.197	0	0	0.803	-1	-1	-1	-1	-1	-1	0.991	0.219
2.09	2	0.197	0.000000000000000	0	0	0.197	0	0	0.803	-1	-1	-1	-1	-1	-1	0.99	0.221
2.21	2	0.197	0.000000000000000	0	0	0.197	0	0	0.803	-1	-1	-1	-1	-1	-1	0.99	0.222
2.42	2	0.197	0.000000000000000	0	0	0.197	0	0	0.803	-1	-1	-1	-1	-1	-1	0.989	0.224
2.55	2	0.197	0.000000000000000	0	0	0.197	0	0	0.803	-1	-1	-1	-1	-1	-1	0.988	0.225
2.67	2	0.197	0.000000000000000	0	0	0.197	0	0	0.803	-1	-1	-1	-1	-1	-1	0.987	0.227
2.79	2	0.196	0.000000000000000	0	0	0.196	0	0	0.804	-1	-1	-1	-1	-1	-1	0.987	0.228
2.91	2	0.196	0.000000000000000	0	0	0.196	0	0	0.804	-1	-1	-1	-1	-1	-1	0.986	0.23
3.03	2	0.196	0.000000000000000	0	0	0.196	0	0	0.804	-1	-1	-1	-1	-1	-1	0.985	0.231
3.15	2	0.196	0.000000000000000	0	0	0.196	0	0	0.804	-1	-1	-1	-1	-1	-1	0.985	0.233
3.28	2	0.196	0.000000000000000	0	0	0.196	0	0	0.804	-1	-1	-1	-1	-1	-1	0.984	0.234
3.48	2	0.196	0.000000000000000	0	0	0.196	0	0	0.804	-1	-1	-1	-1	-1	-1	0.983	0.236
3.61	2	0.196	0.000000000000000	0	0	0.196	0	0	0.804	-1	-1	-1	-1	-1	-1	0.983	0.237
3.73	2	0.196	0.000000000000000	0	0	0.196	0	0	0.804	-1	-1	-1	-1	-1	-1	0.982	0.239
3.85	2	0.196	0.000000000000000	0	0	0.196	0	0	0.804	-1	-1	-1	-1	-1	-1	0.981	0.24
3.97	2	0.196	0.000000000000000	0	0	0.196	0	0	0.804	-1	-1	-1	-1	-1	-1	0.98	0.242
4.09	2	0.196	0.000000000000000	0	0	0.196	0	0	0.804	-1	-1	-1	-1	-1	-1	0.98	0.243
4.21	2	0.196	0.000000000000000	0	0	0.196	0	0	0.804	-1	-1	-1	-1	-1	-1	0.979	0.245
4.34	2	0.196	0.000000000000000	0	0	0.196	0	0	0.804	-1	-1	-1	-1	-1	-1	0.978	0.246
4.54	2	0.196	0.000000000000000	0	0	0.196	0	0	0.804	-1	-1	-1	-1	-1	-1	0.978	0.248
4.66	2	0.196	0.000000000000000	0	0	0.196	0	0	0.804	-1	-1	-1	-1	-1	-1	0.977	0.249
4.78	2	0.196	0.000000000000000	0	0	0.196	0	0	0.804	-1	-1	-1	-1	-1	-1	0.976	0.251
4.9	2	0.196	0.000000000000000	0	0	0.196	0	0	0.804	-1	-1	-1	-1	-1	-1	0.976	0.252
5.03	2	0.196	0.000000000000000	0	0	0.196	0	0	0.804	-1	-1	-1	-1	-1	-1	0.975	0.254
5.15	2	0.196	0.000000000000000	0	0	0.196	0	0	0.804	-1	-1	-1	-1	-1	-1	0.974	0.255
5.28	2	0.196	0.000000000000000	0	0	0.196	0	0	0.804	-1	-1	-1	-1	-1	-1	0.973	0.257
5.4	2	0.195	0.000000000000000	0	0	0.195	0	0	0.805	-1	-1	-1	-1	-1	-1	0.973	0.258
5.6	2	0.195	0.000000000000000	0	0	0.195	0	0	0.805	-1	-1	-1	-1	-1	-1	0.972	0.26
5.72	2	0.195	0.000000000000000	0	0	0.195	0	0	0.805	-1	-1	-1	-1	-1	-1	0.971	0.261
5.84	2	0.195	0.000000000000000	0	0	0.195	0	0	0.805	-1	-1	-1	-1	-1	-1	0.971	0.263
5.96	2	0.195	0.000000000000000	0	0	0.195	0	0	0.805	-1	-1	-1	-1	-1	-1	0.97	0.264
6.08	2	0.195	0.000000000000000	0	0	0.195	0	0	0.805	-1	-1	-1	-1	-1	-1	0.969	0.266
6.2	2	0.195	0.000000000000000	0	0	0.195	0	0	0.805	-1	-1	-1	-1	-1	-1	0.969	0.267
6.33	2	0.195	0.000000000000000	0	0	0.195	0	0	0.805	-1	-1	-1	-1	-1	-1	0.968	0.269
6.45	2	0.195	0.000000000000000	0	0	0.195	0	0	0.805	-1	-1	-1	-1	-1	-1	0.967	0.271
6.66	2	0.195	0.000000000000000	0	0	0.195	0	0	0.805	-1	-1	-1	-1	-1	-1	0.966	0.272
6.78	2	0.195	0.000000000000000	0	0	0.195	0	0	0.805	-1	-1	-1	-1	-1	-1	0.966	0.274
6.9	2	0.195	0.000000000000000	0	0	0.195	0	0	0.805	-1	-1	-1	-1	-1	-1	0.965	0.275
7.02	2	0.195	0.000000000000000	0	0	0.195	0	0	0.805	-1	-1	-1	-1	-1	-1	0.964	0.277
7.14	2	0.195	0.000000000000000	0	0	0.195	0	0	0.805	-1	-1	-1	-1	-1	-1	0.964	0.278
7.27	2	0.195	0.000000000000000	0	0	0.195	0	0	0.805	-1	-1	-1	-1	-1	-1	0.963	0.28
7.39	2	0.195	0.000000000000000	0	0	0.195	0	0	0.805	-1	-1	-1	-1	-1	-1	0.962	0.281
7.52	2	0.195	0.000000000000000	0	0	0.195	0	0	0.805	-1	-1	-1	-1	-1	-1	0.962	0.283
7.72	2	0.195	0.000000000000000	0	0	0.195	0	0	0.805	-1	-1	-1	-1	-1	-1	0.961	0.284
7.84	2	0.195	0.000000000000000	0	0	0.195	0	0	0.805	-1	-1	-1	-1	-1	-1	0.96	0.286
7.96	2	0.195	0.000000000000000	0	0	0.195	0	0	0.805	-1	-1	-1	-1	-1	-1	0.959	0.287
8.08	2	0.194	0.000000000000000	0	0	0.194	0	0	0.806	-1	-1	-1	-1	-1	-1	0.959	0.289
8.2	2	0.194	0.000000000000000	0	0	0.194	0	0	0.806	-1	-1	-1	-1	-1	-1	0.958	0.29
8.32	2	0.194	0.000000000000000	0	0	0.194	0	0	0.806	-1	-1	-1	-1	-1	-1	0.957	0.292
8.44	2	0.194	0.000000000000000	0	0	0.194	0	0	0.806	-1	-1	-1	-1	-1	-1	0.957	0.293
8.56	2	0.194	0.000000000000000	0	0	0.194	0	0	0.806	-1	-1	-1	-1	-1	-1	0.956	0.295
8.77	2	0.194	0.000000000000000	0	0	0.194	0	0	0.806	-1	-1	-1	-1	-1	-1	0.955	0.296
8.89	2	0.194	0.000000000000000	0	0	0.194	0	0	0.806	-1	-1	-1	-1	-1	-1	0.955	0.298
9.02	2	0.194	0.000000000000000	0	0	0.194	0	0	0.806	-1	-1	-1	-1	-1	-1	0.954	0.299
9.14	2	0.194	0.000000000000000	0	0	0.194	0	0	0.806	-1	-1	-1	-1	-1	-1	0.953	0.301
9.26	2	0.194	0.000000000000000	0	0	0.194	0	0	0.806	-1	-1	-1	-1	-1	-1	0.952	0.302
9.39	2	0.194	0.000000000000000	0	0	0.194	0	0	0.806	-1	-1	-1	-1	-1	-1	0.952	0.304
9.53	2	0.194	0.000000000000000	0	0	0.194	0	0	0.806	-1	-1	-1	-1	-1	-1	0.951	0.305
9.65	2	0.194	0.000000000000000	0	0	0.194	0	0	0.806	-1	-1	-1	-1	-1	-1	0.95	0.307
9.85	2	0.194	0.000000000000000	0	0	0.194	0	0	0.806	-1	-1	-1	-1	-1	-1	0.95	0.308
9.97	2	0.194	0.000000000000000	0	0	0.194	0	0	0.806	-1	-1	-1	-1	-1	-1	0.949	0.31
10.09	2	0.194	0.000000000000000	0	0	0.194	0	0	0.806	-1	-1	-1	-1	-1	-1	0.948	0.311
10.21	2	0.194	0.000000000000000	0	0	0.194	0	0	0.806	-1	-1	-1	-1	-1	-1	0.948	0.313
10.33	2	0.194	0.000000000000000	0	0	0.194	0	0	0.806	-1	-1	-1	-1	-1	-1	0.947	0.314
10.45	2	0.194	0.000000000000000	0	0	0.194	0	0	0.806	-1	-1	-1	-1	-1	-1	0.946	0.316
10.58	2	0.194	0.000000000000000	0	0	0.194	0	0	0.806	-1	-1	-1	-1	-1	-1	0.945	0.317
10.7	2	0.193	0.000000000000000	0	0	0.193	0	0	0.807	-1	-1	-1	-1	-1	-1	0.945	0.319
10.9	2	0.193	0.000000000000000	0	0	0.193	0	0	0.807	-1	-1	-1	-1	-1	-1	0.944	0.32
11.03	2	0.193	0.000000000000000	0	0	0.193	0	0	0.807	-1	-1	-1	-1	-1	-1	0.943	0.322
11.15	2	0.193	0.000000000000000	0	0	0.193	0	0	0.807	-1	-1	-1	-1	-1	-1	0.943	0.323
11.27	2	0.193	0.000000000000000	0	0	0.193	0	0	0.807	-1	-1	-1	-1	-1	-1	0.942	0.325
11.4	2	0.193	0.000000000000000	0	0	0.193	0	0	0.807	-1	-1	-1	-1	-1	-1	0.941	0.326
11.52	2	0.193	0.000000000000000	0	0	0.193	0	0	0.807	-1	-1	-1	-1	-1	-1	0.941	0.328
11.64	2	0.193	0.000000000000000	0	0	0.193	0	0	0.807	-1	-1	-1	-1	-1	-1	0.94	0.329
11.76	2	0.193	0.000000000000000	0	0	0.193	0	0	0.807	-1	-1	-1	-1	-1	-1	0.939	0.331
11.98	2	0.193	0.000000000000000	0	0	0.193	0	0	0.807	-1	-1	-1	-1	-1	-1	0.938	0.332
12.1	2	0.193	0.000000000000000	0	0	0.193	0	0	0.807	-1	-1	-1	-1	-1	-1	0.938	0.334
12.22	2	0.193	0.000000000000000	0	0	0.193	0	0	0.807	-1	-1	-1	-1	-1	-1	0.937	0.335
12.34	2	0.193	0.000000000000000	0	0	0.193	0	0	0.807	-1	-1	-1	-1	-1	-1	0.936	0.337
12.46	2	0.193	0.000000000000000	0	0	0.193	0	0	0.807	-1	-1	-1	-1	-1	-1	0.936	0.338
12.59	2	0.193	0.000000000000000	0	0	0.193	0	0	0.807	-1	-1	-1	-1	-1	-1	0.935	0.34
12.71	2	0.193	0.000000000000000	0	0	0.193	0	0	0.807	-1	-1	-1	-1	-1	-1	0.934	0.341
12.83	2	0.193	0.000000000000000	0	0	0.193	0	0	0.807	-1	-1	-1	-1	-1	-1	0.934	0.343
13.03	2	0.193	0.000000000000000	0	0	0.193	0	0	0.807	-1	-1	-1	-1	-1	-1	0.933	0.344
13.16	2	0.193	0.000000000000000	0	0	0.193	0	0	0.807	-1	-1	-1	-1	-1	-1	0.932	0.346
13.28	2	0.193	0.000000000000000	0	0	0.193	0	0	0.807	-1	-1	-1	-1	-1	-1	0.931	0.347
13.42	2	0.192	0.000000000000000	0	0	0.192	0	0	0.808	-1	-1	-1	-1	-1	-1	0.931	0.349
13.56	2	0.192	0.000000000000000	0	0	0.192	0	0	0.808	-1	-1	-1	-1	-1	-1	0.93	0.35
13.69	2	0.192	0.000000000000000	0	0	0.192	0	0	0.808	-1	-1	-1	-1	-1	-1	0.929	0.352
13.81	2	0.192	0.000000000000000	0	0	0.192	0	0	0.808	-1	-1	-1	-1	-1	-1	0.929	0.353
13.94	2	0.192	0.000000000000000	0	0	0.192	0	0	0.808	-1	-1	-1	-1	-1	-1	0.928	0.355
14.15	2	0.192	0.000000000000000	0	0	0.192	0	0	0.808	-1	-1	-1	-1	-1	-1	0.927	0.356
14.3	2	0.192	0.000000000000000	0	0	0.192	0	0	0.808	-1	-1	-1	-1	-1	-1	0.927	0.358
14.45	2	0.192	0.000000000000000	0	0	0.192	0	0	0.808	-1	-1	-1	-1	-1	-1	0.926	0.359
14.6	2	0.192	0.000000000000000	0	0	0.192	0	0	0.808	-1	-1	-1	-1	-1	-1	0.925	0.361
14.75	2	0.192	0.000000000000000	0	0	0.192	0	0	0.808	-1	-1	-1	-1	-1	-1	0.924	0.362
14.91	2	0.192	0.000000000000000	0	0	0.192	0	0	0.808	-1	-1	-1	-1	-1	-1	0.924	0.364
15.05	2	0.192	0.000000000000000	0	0	0.192	0	0	0.808	-1	-1	-1	-1	-1	-1	0.923	0.365
15.19	2	0.192	0.000000000000000	0	0	0.192	0	0	0.808	-1	-1	-1	-1	-1	-1	0.922	0.367
15.43	2	0.192	0.000000000000000	0	0	0.192	0	0	0.808	-1	-1	-1	-1	-1	-1	0.922	0.368
15.57	2	0.192	0.000000000000000	0	0	0.192	0	0	0.808	-1	-1	-1	-1	-1	-1	0.921	0.37
15.72	2	0.192	0.000000000000000	0	0	0.192	0	0	0.808	-1	-1	-1	-1	-1	-1	0.92	0.371
15.86	2	0.192	0.000000000000000	0	0	0.192	0	0	0.808	-1	-1	-1	-1	-1	-1	0.92	0.373
16.01	2	0.192	0.000000000000000	0	0	0.192	0	0	0.808	-1	-1	-1	-1	-1	-1	0.919	0.374
16.17	2	0.192	0.000000000000000	0	0	0.192	0	0	0.808	-1	-1	-1	-1	-1	-1	0.918	0.376
16.31	2	0.192	0.000000000000000	0	0	0.192	0	0	0.808	-1	-1	-1	-1	-1	-1	0.917	0.377
16.47	2	0.191	0.000000000000000	0	0	0.191	0	0	0.809	-1	-1	-1	-1	-1	-1	0.917	0.379
16.69	2	0.191	0.000000000000000	0	0	0.191	0	0	0.809	-1	-1	-1	-1	-1	-1	0.916	0.38
16.85	2	0.191	0.000000000000000	0	0	0.191	0	0	0.809	-1	-1	-1	-1	-1	-1	0.915	0.382
16.99	2	0.191	0.000000000000000	0	0	0.191	0	0	0.809	-1	-1	-1	-1	-1	-1	0.915	0.383
17.13	2	0.191	0.000000000000000	0	0	0.191	0	0	0.809	-1	-1	-1	-1	-1	-1	0.914	0.385
17.27	2	0.191	0.000000000000000	0	0	0.191	0	0	0.809	-1	-1	-1	-1	-1	-1	0.913	0.386
17.43	2	0.191	0.000000000000000	0	0	0.191	0	0	0.809	-1	-1	-1	-1	-1	-1	0.913	0.388
17.58	2	0.191	0.000000000000000	0	0	0.191	0	0	0.809	-1	-1	-1	-1	-1	-1	0.912	0.389
17.71	2	0.191	0.000000000000000	0	0	0.191	0	0	0.809	-1	-1	-1	-1	-1	-1	0.911	0.391
17.93	2	0.191	0.000000000000000	0	0	0.191	0	0	0.809	-1	-1	-1	-1	-1	-1	0.91	0.392
18.08	2	0.191	0.000000000000000	0	0	0.191	0	0	0.809	-1	-1	-1	-1	-1	-1	0.91	0.394
18.23	2	0.191	0.000000000000000	0	0	0.191	0	0	0.809	-1	-1	-1	-1	-1	-1	0.909	0.395
18.39	2	0.191	0.000000000000000	0	0	0.191	0	0	0.809	-1	-1	-1	-1	-1	-1	0.908	0.397
18.54	2	0.191	0.000000000000000	0	0	0.191	0	0	0.809	-1	-1	-1	-1	-1	-1	0.908	0.398
18.68	2	0.191	0.000000000000000	0	0	0.191	0	0	0.809	-1	-1	-1	-1	-1	-1	0.907	0.4
18.83	2	0.191	0.000000000000000	0	0	0.191	0	0	0.809	-1	-1	-1	-1	-1	-1	0.906	0.401
18.98	2	0.191	0.000000000000000	0	0	0.191	0	0	0.809	-1	-1	-1	-1	-1	-1	0.906	0.403
19.22	2	0.191	0.000000000000000	0	0	0.191	0	0	0.809	-1	-1	-1	-1	-1	-1	0.905	0.404
19.37	2	0.191	0.000000000000000	0	0	0.191	0	0	0.809	-1	-1	-1	-1	-1	-1	0.904	0.406
19.52	2	0.19	0.000000000000000	0	0	0.19	0	0	0.81	-1	-1	-1	-1	-1	-1	0.903	0.407
19.67	2	0.19	0.000000000000000	0	0	0.19	0	0	0.81	-1	-1	-1	-1	-1	-1	0.903	0.409
19.81	2	0.19	0.000000000000000	0	0	0.19	0	0	0.81	-1	-1	-1	-1	-1	-1	0.902	0.41
19.94	2	0.189	0.000000000000000	0	0	0.189	0	0	0.811	-1	-1	-1	-1	-1	-1	0.901	0.412
20.09	2	0.187	0.000000000000000	0	0	0.187	0	0	0.813	-1	-1	-1	-1	-1	-1	0.901	0.413
20.25	2	0.185	0.000000000000000	0	0	0.185	0	0	0.815	-1	-1	-1	-1	-1	-1	0.9	0.415
20.47	2	0.183	0.000000000000000	0	0	0.183	0	0	0.817	-1	-1	-1	-1	-1	-1	0.899	0.416
20.63	2	0.181	0.000000000000000	0	0	0.181	0	0	0.819	-1	-1	-1	-1	-1	-1	0.899	0.418
20.79	2	0.179	0.000000000000000	0	0	0.179	0	0	0.821	-1	-1	-1	-1	-1	-1	0.898	0.419
20.94	2	0.177	0.000000000000000	0	0	0.177	0	0	0.823	-1	-1	-1	-1	-1	-1	0.897	0.421
21.1	2	0.175	0.000000000000000	0	0	0.175	0	0	0.825	-1	-1	-1	-1	-1	-1	0.896	0.422
21.26	2	0.173	0.000000000000000	0	0	0.173	0	0	0.827	-1	-1	-1	-1	-1	-1	0.896	0.424
21.41	2	0.171	0.000000000000000	0	0	0.171	0	0	0.829	-1	-1	-1	-1	-1	-1	0.895	0.425
21.56	2	0.169	0.000000000000000	0	0	0.169	0	0	0.831	-1	-1	-1	-1	-1	-1	0.894	0.427
21.8	2	0.167	0.000000000000000	0	0	0.167	0	0	0.833	-1	-1	-1	-1	-1	-1	0.894	0.428
21.95	2	0.165	0.000000000000000	0	0	0.165	0	0	0.835	-1	-1	-1	-1	-1	-1	0.893	0.43
22.1	2	0.163	0.000000000000000	0	0	0.163	0	0	0.837	-1	-1	-1	-1	-1	-1	0.892	0.431
22.26	2	0.161	0.000000000000000	0	0	0.161	0	0	0.839	-1	-1	-1	-1	-1	-1	0.892	0.433
22.42	2	0.159	0.000000000000000	0	0	0.159	0	0	0.841	-1	-1	-1	-1	-1	-1	0.891	0.434
22.59	-1	0	nan	0	0	0	0	0	1	-1	-1	-1	-1	-1	-1	0.89	0.436
22.73	-1	0	nan	0	0	0	0	0	1	-1	-1	-1	-1	-1	-1	0.889	0.437
22.89	-1	0	nan	0	0	0	0	0	1	-1	-1	-1	-1	-1	-1	0.889	0.439
23.13	-1	0	nan	0	0	0	0	0	1	-1	-1	-1	-1	-1	-1	0.888	0.44
23.29	-1	0	nan	0	0	0	0	0	1	-1	-1	-1	-1	-1	-1	0.887	0.442
23.45	-1	0	nan	0	0	0	0	0	1	-1	-1	-1	-1	-1	-1	0.887	0.443
23.59	-1	0	nan	0	0	0	0	0	1	-1	-1	-1	-1	-1	-1	0.886	0.445
23.73	-1	0	nan	0	0	0	0	0	1	-1	-1	-1	-1	-1	-1	0.885	0.446
23.89	-1	0	nan	0	0	0	0	0	1	-1	-1	-1	-1	-1	-1	0.885	0.448
24.03	-1	0	nan	0	0	0	0	0	1	-1	-1	-1	-1	-1	-1	0.884	0.449
24.19	-1	0	nan	0	0	0	0	0	1	-1	-1	-1	-1	-1	-1	0.883	0.451
24.41	-1	0	nan	0	0	0	0	0	1	-1	-1	-1	-1	-1	-1	0.882	0.452
24.55	-1	0	nan	0	0	0	0	0	1	-1	-1	-1	-1	-1	-1	0.882	0.454
24.71	-1	0	nan	0	0	0	0	0	1	-1	-1	-1	-1	-1	-1	0.881	0.455
24.87	-1	0	nan	0	0	0	0	0	1	-1	-1	-1	-1	-1	-1	0.88	0.457
25.01	-1	0	nan	0	0	0	0	0	1	-1	-1	-1	-1	-1	-1	0.88	0.458
25.15	-1	0	nan	0	0	0	0	0	1	-1	-1	-1	-1	-1	-1	0.879	0.46
25.31	-1	0	nan	0	0	0	0	0	1	-1	-1	-1	-1	-1	-1	0.878	0.461
25.45	-1	0	nan	0	0	0	0	0	1	-1	-1	-1	-1	-1	-1	0.878	0.463
25.67	-1	0	nan	0	0	0	0	0	1	-1	-1	-1	-1	-1	-1	0.877	0.464
25.81	-1	0	nan	0	0	0	0	0	1	-1	-1	-1	-1	-1	-1	0.876	0.466
25.95	-1	0	nan	0	0	0	0	0	1	-1	-1	-1	-1	-1	-1	0.875	0.467
26.09	-1	0	nan	0	0	0	0	0	1	-1	-1	-1	-1	-1	-1	0.875	0.469
26.23	-1	0	nan	0	0	0	0	0	1	-1	-1	-1	-1	-1	-1	0.874	0.47
26.38	-1	0	nan	0	0	0	0	0	1	-1	-1	-1	-1	-1	-1	0.873	0.472
26.53	-1	0	nan	0	0	0	0	0	1	-1	-1	-1	-1	-1	-1	0.873	0.473
26.67	-1	0	nan	0	0	0	0	0	1	-1	-1	-1	-1	-1	-1	0.872	0.475
26.89	-1	0	nan	0	0	0	0	0	1	-1	-1	-1	-1	-1	-1	0.871	0.476
27.03	-1	0	nan	0	0	0	0	0	1	-1	-1	-1	-1	-1	-1	0.871	0.478
27.17	-1	0	nan	0	0	0	0	0	1	-1	-1	-1	-1	-1	-1	0.87	0.479
27.31	-1	0	nan	0	0	0	0	0	1	-1	-1	-1	-1	-1	-1	0.869	0.481
27.45	-1	0	nan	0	0	0	0	0	1	-1	-1	-1	-1	-1	-1	0.868	0.482
27.59	-1	0	nan	0	0	0	0	0	1	-1	-1	-1	-1	-1	-1	0.868	0.484
27.73	-1	0	nan	0	0	0	0	0	1	-1	-1	-1	-1	-1	-1	0.867	0.485
27.87	-1	0	nan	0	0	0	0	0	1	-1	-1	-1	-1	-1	-1	0.866	0.487
28.08	-1	0	nan	0	0	0	0	0	1	-1	-1	-1	-1	-1	-1	0.866	0.488
28.22	-1	0	nan	0	0	0	0	0	1	-1	-1	-1	-1	-1	-1	0.865	0.49
28.36	-1	0	nan	0	0	0	0	0	1	-1	-1	-1	-1	-1	-1	0.864	0.491
28.51	-1	0	nan	0	0	0	0	0	1	-1	-1	-1	-1	-1	-1	0.864	0.493
28.64	-1	0	nan	0	0	0	0	0	1	-1	-1	-1	-1	-1	-1	0.863	0.494
28.79	-1	0	nan	0	0	0	0	0	1	-1	-1	-1	-1	-1	-1	0.862	0.496
28.92	-1	0	nan	0	0	0	0	0	1	-1	-1	-1	-1	-1	-1	0.861	0.497
29.07	-1	0	nan	0	0	0	0	0	1	-1	-1	-1	-1	-1	-1	0.861	0.499
29.29	-1	0	nan	0	0	0	0	0	1	-1	-1	-1	-1	-1	-1	0.86	0.5
29.43	-1	0	nan	0	0	0	0	0	1	-1	-1	-1	-1	-1	-1	0.859	0.502
29.57	-1	0	nan	0	0	0	0	0	1	-1	-1	-1	-1	-1	-1	0.859	0.503
29.71	-1	0	nan	0	0	0	0	0	1	-1	-1	-1	-1	-1	-1	0.858	0.505
29.85	-1	0	nan	0	0	0	0	0	1	-1	-1	-1	-1	-1	-1	0.857	0.506
29.99	-1	0	nan	0	0	0	0	0	1	-1	-1	-1	-1	-1	-1	0.857	0.508
30.13	-1	0	nan	0	0	0	0	0	1	-1	-1	-1	-1	-1	-1	0.856	0.509
30.26	-1	0	nan	0	0	0	0	0	1	-1	-1	-1	-1	-1	-1	0.855	0.511
30.47	-1	0	nan	0	0	0	0	0	1	-1	-1	-1	-1	-1	-1	0.854	0.512
30.6	-1	0	nan	0	0	0	0	0	1	-1	-1	-1	-1	-1	-1	0.854	0.514
30.75	-1	0	nan	0	0	0	0	0	1	-1	-1	-1	-1	-1	-1	0.853	0.515
30.87	-1	0	nan	0	0	0	0	0	1	-1	-1	-1	-1	-1	-1	0.852	0.517
31.01	-1	0	nan	0	0	0	0	0	1	-1	-1	-1	-1	-1	-1	0.852	0.518
31.14	-1	0	nan	0	0	0	0	0	1	-1	-1	-1	-1	-1	-1	0.851	0.52
31.26	-1	0	nan	0	0	0	0	0	1	-1	-1	-1	-1	-1	-1	0.85	0.521
31.38	-1	0	nan	0	0	0	0	0	1	-1	-1	-1	-1	-1	-1	0.85	0.523
31.58	-1	0	nan	0	0	0	0	0	1	-1	-1	-1	-1	-1	-1	0.849	0.524
31.71	-1	0	nan	0	0	0	0	0	1	-1	-1	-1	-1	-1	-1	0.848	0.526
31.83	-1	0	nan	0	0	0	0	0	1	-1	-1	-1	-1	-1	-1	0.847	0.527
31.95	-1	0	nan	0	0	0	0	0	1	-1	-1	-1	-1	-1	-1	0.847	0.529
32.07	-1	0	nan	0	0	0	0	0	1	-1	-1	-1	-1	-1	-1	0.846	0.53
32.19	-1	0	nan	0	0	0	0	0	1	-1	-1	-1	-1	-1	-1	0.845	0.532
32.32	-1	0	nan	0	0	0	0	0	1	-1	-1	-1	-1	-1	-1	0.845	0.533
32.44	-1	0	nan	0	0	0	0	0	1	-1	-1	-1	-1	-1	-1	0.844	0.535
32.64	-1	0	nan	0	0	0	0	0	1	-1	-1	-1	-1	-1	-1	0.843	0.536
32.76	-1	0	nan	0	0	0	0	0	1	-1	-1	-1	-1	-1	-1	0.843	0.538
32.88	-1	0	nan	0	0	0	0	0	1	-1	-1	-1	-1	-1	-1	0.842	0.539
33.01	-1	0	nan	0	0	0	0	0	1	-1	-1	-1	-1	-1	-1	0.841	0.541
33.14	-1	0	nan	0	0	0	0	0	1	-1	-1	-1	-1	-1	-1	0.84	0.542
33.27	-1	0	nan	0	0	0	0	0	1	-1	-1	-1	-1	-1	-1	0.84	0.544
33.39	-1	0	nan	0	0	0	0	0	1	-1	-1	-1	-1	-1	-1	0.839	0.545
33.51	-1	0	nan	0	0	0	0	0	1	-1	-1	-1	-1	-1	-1	0.838	0.547
33.71	-1	0	nan	0	0	0	0	0	1	-1	-1	-1	-1	-1	-1	0.838	0.548
33.83	-1	0	nan	0	0	0	0	0	1	-1	-1	-1	-1	-1	-1	0.837	0.55
33.95	-1	0	nan	0	0	0	0	0	1	-1	-1	-1	-1	-1	-1	0.836	0.551
34.07	-1	0	nan	0	0	0	0	0	1	-1	-1	-1	-1	-1	-1	0.836	0.553
34.19	-1	0	nan	0	0	0	0	0	1	-1	-1	-1	-1	-1	-1	0.835	0.554
34.31	-1	0	nan	0	0	0	0	0	1	-1	-1	-1	-1	-1	-1	0.834	0.556
34.43	-1	0	nan	0	0	0	0	0	1	-1	-1	-1	-1	-1	-1	0.833	0.557
34.55	-1	0	nan	0	0	0	0	0	1	-1	-1	-1	-1	-1	-1	0.833	0.559
34.75	-1	0	nan	0	0	0	0	0	1	-1	-1	-1	-1	-1	-1	0.832	0.56
34.87	-1	0	nan	0	0	0	0	0	1	-1	-1	-1	-1	-1	-1	0.831	0.562
35	-1	0	nan	0	0	0	0	0	1	-1	-1	-1	-1	-1	-1	0.831	0.563
35.13	-1	0	nan	0	0	0	0	0	1	-1	-1	-1	-1	-1	-1	0.83	0.565
35.25	-1	0	nan	0	0	0	0	0	1	-1	-1	-1	-1	-1	-1	0.829	0.566
35.37	-1	0	nan	0	0	0	0	0	1	-1	-1	-1	-1	-1	-1	0.829	0.568
35.49	-1	0	nan	0	0	0	0	0	1	-1	-1	-1	-1	-1	-1	0.828	0.569
35.61	-1	0	nan	0	0	0	0	0	1	-1	-1	-1	-1	-1	-1	0.827	0.571
35.81	-1	0	nan	0	0	0	0	0	1	-1	-1	-1	-1	-1	-1	0.826	0.572
35.94	-1	0	nan	0	0	0	0	0	1	-1	-1	-1	-1	-1	-1	0.826	0.574
36.11	0	0.213	0.000000000000000	0.213	0	0	0	0	0.787	-1	-1	-1	-1	-1	-1	0.825	0.575
36.24	0	0.213	0.000000000000000	0.213	0	0	0	0	0.787	-1	-1	-1	-1	-1	-1	0.824	0.577
36.36	0	0.213	0.000000000000000	0.213	0	0	0	0	0.787	-1	-1	-1	-1	-1	-1	0.824	0.578
36.48	0	0.214	0.000000000000000	0.214	0	0	0	0	0.786	-1	-1	-1	-1	-1	-1	0.823	0.58
36.61	0	0.214	0.000000000000000	0.214	0	0	0	0	0.786	-1	-1	-1	-1	-1	-1	0.822	0.581
36.73	0	0.214	0.000000000000000	0.214	0	0	0	0	0.786	-1	-1	-1	-1	-1	-1	0.822	0.583
36.93	0	0.215	0.000000000000000	0.215	0	0	0	0	0.785	-1	-1	-1	-1	-1	-1	0.821	0.584
37.05	0	0.215	0.000000000000000	0.215	0	0	0	0	0.785	-1	-1	-1	-1	-1	-1	0.82	0.586
37.18	0	0.215	0.000000000000000	0.215	0	0	0	0	0.785	-1	-1	-1	-1	-1	-1	0.819	0.587
37.3	0	0.216	0.000000000000000	0.216	0	0	0	0	0.784	-1	-1	-1	-1	-1	-1	0.819	0.589
37.42	0	0.216	0.000000000000000	0.216	0	0	0	0	0.784	-1	-1	-1	-1	-1	-1	0.818	0.59
37.54	0	0.216	0.000000000000000	0.216	0	0	0	0	0.784	-1	-1	-1	-1	-1	-1	0.817	0.592
37.66	0	0.216	0.000000000000000	0.216	0	0	0	0	0.784	-1	-1	-1	-1	-1	-1	0.817	0.593
37.79	0	0.217	0.000000000000000	0.217	0	0	0	0	0.783	-1	-1	-1	-1	-1	-1	0.816	0.595
38	0	0.217	0.000000000000000	0.217	0	0	0	0	0.783	-1	-1	-1	-1	-1	-1	0.815	0.596
38.13	0	0.217	0.000000000000000	0.217	0	0	0	0	0.783	-1	-1	-1	-1	-1	-1	0.815	0.598
38.26	0	0.217	0.000000000000000	0.217	0	0	0	0	0.783	-1	-1	-1	-1	-1	-1	0.814	0.599
38.38	0	0.181	0.000000000000000	0.181	0	0	0	0	0.819	1	-1	-1	-1	-1	-1	0.813	0.601
38.51	0	0.182	0.000000000000000	0.182	0	0	0	0	0.818	1	-1	-1	-1	-1	-1	0.812	0.602
38.63	0	0.183	0.000000000000000	0.183	0	0	0	0	0.817	1	-1	-1	-1	-1	-1	0.812	0.604
38.76	0	0.184	0.000000000000000	0.184	0	0	0	0	0.816	1	-1	-1	-1	-1	-1	0.811	0.605
38.89	0	0.186	0.000000000000000	0.186	0	0	0	0	0.814	1	-1	-1	-1	-1	-1	0.81	0.607
39.11	0	0.187	0.000000000000000	0.187	0	0	0	0	0.813	1	-1	-1	-1	-1	-1	0.81	0.608
39.26	0	0.188	0.000000000000000	0.188	0	0	0	0	0.812	1	-1	-1	-1	-1	-1	0.809	0.61
39.39	0	0.189	0.000000000000000	0.189	0	0	0	0	0.811	1	-1	-1	-1	-1	-1	0.808	0.611
39.52	0	0.19	0.000000000000000	0.19	0	0	0	0	0.81	1	-1	-1	-1	-1	-1	0.808	0.613
39.65	0	0.191	0.000000000000000	0.191	0	0	0	0	0.809	1	-1	-1	-1	-1	-1	0.807	0.614
39.79	0	0.192	0.000000000000000	0.192	0	0	0	0	0.808	1	-1	-1	-1	-1	-1	0.806	0.616
39.92	0	0.193	0.000000000000000	0.193	0	0	0	0	0.807	1	-1	-1	-1	-1	-1	0.805	0.617
40.04	0	0.194	0.000000000000000	0.194	0	0	0	0	0.806	1	-1	-1	-1	-1	-1	0.805	0.619
40.24	0	0.196	0.000000000000000	0.196	0	0	0	0	0.804	1	-1	-1	-1	-1	-1	0.804	0.62
40.36	0	0.197	0.000000000000000	0.197	0	0	0	0	0.803	1	-1	-1	-1	-1	-1	0.803	0.622
40.48	0	0.198	0.000000000000000	0.198	0	0	0	0	0.802	1	-1	-1	-1	-1	-1	0.803	0.623
40.6	0	0.199	0.000000000000000	0.199	0	0	0	0	0.801	1	-1	-1	-1	-1	-1	0.802	0.625
40.72	0	0.2	0.000000000000000	0.2	0	0	0	0	0.8	1	-1	-1	-1	-1	-1	0.801	0.626
40.84	0	0.201	0.000000000000000	0.201	0	0	0	0	0.799	1	-1	-1	-1	-1	-1	0.801	0.628
40.96	0	0.202	0.000000000000000	0.202	0	0	0	0	0.798	1	-1	-1	-1	-1	-1	0.8	0.629
41.08	0	0.203	0.000000000000000	0.203	0	0	0	0	0.797	1	-1	-1	-1	-1	-1	0.799	0.631
41.29	0	0.204	0.000000000000000	0.204	0	0	0	0	0.796	1	-1	-1	-1	-1	-1	0.798	0.632
41.41	0	0.206	0.000000000000000	0.206	0	0	0	0	0.794	1	-1	-1	-1	-1	-1	0.798	0.634
41.53	0	0.207	0.000000000000000	0.207	0	0	0	0	0.793	1	-1	-1	-1	-1	-1	0.797	0.635
41.65	0	0.208	0.000000000000000	0.208	0	0	0	0	0.792	1	-1	-1	-1	-1	-1	0.796	0.637
41.78	0	0.209	0.000000000000000	0.209	0	0	0	0	0.791	1	-1	-1	-1	-1	-1	0.796	0.638
41.91	0	0.21	0.000000000000000	0.21	0	0	0	0	0.79	1	-1	-1	-1	-1	-1	0.795	0.64
42.03	0	0.211	0.000000000000000	0.211	0	0	0	0	0.789	1	-1	-1	-1	-1	-1	0.794	0.641
42.15	0	0.212	0.000000000000000	0.212	0	0	0	0	0.788	1	-1	-1	-1	-1	-1	0.794	0.643
42.35	0	0.213	0.000000000000000	0.213	0	0	0	0	0.787	1	-1	-1	-1	-1	-1	0.793	0.644
42.47	0	0.214	0.000000000000000	0.214	0	0	0	0	0.786	1	-1	-1	-1	-1	-1	0.792	0.646
42.59	0	0.215	0.000000000000000	0.215	0	0	0	0	0.785	1	-1	-1	-1	-1	-1	0.791	0.647
42.71	0	0.217	0.000000000000000	0.217	0	0	0	0	0.783	1	-1	-1	-1	-1	-1	0.791	0.649
42.83	0	0.218	0.000000000000000	0.218	0	0	0	0	0.782	1	-1	-1	-1	-1	-1	0.79	0.65
42.95	0	0.219	0.000000000000000	0.219	0	0	0	0	0.781	1	-1	-1	-1	-1	-1	0.789	0.652
43.08	0	0.22	0.000000000000000	0.22	0	0	0	0	0.78	1	-1	-1	-1	-1	-1	0.789	0.653
43.21	0	0.221	0.000000000000000	0.221	0	0	0	0	0.779	1	-1	-1	-1	-1	-1	0.788	0.655
43.41	0	0.222	0.000000000000000	0.222	0	0	0	0	0.778	1	-1	-1	-1	-1	-1	0.787	0.656
43.53	0	0.223	0.000000000000000	0.223	0	0	0	0	0.777	1	-1	-1	-1	-1	-1	0.787	0.658
43.65	0	0.224	0.000000000000000	0.224	0	0	0	0	0.776	1	-1	-1	-1	-1	-1	0.786	0.659
43.77	0	0.225	0.000000000000000	0.225	0	0	0	0	0.775	1	-1	-1	-1	-1	-1	0.785	0.661
43.89	0	0.227	0.000000000000000	0.227	0	0	0	0	0.773	1	-1	-1	-1	-1	-1	0.784	0.662
44.01	0	0.228	0.000000000000000	0.228	0	0	0	0	0.772	1	-1	-1	-1	-1	-1	0.784	0.664
44.13	0	0.229	0.000000000000000	0.229	0	0	0	0	0.771	1	-1	-1	-1	-1	-1	0.783	0.665
44.25	0	0.23	0.000000000000000	0.23	0	0	0	0	0.77	1	-1	-1	-1	-1	-1	0.782	0.667
44.45	0	0.231	0.000000000000000	0.231	0	0	0	0	0.769	1	-1	-1	-1	-1	-1	0.782	0.668
44.58	0	0.231	0.000000000000000	0.231	0	0	0	0	0.769	1	-1	-1	-1	-1	-1	0.781	0.67
44.7	0	0.231	0.000000000000000	0.231	0	0	0	0	0.769	1	-1	-1	-1	-1	-1	0.78	0.671
44.82	0	0.232	0.000000000000000	0.232	0	0	0	0	0.768	1	-1	-1	-1	-1	-1	0.78	0.673
44.95	0	0.232	0.000000000000000	0.232	0	0	0	0	0.768	1	-1	-1	-1	-1	-1	0.779	0.674
45.07	0	0.232	0.000000000000000	0.232	0	0	0	0	0.768	1	-1	-1	-1	-1	-1	0.778	0.676
45.21	0	0.232	0.000000000000000	0.232	0	0	0	0	0.768	1	-1	-1	-1	-1	-1	0.777	0.677
45.33	0	0.233	0.000000000000000	0.233	0	0	0	0	0.767	1	-1	-1	-1	-1	-1	0.777	0.679
45.53	0	0.233	0.000000000000000	0.233	0	0	0	0	0.767	1	-1	-1	-1	-1	-1	0.776	0.68
45.65	0	0.233	0.000000000000000	0.233	0	0	0	0	0.767	1	-1	-1	-1	-1	-1	0.775	0.682
45.78	0	0.234	0.000000000000000	0.234	0	0	0	0	0.766	1	-1	-1	-1	-1	-1	0.775	0.683
45.91	0	0.234	0.000000000000000	0.234	0	0	0	0	0.766	1	-1	-1	-1	-1	-1	0.774	0.685
46.03	0	0.234	0.000000000000000	0.234	0	0	0	0	0.766	1	-1	-1	-1	-1	-1	0.773	0.686
46.16	0	0.234	0.000000000000000	0.234	0	0	0	0	0.766	1	-1	-1	-1	-1	-1	0.773	0.688
46.28	0	0.235	0.000000000000000	0.235	0	0	0	0	0.765	1	-1	-1	-1	-1	-1	0.772	0.689
46.4	0	0.235	0.000000000000000	0.235	0	0	0	0	0.765	1	-1	-1	-1	-1	-1	0.771	0.691
46.6	0	0.235	0.000000000000000	0.235	0	0	0	0	0.765	1	-1	-1	-1	-1	-1	0.77	0.692
46.73	0	0.236	0.000000000000000	0.236	0	0	0	0	0.764	1	-1	-1	-1	-1	-1	0.77	0.694
46.87	0	0.236	0.000000000000000	0.236	0	0	0	0	0.764	1	-1	-1	-1	-1	-1	0.769	0.695
47	0	0.236	0.000000000000000	0.236	0	0	0	0	0.764	1	-1	-1	-1	-1	-1	0.768	0.697
47.13	0	0.236	0.000000000000000	0.236	0	0	0	0	0.764	1	-1	-1	-1	-1	-1	0.768	0.698
47.25	0	0.237	0.000000000000000	0.237	0	0	0	0	0.763	1	-1	-1	-1	-1	-1	0.767	0.7
47.37	0	0.237	0.000000000000000	0.237	0	0	0	0	0.763	1	-1	-1	-1	-1	-1	0.766	0.701
47.49	0	0.237	0.000000000000000	0.237	0	0	0	0	0.763	1	-1	-1	-1	-1	-1	0.766	0.703
47.69	0	0.238	0.000000000000000	0.238	0	0	0	0	0.762	1	-1	-1	-1	-1	-1	0.765	0.704
47.82	0	0.238	0.000000000000000	0.238	0	0	0	0	0.762	1	-1	-1	-1	-1	-1	0.764	0.706
47.94	0	0.238	0.000000000000000	0.238	0	0	0	0	0.762	1	-1	-1	-1	-1	-1	0.763	0.707
48.06	0	0.238	0.000000000000000	0.238	0	0	0	0	0.762	1	-1	-1	-1	-1	-1	0.763	0.709
48.19	0	0.239	0.000000000000000	0.239	0	0	0	0	0.761	1	-1	-1	-1	-1	-1	0.762	0.71
48.32	0	0.239	0.000000000000000	0.239	0	0	0	0	0.761	1	-1	-1	-1	-1	-1	0.761	0.712
48.44	0	0.239	0.000000000000000	0.239	0	0	0	0	0.761	1	-1	-1	-1	-1	-1	0.761	0.713
48.56	0	0.24	0.000000000000000	0.24	0	0	0	0	0.76	1	-1	-1	-1	-1	-1	0.76	0.715
48.76	0	0.24	0.000000000000000	0.24	0	0	0	0	0.76	1	-1	-1	-1	-1	-1	0.759	0.716
48.91	0	0.24	0.000000000000000	0.24	0	0	0	0	0.76	1	-1	-1	-1	-1	-1	0.759	0.718
49.07	0	0.24	0.000000000000000	0.24	0	0	0	0	0.76	1	-1	-1	-1	-1	-1	0.758	0.719
49.2	0	0.241	0.000000000000000	0.241	0	0	0	0	0.759	1	-1	-1	-1	-1	-1	0.757	0.721
49.32	0	0.241	0.000000000000000	0.241	0	0	0	0	0.759	1	-1	-1	-1	-1	-1	0.756	0.722
49.44	0	0.241	0.000000000000000	0.241	0	0	0	0	0.759	1	-1	-1	-1	-1	-1	0.756	0.724
49.56	0	0.242	0.000000000000000	0.242	0	0	0	0	0.758	1	-1	-1	-1	-1	-1	0.755	0.725
49.69	0	0.242	0.000000000000000	0.242	0	0	0	0	0.758	1	-1	-1	-1	-1	-1	0.754	0.727
49.9	0	0.242	0.000000000000000	0.242	0	0	0	0	0.758	1	-1	-1	-1	-1	-1	0.754	0.728
50.02	0	0.242	0.000000000000000	0.242	0	0	0	0	0.758	1	-1	-1	-1	-1	-1	0.753	0.73
50.15	0	0.243	0.000000000000000	0.243	0	0	0	0	0.757	1	-1	-1	-1	-1	-1	0.752	0.731
50.27	0	0.243	0.000000000000000	0.243	0	0	0	0	0.757	1	-1	-1	-1	-1	-1	0.752	0.733
50.39	0	0.243	0.000000000000000	0.243	0	0	0	0	0.757	1	-1	-1	-1	-1	-1	0.751	0.734
50.51	0	0.244	0.000000000000000	0.244	0	0	0	0	0.756	1	-1	-1	-1	-1	-1	0.75	0.736
50.63	0	0.244	0.000000000000000	0.244	0	0	0	0	0.756	1	-1	-1	-1	-1	-1	0.749	0.737
50.75	0	0.244	0.000000000000000	0.244	0	0	0	0	0.756	1	-1	-1	-1	-1	-1	0.749	0.739
50.96	0	0.244	0.000000000000000	0.244	0	0	0	0	0.756	1	-1	-1	-1	-1	-1	0.748	0.74
51.08	0	0.245	0.000000000000000	0.245	0	0	0	0	0.755	1	-1	-1	-1	-1	-1	0.747	0.742
51.2	0	0.245	0.000000000000000	0.245	0	0	0	0	0.755	1	-1	-1	-1	-1	-1	0.747	0.743
51.32	0	0.245	0.000000000000000	0.245	0	0	0	0	0.755	1	-1	-1	-1	-1	-1	0.746	0.745
51.44	0	0.246	0.000000000000000	0.246	0	0	0	0	0.754	1	-1	-1	-1	-1	-1	0.745	0.746
51.56	0	0.246	0.000000000000000	0.246	0	0	0	0	0.754	1	-1	-1	-1	-1	-1	0.745	0.748
51.68	0	0.246	0.000000000000000	0.246	0	0	0	0	0.754	1	-1	-1	-1	-1	-1	0.744	0.749
51.82	0	0.246	0.000000000000000	0.246	0	0	0	0	0.754	1	-1	-1	-1	-1	-1	0.743	0.751
52.03	0	0.247	0.000000000000000	0.247	0	0	0	0	0.753	1	-1	-1	-1	-1	-1	0.742	0.752
52.15	0	0.247	0.000000000000000	0.247	0	0	0	0	0.753	1	-1	-1	-1	-1	-1	0.742	0.754
52.27	0	0.247	0.000000000000000	0.247	0	0	0	0	0.753	1	-1	-1	-1	-1	-1	0.741	0.755
52.39	0	0.248	0.000000000000000	0.248	0	0	0	0	0.752	1	-1	-1	-1	-1	-1	0.74	0.757
52.51	0	0.248	0.000000000000000	0.248	0	0	0	0	0.752	1	-1	-1	-1	-1	-1	0.74	0.758
52.63	0	0.248	0.000000000000000	0.248	0	0	0	0	0.752	1	-1	-1	-1	-1	-1	0.739	0.76
52.76	0	0.248	0.000000000000000	0.248	0	0	0	0	0.752	1	-1	-1	-1	-1	-1	0.738	0.761
52.88	0	0.249	0.000000000000000	0.249	0	0	0	0	0.751	1	-1	-1	-1	-1	-1	0.738	0.763
53.08	0	0.249	0.000000000000000	0.249	0	0	0	0	0.751	1	-1	-1	-1	-1	-1	0.737	0.764
53.2	0	0.249	0.000000000000000	0.249	0	0	0	0	0.751	1	-1	-1	-1	-1	-1	0.736	0.766
53.32	0	0.25	0.000000000000000	0.25	0	0	0	0	0.75	1	-1	-1	-1	-1	-1	0.735	0.767
53.44	0	0.25	0.000000000000000	0.25	0	0	0	0	0.75	1	-1	-1	-1	-1	-1	0.735	0.769
53.56	0	0.25	0.000000000000000	0.25	0	0	0	0	0.75	1	-1	-1	-1	-1	-1	0.734	0.77
53.68	0	0.25	0.000000000000000	0.25	0	0	0	0	0.75	1	-1	-1	-1	-1	-1	0.733	0.772
53.81	0	0.251	0.000000000000000	0.251	0	0	0	0	0.749	1	-1	-1	-1	-1	-1	0.733	0.773
53.94	0	0.251	0.000000000000000	0.251	0	0	0	0	0.749	1	-1	-1	-1	-1	-1	0.732	0.775
54.14	0	0.251	0.000000000000000	0.251	0	0	0	0	0.749	1	-1	-1	-1	-1	-1	0.731	0.776
54.26	0	0.252	0.000000000000000	0.252	0	0	0	0	0.748	1	-1	-1	-1	-1	-1	0.731	0.778
54.38	0	0.252	0.000000000000000	0.252	0	0	0	0	0.748	1	-1	-1	-1	-1	-1	0.73	0.779
54.5	0	0.252	0.000000000000000	0.252	0	0	0	0	0.748	1	-1	-1	-1	-1	-1	0.729	0.781
54.62	0	0.252	0.000000000000000	0.252	0	0	0	0	0.748	1	-1	-1	-1	-1	-1	0.728	0.782
54.74	0	0.253	0.000000000000000	0.253	0	0	0	0	0.747	1	-1	-1	-1	-1	-1	0.728	0.784
54.87	0	0.253	0.000000000000000	0.253	0	0	0	0	0.747	1	-1	-1	-1	-1	-1	0.727	0.785
54.99	0	0.253	0.000000000000000	0.253	0	0	0	0	0.747	1	-1	-1	-1	-1	-1	0.726	0.787
55.19	0	0.254	0.000000000000000	0.254	0	0	0	0	0.746	1	-1	-1	-1	-1	-1	0.726	0.788
55.31	0	0.254	0.000000000000000	0.254	0	0	0	0	0.746	1	-1	-1	-1	-1	-1	0.725	0.79
55.43	0	0.254	0.000000000000000	0.254	0	0	0	0	0.746	1	-1	-1	-1	-1	-1	0.724	0.791
55.56	0	0.254	0.000000000000000	0.254	0	0	0	0	0.746	1	-1	-1	-1	-1	-1	0.724	0.793
55.68	0	0.255	0.000000000000000	0.255	0	0	0	0	0.745	1	-1	-1	-1	-1	-1	0.723	0.794
55.8	0	0.255	0.000000000000000	0.255	0	0	0	0	0.745	1	-1	-1	-1	-1	-1	0.722	0.796
55.92	0	0.255	0.000000000000000	0.255	0	0	0	0	0.745	1	-1	-1	-1	-1	-1	0.721	0.797
56.05	0	0.256	0.000000000000000	0.256	0	0	0	0	0.744	1	-1	-1	-1	-1	-1	0.721	0.799
56.25	0	0.256	0.000000000000000	0.256	0	0	0	0	0.744	1	-1	-1	-1	-1	-1	0.72	0.8
56.37	0	0.256	0.000000000000000	0.256	0	0	0	0	0.744	1	-1	-1	-1	-1	-1	0.719	0.802
56.49	0	0.257	0.000000000000000	0.257	0	0	0	0	0.743	1	-1	-1	-1	-1	-1	0.719	0.803
56.61	0	0.257	0.000000000000000	0.257	0	0	0	0	0.743	1	-1	-1	-1	-1	-1	0.718	0.805
56.73	0	0.257	0.000000000000000	0.257	0	0	0	0	0.743	1	-1	-1	-1	-1	-1	0.717	0.806
56.86	0	0.257	0.000000000000000	0.257	0	0	0	0	0.743	1	-1	-1	-1	-1	-1	0.717	0.808
56.98	0	0.258	0.000000000000000	0.258	0	0	0	0	0.742	1	-1	-1	-1	-1	-1	0.716	0.809
57.1	0	0.258	0.000000000000000	0.258	0	0	0	0	0.742	1	-1	-1	-1	-1	-1	0.715	0.811
57.3	0	0.258	0.000000000000000	0.258	0	0	0	0	0.742	1	-1	-1	-1	-1	-1	0.714	0.812
57.42	0	0.258	0.000000000000000	0.258	0	0	0	0	0.742	1	-1	-1	-1	-1	-1	0.714	0.814
57.55	0	0.259	0.000000000000000	0.259	0	0	0	0	0.741	1	-1	-1	-1	-1	-1	0.713	0.815
57.67	0	0.259	0.000000000000000	0.259	0	0	0	0	0.741	1	-1	-1	-1	-1	-1	0.712	0.817
57.8	0	0.259	0.000000000000000	0.259	0	0	0	0	0.741	1	-1	-1	-1	-1	-1	0.712	0.818
57.92	0	0.26	0.000000000000000	0.26	0	0	0	0	0.74	1	-1	-1	-1	-1	-1	0.711	0.82
58.06	0	0.26	0.000000000000000	0.26	0	0	0	0	0.74	1	-1	-1	-1	-1	-1	0.71	0.821
58.18	0	0.26	0.000000000000000	0.26	0	0	0	0	0.74	1	-1	-1	-1	-1	-1	0.71	0.823
58.39	0	0.26	0.000000000000000	0.26	0	0	0	0	0.74	1	-1	-1	-1	-1	-1	0.709	0.824
58.51	0	0.261	0.000000000000000	0.261	0	0	0	0	0.739	1	-1	-1	-1	-1	-1	0.708	0.826
58.63	0	0.261	0.000000000000000	0.261	0	0	0	0	0.739	1	-1	-1	-1	-1	-1	0.707	0.827
58.76	0	0.261	0.000000000000000	0.261	0	0	0	0	0.739	1	-1	-1	-1	-1	-1	0.707	0.829
58.89	0	0.262	0.000000000000000	0.262	0	0	0	0	0.738	1	-1	-1	-1	-1	-1	0.706	0.83
59.01	0	0.262	0.000000000000000	0.262	0	0	0	0	0.738	1	-1	-1	-1	-1	-1	0.705	0.832
59.14	0	0.262	0.000000000000000	0.262	0	0	0	0	0.738	1	-1	-1	-1	-1	-1	0.705	0.833
59.27	0	0.262	0.000000000000000	0.262	0	0	0	0	0.738	1	-1	-1	-1	-1	-1	0.704	0.835
59.47	0	0.263	0.000000000000000	0.263	0	0	0	0	0.737	1	-1	-1	-1	-1	-1	0.703	0.836
59.59	0	0.263	0.000000000000000	0.263	0	0	0	0	0.737	1	-1	-1	-1	-1	-1	0.703	0.838
59.71	0	0.263	0.000000000000000	0.263	0	0	0	0	0.737	1	-1	-1	-1	-1	-1	0.702	0.839
59.84	0	0.264	0.000000000000000	0.264	0	0	0	0	0.736	1	-1	-1	-1	-1	-1	0.701	0.841
59.96	0	0.264	0.000000000000000	0.264	0	0	0	0	0.736	1	-1	-1	-1	-1	-1	0.7	0.842
60.08	0	0.264	0.000000000000000	0.264	0	0	0	0	0.736	1	-1	-1	-1	-1	-1	0.7	0.844
60.2	0	0.264	0.000000000000000	0.264	0	0	0	0	0.736	1	-1	-1	-1	-1	-1	0.699	0.845
60.32	0	0.265	0.000000000000000	0.265	0	0	0	0	0.735	1	-1	-1	-1	-1	-1	0.698	0.847
60.52	0	0.265	0.000000000000000	0.265	0	0	0	0	0.735	1	-1	-1	-1	-1	-1	0.698	0.848
60.64	0	0.265	0.000000000000000	0.265	0	0	0	0	0.735	1	-1	-1	-1	-1	-1	0.697	0.85
60.77	0	0.266	0.000000000000000	0.266	0	0	0	0	0.734	1	-1	-1	-1	-1	-1	0.696	0.851
60.9	0	0.266	0.000000000000000	0.266	0	0	0	0	0.734	1	-1	-1	-1	-1	-1	0.696	0.853
61.02	0	0.266	0.000000000000000	0.266	0	0	0	0	0.734	1	-1	-1	-1	-1	-1	0.695	0.854
61.14	0	0.266	0.000000000000000	0.266	0	0	0	0	0.734	1	-1	-1	-1	-1	-1	0.694	0.856
61.26	0	0.267	0.000000000000000	0.267	0	0	0	0	0.733	1	-1	-1	-1	-1	-1	0.693	0.857
61.38	0	0.267	0.000000000000000	0.267	0	0	0	0	0.733	1	-1	-1	-1	-1	-1	0.693	0.859
61.58	0	0.267	0.000000000000000	0.267	0	0	0	0	0.733	1	-1	-1	-1	-1	-1	0.692	0.86
61.71	0	0.268	0.000000000000000	0.268	0	0	0	0	0.732	1	-1	-1	-1	-1	-1	0.691	0.862
61.85	0	0.268	0.000000000000000	0.268	0	0	0	0	0.732	1	-1	-1	-1	-1	-1	0.691	0.863
61.98	0	0.268	0.000000000000000	0.268	0	0	0	0	0.732	1	-1	-1	-1	-1	-1	0.69	0.865
62.1	0	0.269	0.000000000000000	0.269	0	0	0	0	0.731	1	-1	-1	-1	-1	-1	0.689	0.866
62.22	0	0.269	0.000000000000000	0.269	0	0	0	0	0.731	1	-1	-1	-1	-1	-1	0.689	0.868
62.34	0	0.269	0.000000000000000	0.269	0	0	0	0	0.731	1	-1	-1	-1	-1	-1	0.688	0.869
62.46	0	0.269	0.000000000000000	0.269	0	0	0	0	0.731	1	-1	-1	-1	-1	-1	0.687	0.871
62.67	0	0.27	0.000000000000000	0.27	0	0	0	0	0.73	1	-1	-1	-1	-1	-1	0.686	0.872
62.8	0	0.27	0.000000000000000	0.27	0	0	0	0	0.73	1	-1	-1	-1	-1	-1	0.686	0.874
62.93	0	0.27	0.000000000000000	0.27	0	0	0	0	0.73	1	-1	-1	-1	-1	-1	0.685	0.875
63.05	0	0.271	0.000000000000000	0.271	0	0	0	0	0.729	1	-1	-1	-1	-1	-1	0.684	0.877
63.17	0	0.271	0.000000000000000	0.271	0	0	0	0	0.729	1	-1	-1	-1	-1	-1	0.684	0.878
63.3	0	0.271	0.000000000000000	0.271	0	0	0	0	0.729	1	-1	-1	-1	-1	-1	0.683	0.88
63.42	0	0.271	0.000000000000000	0.271	0	0	0	0	0.729	1	-1	-1	-1	-1	-1	0.682	0.881
63.54	0	0.272	0.000000000000000	0.272	0	0	0	0	0.728	1	-1	-1	-1	-1	-1	0.682	0.883
63.74	0	0.272	0.000000000000000	0.272	0	0	0	0	0.728	1	-1	-1	-1	-1	-1	0.681	0.884
63.87	0	0.272	0.000000000000000	0.272	0	0	0	0	0.728	1	-1	-1	-1	-1	-1	0.68	0.886
63.99	0	0.273	0.000000000000000	0.273	0	0	0	0	0.727	1	-1	-1	-1	-1	-1	0.679	0.887
64.11	0	0.273	0.000000000000000	0.273	0	0	0	0	0.727	1	-1	-1	-1	-1	-1	0.679	0.889
64.23	0	0.273	0.000000000000000	0.273	0	0	0	0	0.727	1	-1	-1	-1	-1	-1	0.678	0.89
64.35	0	0.273	0.000000000000000	0.273	0	0	0	0	0.727	1	-1	-1	-1	-1	-1	0.677	0.892
64.47	0	0.274	0.000000000000000	0.274	0	0	0	0	0.726	1	-1	-1	-1	-1	-1	0.677	0.893
64.59	0	0.274	0.000000000000000	0.274	0	0	0	0	0.726	1	-1	-1	-1	-1	-1	0.676	0.895
64.8	0	0.274	0.000000000000000	0.274	0	0	0	0	0.726	1	-1	-1	-1	-1	-1	0.675	0.896
64.93	0	0.275	0.000000000000000	0.275	0	0	0	0	0.725	1	-1	-1	-1	-1	-1	0.675	0.898
65.05	0	0.275	0.000000000000000	0.275	0	0	0	0	0.725	1	-1	-1	-1	-1	-1	0.674	0.899
65.17	0	0.275	0.000000000000000	0.275	0	0	0	0	0.725	1	-1	-1	-1	-1	-1	0.673	0.901
65.3	0	0.275	0.000000000000000	0.275	0	0	0	0	0.725	1	-1	-1	-1	-1	-1	0.672	0.902
65.42	0	0.276	0.000000000000000	0.276	0	0	0	0	0.724	1	-1	-1	-1	-1	-1	0.672	0.904
65.54	0	0.276	0.000000000000000	0.276	0	0	0	0	0.724	1	-1	-1	-1	-1	-1	0.671	0.905
65.66	0	0.276	0.000000000000000	0.276	0	0	0	0	0.724	1	-1	-1	-1	-1	-1	0.67	0.907
65.86	0	0.277	0.000000000000000	0.277	0	0	0	0	0.723	1	-1	-1	-1	-1	-1	0.67	0.908
65.98	0	0.277	0.000000000000000	0.277	0	0	0	0	0.723	1	-1	-1	-1	-1	-1	0.669	0.91
66.11	0	0.277	0.000000000000000	0.277	0	0	0	0	0.723	1	-1	-1	-1	-1	-1	0.668	0.911
66.23	0	0.277	0.000000000000000	0.277	0	0	0	0	0.723	1	-1	-1	-1	-1	-1	0.668	0.913
66.35	0	0.278	0.000000000000000	0.278	0	0	0	0	0.722	1	-1	-1	-1	-1	-1	0.667	0.914
66.47	0	0.278	0.000000000000000	0.278	0	0	0	0	0.722	1	-1	-1	-1	-1	-1	0.666	0.916
66.59	0	0.278	0.000000000000000	0.278	0	0	0	0	0.722	1	-1	-1	-1	-1	-1	0.665	0.917
66.71	0	0.279	0.000000000000000	0.279	0	0	0	0	0.721	1	-1	-1	-1	-1	-1	0.665	0.919
66.92	0	0.279	0.000000000000000	0.279	0	0	0	0	0.721	1	-1	-1	-1	-1	-1	0.664	0.92
67.04	0	0.279	0.000000000000000	0.279	0	0	0	0	0.721	1	-1	-1	-1	-1	-1	0.663	0.922
67.16	0	0.279	0.000000000000000	0.279	0	0	0	0	0.721	1	-1	-1	-1	-1	-1	0.663	0.923
67.28	0	0.28	0.000000000000000	0.28	0	0	0	0	0.72	1	-1	-1	-1	-1	-1	0.662	0.925
67.4	0	0.28	0.000000000000000	0.28	0	0	0	0	0.72	1	-1	-1	-1	-1	-1	0.661	0.926
67.52	0	0.28	0.000000000000000	0.28	0	0	0	0	0.72	1	-1	-1	-1	-1	-1	0.661	0.928
67.64	0	0.281	0.000000000000000	0.281	0	0	0	0	0.719	1	-1	-1	-1	-1	-1	0.66	0.929
67.76	0	0.281	0.000000000000000	0.281	0	0	0	0	0.719	1	-1	-1	-1	-1	-1	0.659	0.931
67.96	0	0.281	0.000000000000000	0.281	0	0	0	0	0.719	1	-1	-1	-1	-1	-1	0.658	0.932
68.08	0	0.281	0.000000000000000	0.281	0	0	0	0	0.719	1	-1	-1	-1	-1	-1	0.658	0.934
68.2	0	0.282	0.000000000000000	0.282	0	0	0	0	0.718	1	-1	-1	-1	-1	-1	0.657	0.935
68.32	0	0.282	0.000000000000000	0.282	0	0	0	0	0.718	1	-1	-1	-1	-1	-1	0.656	0.937
68.44	0	0.282	0.000000000000000	0.282	0	0	0	0	0.718	1	-1	-1	-1	-1	-1	0.656	0.938
68.56	0	0.283	0.000000000000000	0.283	0	0	0	0	0.717	1	-1	-1	-1	-1	-1	0.655	0.94
68.69	0	0.283	0.000000000000000	0.283	0	0	0	0	0.717	1	-1	-1	-1	-1	-1	0.654	0.941
68.83	0	0.283	0.000000000000000	0.283	0	0	0	0	0.717	1	-1	-1	-1	-1	-1	0.654	0.943
69.04	0	0.283	0.000000000000000	0.283	0	0	0	0	0.717	1	-1	-1	-1	-1	-1	0.653	0.944
69.16	0	0.284	0.000000000000000	0.284	0	0	0	0	0.716	1	-1	-1	-1	-1	-1	0.652	0.946
69.28	0	0.284	0.000000000000000	0.284	0	0	0	0	0.716	1	-1	-1	-1	-1	-1	0.651	0.947
69.4	0	0.284	0.000000000000000	0.284	0	0	0	0	0.716	1	-1	-1	-1	-1	-1	0.651	0.949
69.52	0	0.285	0.000000000000000	0.285	0	0	0	0	0.715	1	-1	-1	-1	-1	-1	0.65	0.95
69.64	0	0.285	0.000000000000000	0.285	0	0	0	0	0.715	1	-1	-1	-1	-1	-1	0.649	0.952
69.76	0	0.285	0.000000000000000	0.285	0	0	0	0	0.715	1	-1	-1	-1	-1	-1	0.649	0.953
69.89	0	0.285	0.000000000000000	0.285	0	0	0	0	0.715	1	-1	-1	-1	-1	-1	0.648	0.955
70.09	0	0.286	0.000000000000000	0.286	0	0	0	0	0.714	1	-1	-1	-1	-1	-1	0.647	0.956
70.21	0	0.286	0.000000000000000	0.286	0	0	0	0	0.714	1	-1	-1	-1	-1	-1	0.647	0.958
70.33	0	0.286	0.000000000000000	0.286	0	0	0	0	0.714	1	-1	-1	-1	-1	-1	0.646	0.959
70.45	0	0.287	0.000000000000000	0.287	0	0	0	0	0.713	1	-1	-1	-1	-1	-1	0.645	0.961
70.57	0	0.287	0.000000000000000	0.287	0	0	0	0	0.713	1	-1	-1	-1	-1	-1	0.644	0.962
70.69	0	0.287	0.000000000000000	0.287	0	0	0	0	0.713	1	-1	-1	-1	-1	-1	0.644	0.964
70.81	0	0.287	0.000000000000000	0.287	0	0	0	0	0.713	1	-1	-1	-1	-1	-1	0.643	0.965
70.93	0	0.288	0.000000000000000	0.288	0	0	0	0	0.712	1	-1	-1	-1	-1	-1	0.642	0.967
71.13	0	0.288	0.000000000000000	0.288	0	0	0	0	0.712	1	-1	-1	-1	-1	-1	0.642	0.968
71.25	0	0.288	0.000000000000000	0.288	0	0	0	0	0.712	1	-1	-1	-1	-1	-1	0.641	0.97
71.37	0	0.289	0.000000000000000	0.289	0	0	0	0	0.711	1	-1	-1	-1	-1	-1	0.64	0.971
71.49	0	0.289	0.000000000000000	0.289	0	0	0	0	0.711	1	-1	-1	-1	-1	-1	0.64	0.973
71.61	0	0.289	0.000000000000000	0.289	0	0	0	0	0.711	1	-1	-1	-1	-1	-1	0.639	0.974
71.73	0	0.289	0.000000000000000	0.289	0	0	0	0	0.711	1	-1	-1	-1	-1	-1	0.638	0.976
71.85	0	0.29	0.000000000000000	0.29	0	0	0	0	0.71	1	-1	-1	-1	-1	-1	0.637	0.977
71.98	0	0.29	0.000000000000000	0.29	0	0	0	0	0.71	1	-1	-1	-1	-1	-1	0.637	0.979
72.18	0	0.29	0.000000000000000	0.29	0	0	0	0	0.71	1	-1	-1	-1	-1	-1	0.636	0.98
72.3	0	0.291	0.000000000000000	0.291	0	0	0	0	0.709	1	-1	-1	-1	-1	-1	0.635	0.982
72.42	0	0.291	0.000000000000000	0.291	0	0	0	0	0.709	1	-1	-1	-1	-1	-1	0.635	0.983
72.55	0	0.291	0.000000000000000	0.291	0	0	0	0	0.709	1	-1	-1	-1	-1	-1	0.634	0.985
72.67	0	0.291	0.000000000000000	0.291	0	0	0	0	0.709	1	-1	-1	-1	-1	-1	0.633	0.986
72.8	0	0.292	0.000000000000000	0.292	0	0	0	0	0.708	1	-1	-1	-1	-1	-1	0.633	0.988
72.92	0	0.292	0.000000000000000	0.292	0	0	0	0	0.708	1	-1	-1	-1	-1	-1	0.632	0.989
73.04	0	0.292	0.000000000000000	0.292	0	0	0	0	0.708	1	-1	-1	-1	-1	-1	0.631	0.991
73.24	0	0.293	0.000000000000000	0.293	0	0	0	0	0.707	1	-1	-1	-1	-1	-1	0.63	0.992
73.37	0	0.293	0.000000000000000	0.293	0	0	0	0	0.707	1	-1	-1	-1	-1	-1	0.63	0.994
73.49	0	0.293	0.000000000000000	0.293	0	0	0	0	0.707	1	-1	-1	-1	-1	-1	0.629	0.995
73.62	0	0.293	0.000000000000000	0.293	0	0	0	0	0.707	1	-1	-1	-1	-1	-1	0.628	0.997
73.75	0	0.294	0.000000000000000	0.294	0	0	0	0	0.706	1	-1	-1	-1	-1	-1	0.628	0.998
73.88	0	0.294	0.000000000000000	0.294	0	0	0	0	0.706	1	-1	-1	-1	-1	-1	0.627	1
74	0	0.294	0.000000000000000	0.294	0	0	0	0	0.706	1	-1	-1	-1	-1	-1	0.626	1
74.12	0	0.294	0.000000000000000	0.294	0	0	0	0	0.706	1	-1	-1	-1	-1	-1	0.626	1
74.32	0	0.294	0.000000000000000	0.294	0	0	0	0	0.706	1	-1	-1	-1	-1	-1	0.625	1
74.44	0	0.294	0.000000000000000	0.294	0	0	0	0	0.706	1	-1	-1	-1	-1	-1	0.624	1
74.58	0	0.294	0.000000000000000	0.294	0	0	0	0	0.706	1	-1	-1	-1	-1	-1	0.623	1
74.71	0	0.294	0.000000000000000	0.294	0	0	0	0	0.706	1	-1	-1	-1	-1	-1	0.623	1
74.84	0	0.294	0.000000000000000	0.294	0	0	0	0	0.706	1	-1	-1	-1	-1	-1	0.622	1
74.96	0	0.294	0.000000000000000	0.294	0	0	0	0	0.706	1	-1	-1	-1	-1	-1	0.621	1
75.08	0	0.294	0.000000000000000	0.294	0	0	0	0	0.706	1	-1	-1	-1	-1	-1	0.621	1
75.2	0	0.294	0.000000000000000	0.294	0	0	0	0	0.706	1	-1	-1	-1	-1	-1	0.62	1
75.4	0	0.294	0.000000000000000	0.294	0	0	0	0	0.706	1	-1	-1	-1	-1	-1	0.619	1
75.52	0	0.294	0.000000000000000	0.294	0	0	0	0	0.706	1	-1	-1	-1	-1	-1	0.619	1
75.65	0	0.294	0.000000000000000	0.294	0	0	0	0	0.706	1	-1	-1	-1	-1	-1	0.618	1
75.78	0	0.295	0.000000000000000	0.295	0	0	0	0	0.705	1	-1	-1	-1	-1	-1	0.617	1
75.91	0	0.295	0.000000000000000	0.295	0	0	0	0	0.705	1	-1	-1	-1	-1	-1	0.616	1
76.04	0	0.295	0.000000000000000	0.295	0	0	0	0	0.705	1	-1	-1	-1	-1	-1	0.616	1
76.16	0	0.295	0.000000000000000	0.295	0	0	0	0	0.705	1	-1	-1	-1	-1	-1	0.615	1
76.28	0	0.295	0.000000000000000	0.295	0	0	0	0	0.705	1	-1	-1	-1	-1	-1	0.614	1
76.48	0	0.295	0.000000000000000	0.295	0	0	0	0	0.705	1	-1	-1	-1	-1	-1	0.614	1
76.61	0	0.295	0.000000000000000	0.295	0	0	0	0	0.705	1	-1	-1	-1	-1	-1	0.613	1
76.73	0	0.295	0.000000000000000	0.295	0	0	0	0	0.705	1	-1	-1	-1	-1	-1	0.612	1
76.86	0	0.295	0.000000000000000	0.295	0	0	0	0	0.705	1	-1	-1	-1	-1	-1	0.612	1
76.98	0	0.295	0.000000000000000	0.295	0	0	0	0	0.705	1	-1	-1	-1	-1	-1	0.611	1
77.1	0	0.295	0.000000000000000	0.295	0	0	0	0	0.705	1	-1	-1	-1	-1	-1	0.61	1
77.22	0	0.295	0.000000000000000	0.295	0	0	0	0	0.705	1	-1	-1	-1	-1	-1	0.609	1
77.34	0	0.295	0.000000000000000	0.295	0	0	0	0	0.705	1	-1	-1	-1	-1	-1	0.609	1
77.54	0	0.295	0.000000000000000	0.295	0	0	0	0	0.705	1	-1	-1	-1	-1	-1	0.608	1
77.66	0	0.295	0.000000000000000	0.295	0	0	0	0	0.705	1	-1	-1	-1	-1	-1	0.607	1
77.79	0	0.295	0.000000000000000	0.295	0	0	0	0	0.705	1	-1	-1	-1	-1	-1	0.607	1
77.91	0	0.295	0.000000000000000	0.295	0	0	0	0	0.705	1	-1	-1	-1	-1	-1	0.606	1
78.03	0	0.295	0.000000000000000	0.295	0	0	0	0	0.705	1	-1	-1	-1	-1	-1	0.605	1
78.15	0	0.295	0.000000000000000	0.295	0	0	0	0	0.705	1	-1	-1	-1	-1	-1	0.605	1
78.28	0	0.295	0.000000000000000	0.295	0	0	0	0	0.705	1	-1	-1	-1	-1	-1	0.604	1
78.4	0	0.295	0.000000000000000	0.295	0	0	0	0	0.705	1	-1	-1	-1	-1	-1	0.603	1
78.61	0	0.295	0.000000000000000	0.295	0	0	0	0	0.705	1	-1	-1	-1	-1	-1	0.602	1
78.73	0	0.295	0.000000000000000	0.295	0	0	0	0	0.705	1	-1	-1	-1	-1	-1	0.602	1
78.86	0	0.295	0.000000000000000	0.295	0	0	0	0	0.705	1	-1	-1	-1	-1	-1	0.601	1
78.98	0	0.295	0.000000000000000	0.295	0	0	0	0	0.705	1	-1	-1	-1	-1	-1	0.6	1
79.1	0	0.295	0.000000000000000	0.295	0	0	0	0	0.705	1	-1	-1	-1	-1	-1	0.6	1
79.22	0	0.295	0.000000000000000	0.295	0	0	0	0	0.705	1	-1	-1	-1	-1	-1	0.599	1
79.34	0	0.295	0.000000000000000	0.295	0	0	0	0	0.705	1	-1	-1	-1	-1	-1	0.598	1
79.46	0	0.295	0.000000000000000	0.295	0	0	0	0	0.705	1	-1	-1	-1	-1	-1	0.598	1
79.67	0	0.295	0.000000000000000	0.295	0	0	0	0	0.705	1	-1	-1	-1	-1	-1	0.597	1
79.79	0	0.295	0.000000000000000	0.295	0	0	0	0	0.705	1	-1	-1	-1	-1	-1	0.596	1
79.91	0	0.295	0.000000000000000	0.295	0	0	0	0	0.705	1	-1	-1	-1	-1	-1	0.595	1
80.03	0	0.295	0.000000000000000	0.295	0	0	0	0	0.705	1	-1	-1	-1	-1	-1	0.595	1
80.15	0	0.295	0.000000000000000	0.295	0	0	0	0	0.705	1	-1	-1	-1	-1	-1	0.594	1
80.27	0	0.295	0.000000000000000	0.295	0	0	0	0	0.705	1	-1	-1	-1	-1	-1	0.593	1
80.4	0	0.295	0.000000000000000	0.295	0	0	0	0	0.705	1	-1	-1	-1	-1	-1	0.593	1
80.54	0	0.295	0.000000000000000	0.295	0	0	0	0	0.705	1	-1	-1	-1	-1	-1	0.592	1
80.75	0	0.295	0.000000000000000	0.295	0	0	0	0	0.705	1	-1	-1	-1	-1	-1	0.591	1
80.87	0	0.295	0.000000000000000	0.295	0	0	0	0	0.705	1	-1	-1	-1	-1	-1	0.591	1
80.99	0	0.295	0.000000000000000	0.295	0	0	0	0	0.705	1	-1	-1	-1	-1	-1	0.59	1
81.11	0	0.295	0.000000000000000	0.295	0	0	0	0	0.705	1	-1	-1	-1	-1	-1	0.589	1
81.23	0	0.295	0.000000000000000	0.295	0	0	0	0	0.705	1	-1	-1	-1	-1	-1	0.588	1
81.35	0	0.295	0.000000000000000	0.295	0	0	0	0	0.705	1	-1	-1	-1	-1	-1	0.588	1
81.47	0	0.295	0.000000000000000	0.295	0	0	0	0	0.705	1	-1	-1	-1	-1	-1	0.587	1
81.6	0	0.295	0.000000000000000	0.295	0	0	0	0	0.705	1	-1	-1	-1	-1	-1	0.586	1
81.8	0	0.295	0.000000000000000	0.295	0	0	0	0	0.705	1	-1	-1	-1	-1	-1	0.586	1
81.92	0	0.295	0.000000000000000	0.295	0	0	0	0	0.705	1	-1	-1	-1	-1	-1	0.585	1
82.04	0	0.295	0.000000000000000	0.295	0	0	0	0	0.705	1	-1	-1	-1	-1	-1	0.584	1
82.16	0	0.295	0.000000000000000	0.295	0	0	0	0	0.705	1	-1	-1	-1	-1	-1	0.584	1
82.28	0	0.295	0.000000000000000	0.295	0	0	0	0	0.705	1	-1	-1	-1	-1	-1	0.583	1
82.4	0	0.295	0.000000000000000	0.295	0	0	0	0	0.705	1	-1	-1	-1	-1	-1	0.582	1
82.52	0	0.295	0.000000000000000	0.295	0	0	0	0	0.705	1	-1	-1	-1	-1	-1	0.581	1
82.65	0	0.295	0.000000000000000	0.295	0	0	0	0	0.705	1	-1	-1	-1	-1	-1	0.581	1
82.86	0	0.295	0.000000000000000	0.295	0	0	0	0	0.705	1	-1	-1	-1	-1	-1	0.58	1
82.98	0	0.295	0.000000000000000	0.295	0	0	0	0	0.705	1	-1	-1	-1	-1	-1	0.579	1
83.1	0	0.295	0.000000000000000	0.295	0	0	0	0	0.705	1	-1	-1	-1	-1	-1	0.579	1
83.22	0	0.295	0.000000000000000	0.295	0	0	0	0	0.705	1	-1	-1	-1	-1	-1	0.578	1
83.34	0	0.295	0.000000000000000	0.295	0	0	0	0	0.705	1	-1	-1	-1	-1	-1	0.577	1
83.47	0	0.295	0.000000000000000	0.295	0	0	0	0	0.705	1	-1	-1	-1	-1	-1	0.577	1
83.59	0	0.295	0.000000000000000	0.295	0	0	0	0	0.705	1	-1	-1	-1	-1	-1	0.576	1
83.71	0	0.296	0.000000000000000	0.296	0	0	0	0	0.704	1	-1	-1	-1	-1	-1	0.575	1
83.91	0	0.296	0.000000000000000	0.296	0	0	0	0	0.704	1	-1	-1	-1	-1	-1	0.574	1
84.03	0	0.296	0.000000000000000	0.296	0	0	0	0	0.704	1	-1	-1	-1	-1	-1	0.574	1
84.15	0	0.296	0.000000000000000	0.296	0	0	0	0	0.704	1	-1	-1	-1	-1	-1	0.573	1
84.27	0	0.296	0.000000000000000	0.296	0	0	0	0	0.704	1	-1	-1	-1	-1	-1	0.572	1
84.39	0	0.296	0.000000000000000	0.296	0	0	0	0	0.704	1	-1	-1	-1	-1	-1	0.572	1
84.51	0	0.296	0.000000000000000	0.296	0	0	0	0	0.704	1	-1	-1	-1	-1	-1	0.571	1
84.63	0	0.296	0.000000000000000	0.296	0	0	0	0	0.704	1	-1	-1	-1	-1	-1	0.57	1
84.76	0	0.296	0.000000000000000	0.296	0	0	0	0	0.704	1	-1	-1	-1	-1	-1	0.57	1
84.96	0	0.296	0.000000000000000	0.296	0	0	0	0	0.704	1	-1	-1	-1	-1	-1	0.569	1
85.08	0	0.296	0.000000000000000	0.296	0	0	0	0	0.704	1	-1	-1	-1	-1	-1	0.568	1
85.2	0	0.296	0.000000000000000	0.296	0	0	0	0	0.704	1	-1	-1	-1	-1	-1	0.567	1
85.32	0	0.296	0.000000000000000	0.296	0	0	0	0	0.704	1	-1	-1	-1	-1	-1	0.567	1
85.45	0	0.296	0.000000000000000	0.296	0	0	0	0	0.704	1	-1	-1	-1	-1	-1	0.566	1
85.57	0	0.296	0.000000000000000	0.296	0	0	0	0	0.704	1	-1	-1	-1	-1	-1	0.565	1
85.69	0	0.296	0.000000000000000	0.296	0	0	0	0	0.704	1	-1	-1	-1	-1	-1	0.565	1
85.82	0	0.296	0.000000000000000	0.296	0	0	0	0	0.704	1	-1	-1	-1	-1	-1	0.564	1
86.03	0	0.296	0.000000000000000	0.296	0	0	0	0	0.704	1	-1	-1	-1	-1	-1	0.563	1
86.15	0	0.296	0.000000000000000	0.296	0	0	0	0	0.704	1	-1	-1	-1	-1	-1	0.563	1
86.28	0	0.296	0.000000000000000	0.296	0	0	0	0	0.704	1	-1	-1	-1	-1	-1	0.562	1
86.41	0	0.296	0.000000000000000	0.296	0	0	0	0	0.704	1	-1	-1	-1	-1	-1	0.561	1
86.54	0	0.296	0.000000000000000	0.296	0	0	0	0	0.704	1	-1	-1	-1	-1	-1	0.56	1
86.67	0	0.296	0.000000000000000	0.296	0	0	0	0	0.704	1	-1	-1	-1	-1	-1	0.56	1
86.81	0	0.296	0.000000000000000	0.296	0	0	0	0	0.704	1	-1	-1	-1	-1	-1	0.559	1
86.95	0	0.296	0.000000000000000	0.296	0	0	0	0	0.704	1	-1	-1	-1	-1	-1	0.558	1
87.17	0	0.296	0.000000000000000	0.296	0	0	0	0	0.704	1	-1	-1	-1	-1	-1	0.558	1
87.32	0	0.296	0.000000000000000	0.296	0	0	0	0	0.704	1	-1	-1	-1	-1	-1	0.557	1
87.481	0	0.296	0.000000000000000	0.296	0	0	0	0	0.704	1	-1	-1	-1	-1	-1	0.556	1
87.64	0	0.296	0.000000000000000	0.296	0	0	0	0	0.704	1	-1	-1	-1	-1	-1	0.556	1
87.8	0	0.296	0.000000000000000	0.296	0	0	0	0	0.704	1	-1	-1	-1	-1	-1	0.555	1
87.96	0	0.296	0.000000000000000	0.296	0	0	0	0	0.704	1	-1	-1	-1	-1	-1	0.554	1
88.1	0	0.296	0.000000000000000	0.296	0	0	0	0	0.704	1	-1	-1	-1	-1	-1	0.553	1
88.24	0	0.296	0.000000000000000	0.296	0	0	0	0	0.704	1	-1	-1	-1	-1	-1	0.553	1
88.46	0	0.296	0.000000000000000	0.296	0	0	0	0	0.704	1	-1	-1	-1	-1	-1	0.552	1
88.61	0	0.296	0.000000000000000	0.296	0	0	0	0	0.704	1	-1	-1	-1	-1	-1	0.551	1
88.75	0	0.296	0.000000000000000	0.296	0	0	0	0	0.704	1	-1	-1	-1	-1	-1	0.551	1
88.89	0	0.296	0.000000000000000	0.296	0	0	0	0	0.704	1	-1	-1	-1	-1	-1	0.55	1
89.03	0	0.296	0.000000000000000	0.296	0	0	0	0	0.704	1	-1	-1	-1	-1	-1	0.549	1
89.18	0	0.296	0.000000000000000	0.296	0	0	0	0	0.704	1	-1	-1	-1	-1	-1	0.549	1
89.31	0	0.296	0.000000000000000	0.296	0	0	0	0	0.704	1	-1	-1	-1	-1	-1	0.548	1
89.45	0	0.296	0.000000000000000	0.296	0	0	0	0	0.704	1	-1	-1	-1	-1	-1	0.547	1
89.69	0	0.296	0.000000000000000	0.296	0	0	0	0	0.704	1	-1	-1	-1	-1	-1	0.546	1
89.85	0	0.296	0.000000000000000	0.296	0	0	0	0	0.704	1	-1	-1	-1	-1	-1	0.546	1
90.01	0	0.296	0.000000000000000	0.296	0	0	0	0	0.704	1	-1	-1	-1	-1	-1	0.545	1
90.16	0	0.296	0.000000000000000	0.296	0	0	0	0	0.704	1	-1	-1	-1	-1	-1	0.544	1
90.29	0	0.296	0.000000000000000	0.296	0	0	0	0	0.704	1	-1	-1	-1	-1	-1	0.544	1
90.44	0	0.296	0.000000000000000	0.296	0	0	0	0	0.704	1	-1	-1	-1	-1	-1	0.543	1
90.58	0	0.296	0.000000000000000	0.296	0	0	0	0	0.704	1	-1	-1	-1	-1	-1	0.542	1
90.73	0	0.296	0.000000000000000	0.296	0	0	0	0	0.704	1	-1	-1	-1	-1	-1	0.542	1
90.96	0	0.296	0.000000000000000	0.296	0	0	0	0	0.704	1	-1	-1	-1	-1	-1	0.541	1
91.12	0	0.296	0.000000000000000	0.296	0	0	0	0	0.704	1	-1	-1	-1	-1	-1	0.54	1
91.26	0	0.296	0.000000000000000	0.296	0	0	0	0	0.704	1	-1	-1	-1	-1	-1	0.539	1
91.42	0	0.296	0.000000000000000	0.296	0	0	0	0	0.704	1	-1	-1	-1	-1	-1	0.539	1
91.57	0	0.296	0.000000000000000	0.296	0	0	0	0	0.704	1	-1	-1	-1	-1	-1	0.538	1
91.71	0	0.296	0.000000000000000	0.296	0	0	0	0	0.704	1	-1	-1	-1	-1	-1	0.537	1
91.86	0	0.296	0.000000000000000	0.296	0	0	0	0	0.704	1	-1	-1	-1	-1	-1	0.537	1
92.02	0	0.296	0.000000000000000	0.296	0	0	0	0	0.704	1	-1	-1	-1	-1	-1	0.536	1
92.24	0	0.296	0.000000000000000	0.296	0	0	0	0	0.704	1	-1	-1	-1	-1	-1	0.535	1
92.4	0	0.296	0.000000000000000	0.296	0	0	0	0	0.704	1	-1	-1	-1	-1	-1	0.535	1
92.55	0	0.296	0.000000000000000	0.296	0	0	0	0	0.704	1	-1	-1	-1	-1	-1	0.534	1
92.7	0	0.297	0.000000000000000	0.297	0	0	0	0	0.703	1	-1	-1	-1	-1	-1	0.533	1
92.84	0	0.297	0.000000000000000	0.297	0	0	0	0	0.703	1	-1	-1	-1	-1	-1	0.532	1
92.97	0	0.297	0.000000000000000	0.297	0	0	0	0	0.703	1	-1	-1	-1	-1	-1	0.532	1
93.12	0	0.297	0.000000000000000	0.297	0	0	0	0	0.703	1	-1	-1	-1	-1	-1	0.531	1
93.26	0	0.297	0.000000000000000	0.297	0	0	0	0	0.703	1	-1	-1	-1	-1	-1	0.53	1
93.5	0	0.297	0.000000000000000	0.297	0	0	0	0	0.703	1	-1	-1	-1	-1	-1	0.53	1
93.67	0	0.297	0.000000000000000	0.297	0	0	0	0	0.703	1	-1	-1	-1	-1	-1	0.529	1
93.82	0	0.297	0.000000000000000	0.297	0	0	0	0	0.703	1	-1	-1	-1	-1	-1	0.528	1
93.98	0	0.297	0.000000000000000	0.297	0	0	0	0	0.703	1	-1	-1	-1	-1	-1	0.528	1
94.13	0	0.297	0.000000000000000	0.297	0	0	0	0	0.703	1	-1	-1	-1	-1	-1	0.527	1
94.29	0	0.297	0.000000000000000	0.297	0	0	0	0	0.703	1	-1	-1	-1	-1	-1	0.526	1
94.45	0	0.297	0.000000000000000	0.297	0	0	0	0	0.703	1	-1	-1	-1	-1	-1	0.525	1
94.6	0	0.297	0.000000000000000	0.297	0	0	0	0	0.703	1	-1	-1	-1	-1	-1	0.525	1
94.82	0	0.297	0.000000000000000	0.297	0	0	0	0	0.703	1	-1	-1	-1	-1	-1	0.524	1
94.96	0	0.297	0.000000000000000	0.297	0	0	0	0	0.703	1	-1	-1	-1	-1	-1	0.523	1
95.12	0	0.297	0.000000000000000	0.297	0	0	0	0	0.703	1	-1	-1	-1	-1	-1	0.523	1
95.28	0	0.297	0.000000000000000	0.297	0	0	0	0	0.703	1	-1	-1	-1	-1	-1	0.522	1
95.44	0	0.297	0.000000000000000	0.297	0	0	0	0	0.703	1	-1	-1	-1	-1	-1	0.521	1
95.6	0	0.297	0.000000000000000	0.297	0	0	0	0	0.703	1	-1	-1	-1	-1	-1	0.521	1
95.74	0	0.297	0.000000000000000	0.297	0	0	0	0	0.703	1	-1	-1	-1	-1	-1	0.52	1
95.9	0	0.297	0.000000000000000	0.297	0	0	0	0	0.703	1	-1	-1	-1	-1	-1	0.519	1
96.13	0	0.297	0.000000000000000	0.297	0	0	0	0	0.703	1	-1	-1	-1	-1	-1	0.518	1
96.29	0	0.297	0.000000000000000	0.297	0	0	0	0	0.703	1	-1	-1	-1	-1	-1	0.518	1
96.46	0	0.297	0.000000000000000	0.297	0	0	0	0	0.703	1	-1	-1	-1	-1	-1	0.517	1
96.64	0	0.297	0.000000000000000	0.297	0	0	0	0	0.703	1	-1	-1	-1	-1	-1	0.516	1
96.78	0	0.297	0.000000000000000	0.297	0	0	0	0	0.703	1	-1	-1	-1	-1	-1	0.516	1
96.92	0	0.297	0.000000000000000	0.297	0	0	0	0	0.703	1	-1	-1	-1	-1	-1	0.515	1
97.07	0	0.297	0.000000000000000	0.297	0	0	0	0	0.703	1	-1	-1	-1	-1	-1	0.514	1
97.22	0	0.297	0.000000000000000	0.297	0	0	0	0	0.703	1	-1	-1	-1	-1	-1	0.514	1
97.46	0	0.297	0.000000000000000	0.297	0	0	0	0	0.703	1	-1	-1	-1	-1	-1	0.513	1
97.62	0	0.297	0.000000000000000	0.297	0	0	0	0	0.703	1	-1	-1	-1	-1	-1	0.512	1
97.76	0	0.297	0.000000000000000	0.297	0	0	0	0	0.703	1	-1	-1	-1	-1	-1	0.511	1
97.9	0	0.297	0.000000000000000	0.297	0	0	0	0	0.703	1	-1	-1	-1	-1	-1	0.511	1
98.05	0	0.297	0.000000000000000	0.297	0	0	0	0	0.703	1	-1	-1	-1	-1	-1	0.51	1
98.2	0	0.297	0.000000000000000	0.297	0	0	0	0	0.703	1	-1	-1	-1	-1	-1	0.509	1
98.34	0	0.297	0.000000000000000	0.297	0	0	0	0	0.703	1	-1	-1	-1	-1	-1	0.509	1
98.48	0	0.297	0.000000000000000	0.297	0	0	0	0	0.703	1	-1	-1	-1	-1	-1	0.508	1
98.7	0	0.297	0.000000000000000	0.297	0	0	0	0	0.703	1	-1	-1	-1	-1	-1	0.507	1
98.84	0	0.297	0.000000000000000	0.297	0	0	0	0	0.703	1	-1	-1	-1	-1	-1	0.507	1
98.98	0	0.297	0.000000000000000	0.297	0	0	0	0	0.703	1	-1	-1	-1	-1	-1	0.506	1
99.12	0	0.297	0.000000000000000	0.297	0	0	0	0	0.703	1	-1	-1	-1	-1	-1	0.505	1
99.26	0	0.297	0.000000000000000	0.297	0	0	0	0	0.703	1	-1	-1	-1	-1	-1	0.504	1
99.4	0	0.297	0.000000000000000	0.297	0	0	0	0	0.703	1	-1	-1	-1	-1	-1	0.504	1
99.54	0	0.297	0.000000000000000	0.297	0	0	0	0	0.703	1	-1	-1	-1	-1	-1	0.503	1
99.67	0	0.297	0.000000000000000	0.297	0	0	0	0	0.703	1	-1	-1	-1	-1	-1	0.502	1
99.9	0	0.297	0.000000000000000	0.297	0	0	0	0	0.703	1	-1	-1	-1	-1	-1	0.502	1
100.04	0	0.297	0.000000000000000	0.297	0	0	0	0	0.703	1	-1	-1	-1	-1	-1	0.501	1
100.18	0	0.297	0.000000000000000	0.297	0	0	0	0	0.703	1	-1	-1	-1	-1	-1	0.5	1
100.31	0	0.297	0.000000000000000	0.297	0	0	0	0	0.703	1	-1	-1	-1	-1	-1	0.5	1
100.44	0	0.297	0.000000000000000	0.297	0	0	0	0	0.703	1	-1	-1	-1	-1	-1	0.499	1
100.58	0	0.297	0.000000000000000	0.297	0	0	0	0	0.703	1	-1	-1	-1	-1	-1	0.498	1
100.72	0	0.297	0.000000000000000	0.297	0	0	0	0	0.703	1	-1	-1	-1	-1	-1	0.497	1
100.85	0	0.297	0.000000000000000	0.297	0	0	0	0	0.703	1	-1	-1	-1	-1	-1	0.497	1
101.08	0	0.297	0.000000000000000	0.297	0	0	0	0	0.703	1	-1	-1	-1	-1	-1	0.496	1
101.22	0	0.297	0.000000000000000	0.297	0	0	0	0	0.703	1	-1	-1	-1	-1	-1	0.495	1
101.36	0	0.297	0.000000000000000	0.297	0	0	0	0	0.703	1	-1	-1	-1	-1	-1	0.495	1
101.5	0	0.297	0.000000000000000	0.297	0	0	0	0	0.703	1	-1	-1	-1	-1	-1	0.494	1
101.64	0	0.297	0.000000000000000	0.297	0	0	0	0	0.703	1	-1	-1	-1	-1	-1	0.493	1
101.76	0	0.297	0.000000000000000	0.297	0	0	0	0	0.703	1	-1	-1	-1	-1	-1	0.493	1
101.901	0	0.297	0.000000000000000	0.297	0	0	0	0	0.703	1	-1	-1	-1	-1	-1	0.492	1
102.04	0	0.298	0.000000000000000	0.298	0	0	0	0	0.702	1	-1	-1	-1	-1	-1	0.491	1
102.26	0	0.298	0.000000000000000	0.298	0	0	0	0	0.702	1	-1	-1	-1	-1	-1	0.49	1
102.4	0	0.298	0.000000000000000	0.298	0	0	0	0	0.702	1	-1	-1	-1	-1	-1	0.49	1
102.52	0	0.298	0.000000000000000	0.298	0	0	0	0	0.702	1	-1	-1	-1	-1	-1	0.489	1
102.65	0	0.298	0.000000000000000	0.298	0	0	0	0	0.702	1	-1	-1	-1	-1	-1	0.488	1
102.79	0	0.298	0.000000000000000	0.298	0	0	0	0	0.702	1	-1	-1	-1	-1	-1	0.488	1
102.94	0	0.298	0.000000000000000	0.298	0	0	0	0	0.702	1	-1	-1	-1	-1	-1	0.487	1
103.07	0	0.298	0.000000000000000	0.298	0	0	0	0	0.702	1	-1	-1	-1	-1	-1	0.486	1
103.2	0	0.298	0.000000000000000	0.298	0	0	0	0	0.702	1	-1	-1	-1	-1	-1	0.486	1
103.42	0	0.298	0.000000000000000	0.298	0	0	0	0	0.702	1	-1	-1	-1	-1	-1	0.485	1
103.56	0	0.298	0.000000000000000	0.298	0	0	0	0	0.702	1	-1	-1	-1	-1	-1	0.484	1
103.68	0	0.298	0.000000000000000	0.298	0	0	0	0	0.702	1	-1	-1	-1	-1	-1	0.483	1
103.8	0	0.298	0.000000000000000	0.298	0	0	0	0	0.702	1	-1	-1	-1	-1	-1	0.483	1
103.93	0	0.298	0.000000000000000	0.298	0	0	0	0	0.702	1	-1	-1	-1	-1	-1	0.482	1
104.06	0	0.298	0.000000000000000	0.298	0	0	0	0	0.702	1	-1	-1	-1	-1	-1	0.481	1
104.18	0	0.298	0.000000000000000	0.298	0	0	0	0	0.702	1	-1	-1	-1	-1	-1	0.481	1
104.3	0	0.298	0.000000000000000	0.298	0	0	0	0	0.702	1	-1	-1	-1	-1	-1	0.48	1
104.5	0	0.298	0.000000000000000	0.298	0	0	0	0	0.702	1	-1	-1	-1	-1	-1	0.479	1
104.62	0	0.298	0.000000000000000	0.298	0	0	0	0	0.702	1	-1	-1	-1	-1	-1	0.479	1
104.74	0	0.298	0.000000000000000	0.298	0	0	0	0	0.702	1	-1	-1	-1	-1	-1	0.478	1
104.86	0	0.298	0.000000000000000	0.298	0	0	0	0	0.702	1	-1	-1	-1	-1	-1	0.477	1
104.98	0	0.298	0.000000000000000	0.298	0	0	0	0	0.702	1	-1	-1	-1	-1	-1	0.476	1
105.1	0	0.298	0.000000000000000	0.298	0	0	0	0	0.702	1	-1	-1	-1	-1	-1	0.476	1
105.23	0	0.298	0.000000000000000	0.298	0	0	0	0	0.702	1	-1	-1	-1	-1	-1	0.475	1
105.35	0	0.298	0.000000000000000	0.298	0	0	0	0	0.702	1	-1	-1	-1	-1	-1	0.474	1
105.55	0	0.298	0.000000000000000	0.298	0	0	0	0	0.702	1	-1	-1	-1	-1	-1	0.474	1
105.67	0	0.298	0.000000000000000	0.298	0	0	0	0	0.702	1	-1	-1	-1	-1	-1	0.473	1
105.79	0	0.298	0.000000000000000	0.298	0	0	0	0	0.702	1	-1	-1	-1	-1	-1	0.472	1
105.91	0	0.298	0.000000000000000	0.298	0	0	0	0	0.702	1	-1	-1	-1	-1	-1	0.472	1
106.03	0	0.298	0.000000000000000	0.298	0	0	0	0	0.702	1	-1	-1	-1	-1	-1	0.471	1
106.15	0	0.298	0.000000000000000	0.298	0	0	0	0	0.702	1	-1	-1	-1	-1	-1	0.47	1
106.28	0	0.298	0.000000000000000	0.298	0	0	0	0	0.702	1	-1	-1	-1	-1	-1	0.469	1
106.41	0	0.298	0.000000000000000	0.298	0	0	0	0	0.702	1	-1	-1	-1	-1	-1	0.469	1
106.625	0	0.298	0.000000000000000	0.298	0	0	0	0	0.702	1	-1	-1	-1	-1	-1	0.468	1
106.75	0	0.298	0.000000000000000	0.298	0	0	0	0	0.702	1	-1	-1	-1	-1	-1	0.467	1
106.87	0	0.298	0.000000000000000	0.298	0	0	0	0	0.702	1	-1	-1	-1	-1	-1	0.467	1
106.99	0	0.298	0.000000000000000	0.298	0	0	0	0	0.702	1	-1	-1	-1	-1	-1	0.466	1
107.11	0	0.298	0.000000000000000	0.298	0	0	0	0	0.702	1	-1	-1	-1	-1	-1	0.465	1
107.24	0	0.298	0.000000000000000	0.298	0	0	0	0	0.702	1	-1	-1	-1	-1	-1	0.465	1
107.37	0	0.298	0.000000000000000	0.298	0	0	0	0	0.702	1	-1	-1	-1	-1	-1	0.464	1
107.5	0	0.298	0.000000000000000	0.298	0	0	0	0	0.702	1	-1	-1	-1	-1	-1	0.463	1
107.7	0	0.298	0.000000000000000	0.298	0	0	0	0	0.702	1	-1	-1	-1	-1	-1	0.462	1
107.82	0	0.298	0.000000000000000	0.298	0	0	0	0	0.702	1	-1	-1	-1	-1	-1	0.462	1
107.94	0	0.298	0.000000000000000	0.298	0	0	0	0	0.702	1	-1	-1	-1	-1	-1	0.461	1
108.06	0	0.298	0.000000000000000	0.298	0	0	0	0	0.702	1	-1	-1	-1	-1	-1	0.46	1
108.18	0	0.298	0.000000000000000	0.298	0	0	0	0	0.702	1	-1	-1	-1	-1	-1	0.46	1
108.3	0	0.298	0.000000000000000	0.298	0	0	0	0	0.702	1	-1	-1	-1	-1	-1	0.459	1
108.42	0	0.298	0.000000000000000	0.298	0	0	0	0	0.702	1	-1	-1	-1	-1	-1	0.458	1
108.54	0	0.298	0.000000000000000	0.298	0	0	0	0	0.702	1	-1	-1	-1	-1	-1	0.458	1
108.74	0	0.298	0.000000000000000	0.298	0	0	0	0	0.702	1	-1	-1	-1	-1	-1	0.457	1
108.86	0	0.298	0.000000000000000	0.298	0	0	0	0	0.702	1	-1	-1	-1	-1	-1	0.456	1
108.98	0	0.298	0.000000000000000	0.298	0	0	0	0	0.702	1	-1	-1	-1	-1	-1	0.455	1
109.1	0	0.298	0.000000000000000	0.298	0	0	0	0	0.702	1	-1	-1	-1	-1	-1	0.455	1
109.24	0	0.298	0.000000000000000	0.298	0	0	0	0	0.702	1	-1	-1	-1	-1	-1	0.454	1
109.37	0	0.298	0.000000000000000	0.298	0	0	0	0	0.702	1	-1	-1	-1	-1	-1	0.453	1
109.52	0	0.298	0.000000000000000	0.298	0	0	0	0	0.702	1	-1	-1	-1	-1	-1	0.453	1
109.64	0	0.298	0.000000000000000	0.298	0	0	0	0	0.702	1	-1	-1	-1	-1	-1	0.452	1
109.84	0	0.298	0.000000000000000	0.298	0	0	0	0	0.702	1	-1	-1	-1	-1	-1	0.451	1
109.96	0	0.298	0.000000000000000	0.298	0	0	0	0	0.702	1	-1	-1	-1	-1	-1	0.451	1
110.09	0	0.299	0.000000000000000	0.299	0	0	0	0	0.701	1	-1	-1	-1	-1	-1	0.45	1
110.23	0	0.299	0.000000000000000	0.299	0	0	0	0	0.701	1	-1	-1	-1	-1	-1	0.449	1
110.35	0	0.299	0.000000000000000	0.299	0	0	0	0	0.701	1	-1	-1	-1	-1	-1	0.448	1
110.48	0	0.299	0.000000000000000	0.299	0	0	0	0	0.701	1	-1	-1	-1	-1	-1	0.448	1
110.6	0	0.299	0.000000000000000	0.299	0	0	0	0	0.701	1	-1	-1	-1	-1	-1	0.447	1
110.72	0	0.299	0.000000000000000	0.299	0	0	0	0	0.701	1	-1	-1	-1	-1	-1	0.446	1
110.92	0	0.299	0.000000000000000	0.299	0	0	0	0	0.701	1	-1	-1	-1	-1	-1	0.446	1
111.04	0	0.299	0.000000000000000	0.299	0	0	0	0	0.701	1	-1	-1	-1	-1	-1	0.445	1
111.18	0	0.299	0.000000000000000	0.299	0	0	0	0	0.701	1	-1	-1	-1	-1	-1	0.444	1
111.3	0	0.299	0.000000000000000	0.299	0	0	0	0	0.701	1	-1	-1	-1	-1	-1	0.444	1
111.42	0	0.299	0.000000000000000	0.299	0	0	0	0	0.701	1	-1	-1	-1	-1	-1	0.443	1
111.54	0	0.299	0.000000000000000	0.299	0	0	0	0	0.701	1	-1	-1	-1	-1	-1	0.442	1
111.66	0	0.299	0.000000000000000	0.299	0	0	0	0	0.701	1	-1	-1	-1	-1	-1	0.441	1
111.78	0	0.299	0.000000000000000	0.299	0	0	0	0	0.701	1	-1	-1	-1	-1	-1	0.441	1
111.98	0	0.299	0.000000000000000	0.299	0	0	0	0	0.701	1	-1	-1	-1	-1	-1	0.44	1
112.11	0	0.299	0.000000000000000	0.299	0	0	0	0	0.701	1	-1	-1	-1	-1	-1	0.439	1
112.24	0	0.299	0.000000000000000	0.299	0	0	0	0	0.701	1	-1	-1	-1	-1	-1	0.439	1
112.36	0	0.299	0.000000000000000	0.299	0	0	0	0	0.701	1	-1	-1	-1	-1	-1	0.438	1
112.481	0	0.299	0.000000000000000	0.299	0	0	0	0	0.701	1	-1	-1	-1	-1	-1	0.437	1
112.61	0	0.299	0.000000000000000	0.299	0	0	0	0	0.701	1	-1	-1	-1	-1	-1	0.437	1
112.73	0	0.299	0.000000000000000	0.299	0	0	0	0	0.701	1	-1	-1	-1	-1	-1	0.436	1
112.85	0	0.299	0.000000000000000	0.299	0	0	0	0	0.701	1	-1	-1	-1	-1	-1	0.435	1
113.05	0	0.299	0.000000000000000	0.299	0	0	0	0	0.701	1	-1	-1	-1	-1	-1	0.434	1
113.17	0	0.299	0.000000000000000	0.299	0	0	0	0	0.701	1	-1	-1	-1	-1	-1	0.434	1
113.29	0	0.299	0.000000000000000	0.299	0	0	0	0	0.701	1	-1	-1	-1	-1	-1	0.433	1
113.41	0	0.299	0.000000000000000	0.299	0	0	0	0	0.701	1	-1	-1	-1	-1	-1	0.432	1
113.54	0	0.299	0.000000000000000	0.299	0	0	0	0	0.701	1	-1	-1	-1	-1	-1	0.432	1
113.66	0	0.299	0.000000000000000	0.299	0	0	0	0	0.701	1	-1	-1	-1	-1	-1	0.431	1
113.78	0	0.299	0.000000000000000	0.299	0	0	0	0	0.701	1	-1	-1	-1	-1	-1	0.43	1
113.9	0	0.299	0.000000000000000	0.299	0	0	0	0	0.701	1	-1	-1	-1	-1	-1	0.43	1
114.1	0	0.299	0.000000000000000	0.299	0	0	0	0	0.701	1	-1	-1	-1	-1	-1	0.429	1
114.22	0	0.299	0.000000000000000	0.299	0	0	0	0	0.701	1	-1	-1	-1	-1	-1	0.428	1
114.34	0	0.299	0.000000000000000	0.299	0	0	0	0	0.701	1	-1	-1	-1	-1	-1	0.427	1
114.46	0	0.299	0.000000000000000	0.299	0	0	0	0	0.701	1	-1	-1	-1	-1	-1	0.427	1
114.58	0	0.299	0.000000000000000	0.299	0	0	0	0	0.701	1	-1	-1	-1	-1	-1	0.426	1
114.7	0	0.299	0.000000000000000	0.299	0	0	0	0	0.701	1	-1	-1	-1	-1	-1	0.425	1
114.82	0	0.299	0.000000000000000	0.299	0	0	0	0	0.701	1	-1	-1	-1	-1	-1	0.425	1
114.94	0	0.299	0.000000000000000	0.299	0	0	0	0	0.701	1	-1	-1	-1	-1	-1	0.424	1
115.14	0	0.299	0.000000000000000	0.299	0	0	0	0	0.701	1	-1	-1	-1	-1	-1	0.423	1
115.27	0	0.299	0.000000000000000	0.299	0	0	0	0	0.701	1	-1	-1	-1	-1	-1	0.423	1
115.4	0	0.299	0.000000000000000	0.299	0	0	0	0	0.701	1	-1	-1	-1	-1	-1	0.422	1
115.52	0	0.299	0.000000000000000	0.299	0	0	0	0	0.701	1	-1	-1	-1	-1	-1	0.421	1
115.64	0	0.299	0.000000000000000	0.299	0	0	0	0	0.701	1	-1	-1	-1	-1	-1	0.42	1
115.76	0	0.299	0.000000000000000	0.299	0	0	0	0	0.701	1	-1	-1	-1	-1	-1	0.42	1
115.88	0	0.299	0.000000000000000	0.299	0	0	0	0	0.701	1	-1	-1	-1	-1	-1	0.419	1
116	0	0.299	0.000000000000000	0.299	0	0	0	0	0.701	1	-1	-1	-1	-1	-1	0.418	1
116.22	0	0.299	0.000000000000000	0.299	0	0	0	0	0.701	1	-1	-1	-1	-1	-1	0.418	1
116.34	0	0.299	0.000000000000000	0.299	0	0	0	0	0.701	1	-1	-1	-1	-1	-1	0.417	1
116.46	0	0.299	0.000000000000000	0.299	0	0	0	0	0.701	1	-1	-1	-1	-1	-1	0.416	1
116.58	0	0.299	0.000000000000000	0.299	0	0	0	0	0.701	1	-1	-1	-1	-1	-1	0.416	1
116.7	0	0.299	0.000000000000000	0.299	0	0	0	0	0.701	1	-1	-1	-1	-1	-1	0.415	1
116.82	0	0.299	0.000000000000000	0.299	0	0	0	0	0.701	1	-1	-1	-1	-1	-1	0.414	1
116.94	0	0.299	0.000000000000000	0.299	0	0	0	0	0.701	1	-1	-1	-1	-1	-1	0.413	1
117.06	0	0.299	0.000000000000000	0.299	0	0	0	0	0.701	1	-1	-1	-1	-1	-1	0.413	1
117.27	0	0.299	0.000000000000000	0.299	0	0	0	0	0.701	1	-1	-1	-1	-1	-1	0.412	1
117.41	0	0.299	0.000000000000000	0.299	0	0	0	0	0.701	1	-1	-1	-1	-1	-1	0.411	1
117.53	0	0.299	0.000000000000000	0.299	0	0	0	0	0.701	1	-1	-1	-1	-1	-1	0.411	1
117.65	0	0.299	0.000000000000000	0.299	0	0	0	0	0.701	1	-1	-1	-1	-1	-1	0.41	1
117.77	0	0.299	0.000000000000000	0.299	0	0	0	0	0.701	1	-1	-1	-1	-1	-1	0.409	1
117.89	0	0.299	0.000000000000000	0.299	0	0	0	0	0.701	1	-1	-1	-1	-1	-1	0.409	1
118.01	0	0.3	0.000000000000000	0.3	0	0	0	0	0.7	1	-1	-1	-1	-1	-1	0.408	1
118.14	0	0.3	0.000000000000000	0.3	0	0	0	0	0.7	1	-1	-1	-1	-1	-1	0.407	1
118.35	0	0.3	0.000000000000000	0.3	0	0	0	0	0.7	1	-1	-1	-1	-1	-1	0.406	1
118.47	0	0.3	0.000000000000000	0.3	0	0	0	0	0.7	1	-1	-1	-1	-1	-1	0.406	1
118.59	0	0.3	0.000000000000000	0.3	0	0	0	0	0.7	1	-1	-1	-1	-1	-1	0.405	1
118.71	0	0.3	0.000000000000000	0.3	0	0	0	0	0.7	1	-1	-1	-1	-1	-1	0.404	1
118.83	0	0.3	0.000000000000000	0.3	0	0	0	0	0.7	1	-1	-1	-1	-1	-1	0.404	1
118.95	0	0.3	0.000000000000000	0.3	0	0	0	0	0.7	1	-1	-1	-1	-1	-1	0.403	1
119.08	0	0.3	0.000000000000000	0.3	0	0	0	0	0.7	1	-1	-1	-1	-1	-1	0.402	1
119.2	0	0.3	0.000000000000000	0.3	0	0	0	0	0.7	1	-1	-1	-1	-1	-1	0.402	1
119.4	0	0.3	0.000000000000000	0.3	0	0	0	0	0.7	1	-1	-1	-1	-1	-1	0.401	1
119.52	0	0.3	0.000000000000000	0.3	0	0	0	0	0.7	1	-1	-1	-1	-1	-1	0.4	1
119.64	0	0.3	0.000000000000000	0.3	0	0	0	0	0.7	1	-1	-1	-1	-1	-1	0.399	1
119.76	0	0.3	0.000000000000000	0.3	0	0	0	0	0.7	1	-1	-1	-1	-1	-1	0.399	1
119.88	0	0.3	0.000000000000000	0.3	0	0	0	0	0.7	1	-1	-1	-1	-1	-1	0.398	1

## Sheet: F11B-da09r5
t	win	eff	dis	Can_seek	Can_pickup	Wall_seek	Nest_seek	Can_deposit	null	Wall	Grip	Can	Corner	Light	Nest	Fear	Hunger
0.19	2	0.402	0	0	0	0.402	0	0	0.598	-1	-1	-1	-1	-1	-1	1	0.2
0.47	2	0.402	0	0	0	0.402	0	0	0.598	-1	-1	-1	-1	-1	-1	0.999	0.201
0.63	2	0.402	0	0	0	0.402	0	0	0.598	-1	-1	-1	-1	-1	-1	0.999	0.203
0.79	2	0.402	0	0	0	0.402	0	0	0.598	-1	-1	-1	-1	-1	-1	0.998	0.204
0.94	2	0.402	0	0	0	0.402	0	0	0.598	-1	-1	-1	-1	-1	-1	0.997	0.206
1.08	2	0.402	0	0	0	0.402	0	0	0.598	-1	-1	-1	-1	-1	-1	0.997	0.207
1.22	2	0.402	0	0	0	0.402	0	0	0.598	-1	-1	-1	-1	-1	-1	0.996	0.209
1.38	2	0.402	0	0	0	0.402	0	0	0.598	-1	-1	-1	-1	-1	-1	0.995	0.21
1.53	2	0.402	0	0	0	0.402	0	0	0.598	-1	-1	-1	-1	-1	-1	0.994	0.212
1.77	2	0.402	0	0	0	0.402	0	0	0.598	-1	-1	-1	-1	-1	-1	0.994	0.213
1.93	2	0.401	0	0	0	0.401	0	0	0.599	-1	-1	-1	-1	-1	-1	0.993	0.215
2.09	2	0.401	0	0	0	0.401	0	0	0.599	-1	-1	-1	-1	-1	-1	0.992	0.216
2.25	2	0.401	0	0	0	0.401	0	0	0.599	-1	-1	-1	-1	-1	-1	0.992	0.218
2.4	2	0.401	0	0	0	0.401	0	0	0.599	-1	-1	-1	-1	-1	-1	0.991	0.219
2.55	2	0.401	0	0	0	0.401	0	0	0.599	-1	-1	-1	-1	-1	-1	0.99	0.221
2.71	2	0.401	0	0	0	0.401	0	0	0.599	-1	-1	-1	-1	-1	-1	0.99	0.222
2.87	2	0.401	0	0	0	0.401	0	0	0.599	-1	-1	-1	-1	-1	-1	0.989	0.224
3.1	2	0.401	0	0	0	0.401	0	0	0.599	-1	-1	-1	-1	-1	-1	0.988	0.225
3.24	2	0.401	0	0	0	0.401	0	0	0.599	-1	-1	-1	-1	-1	-1	0.987	0.227
3.4	2	0.401	0	0	0	0.401	0	0	0.599	-1	-1	-1	-1	-1	-1	0.987	0.228
3.55	2	0.401	0	0	0	0.401	0	0	0.599	-1	-1	-1	-1	-1	-1	0.986	0.23
3.71	2	0.401	0	0	0	0.401	0	0	0.599	-1	-1	-1	-1	-1	-1	0.985	0.231
3.87	2	0.401	0	0	0	0.401	0	0	0.599	-1	-1	-1	-1	-1	-1	0.985	0.233
4.03	2	0.401	0	0	0	0.401	0	0	0.599	-1	-1	-1	-1	-1	-1	0.984	0.234
4.18	2	0.401	0	0	0	0.401	0	0	0.599	-1	-1	-1	-1	-1	-1	0.983	0.236
4.4	2	0.4	0	0	0	0.4	0	0	0.6	-1	-1	-1	-1	-1	-1	0.983	0.237
4.56	2	0.4	0	0	0	0.4	0	0	0.6	-1	-1	-1	-1	-1	-1	0.982	0.239
4.72	2	0.4	0	0	0	0.4	0	0	0.6	-1	-1	-1	-1	-1	-1	0.981	0.24
4.87	2	0.4	0	0	0	0.4	0	0	0.6	-1	-1	-1	-1	-1	-1	0.98	0.242
5.03	2	0.4	0	0	0	0.4	0	0	0.6	-1	-1	-1	-1	-1	-1	0.98	0.243
5.19	2	0.4	0	0	0	0.4	0	0	0.6	-1	-1	-1	-1	-1	-1	0.979	0.245
5.34	3	0.416	0	0	0	0	0.416	0	0.584	1	-1	-1	-1	-1	-1	0.978	0.246
5.5	3	0.416	0	0	0	0	0.416	0	0.584	1	-1	-1	-1	-1	-1	0.978	0.248
5.74	3	0.416	0	0	0	0	0.416	0	0.584	1	-1	-1	-1	-1	-1	0.977	0.249
5.91	1	0.404	0	0	0.404	0	0	0	0.596	-1	-1	1	-1	-1	-1	0.976	0.251
6.09	3	0.416	0	0	0	0	0.416	0	0.584	1	-1	-1	-1	-1	-1	0.976	0.252
6.23	3	0.416	0	0	0	0	0.416	0	0.584	1	-1	-1	-1	-1	-1	0.975	0.254
6.39	3	0.416	0	0	0	0	0.416	0	0.584	1	-1	-1	-1	-1	-1	0.974	0.255
6.54	3	0.415	0	0	0	0	0.415	0	0.585	1	-1	-1	-1	-1	-1	0.973	0.257
6.69	3	0.415	0	0	0	0	0.415	0	0.585	1	-1	-1	-1	-1	-1	0.973	0.258
6.86	3	0.415	0	0	0	0	0.415	0	0.585	1	-1	-1	-1	-1	-1	0.972	0.26
7.09	3	0.415	0	0	0	0	0.415	0	0.585	1	-1	-1	-1	-1	-1	0.971	0.261
7.25	3	0.415	0	0	0	0	0.415	0	0.585	1	-1	-1	-1	-1	-1	0.971	0.263
7.41	3	0.415	0	0	0	0	0.415	0	0.585	1	-1	-1	-1	-1	-1	0.97	0.264
7.57	3	0.415	0	0	0	0	0.415	0	0.585	1	-1	-1	-1	-1	-1	0.969	0.266
7.73	3	0.415	0	0	0	0	0.415	0	0.585	1	-1	-1	-1	-1	-1	0.969	0.267
7.88	3	0.415	0	0	0	0	0.415	0	0.585	1	-1	-1	-1	-1	-1	0.968	0.269
8.04	2	0.399	0	0	0	0.399	0	0	0.601	-1	-1	-1	-1	-1	-1	0.967	0.271
8.2	1	0.415	0	0	0.415	0	0	0	0.585	-1	-1	1	-1	-1	-1	0.966	0.272
8.45	1	0.415	0	0	0.415	0	0	0	0.585	-1	-1	1	-1	-1	-1	0.966	0.274
8.6	1	0.64	0	0	0.64	0	0	0	0.36	-1	-1	-1	-1	-1	-1	0.965	0.275
8.74	1	0.724	0	0	0.724	0	0	0	0.276	-1	-1	1	-1	-1	-1	0.964	0.277
8.88	1	0.724	0	0	0.724	0	0	0	0.276	-1	-1	1	-1	-1	-1	0.964	0.278
9.01	1	0.64	0	0	0.64	0	0	0	0.36	-1	-1	-1	-1	-1	-1	0.963	0.28
9.15	1	0.64	0	0	0.64	0	0	0	0.36	-1	-1	-1	-1	-1	-1	0.962	0.281
9.3	1	0.641	0	0	0.641	0	0	0	0.359	-1	-1	-1	-1	-1	-1	0.962	0.283
9.46	1	0.641	0	0	0.641	0	0	0	0.359	-1	-1	-1	-1	-1	-1	0.961	0.284
9.7	1	0.641	0	0	0.641	0	0	0	0.359	-1	-1	-1	-1	-1	-1	0.96	0.286
9.87	1	0.641	0	0	0.641	0	0	0	0.359	-1	-1	-1	-1	-1	-1	0.959	0.287
10.03	1	0.642	0	0	0.642	0	0	0	0.358	-1	-1	-1	-1	-1	-1	0.959	0.289
10.19	1	0.642	0	0	0.642	0	0	0	0.358	-1	-1	-1	-1	-1	-1	0.958	0.29
10.35	1	0.642	0	0	0.642	0	0	0	0.358	-1	-1	-1	-1	-1	-1	0.957	0.292
10.51	1	0.642	0	0	0.642	0	0	0	0.358	-1	-1	-1	-1	-1	-1	0.957	0.293
10.67	1	0.642	0	0	0.642	0	0	0	0.358	-1	-1	-1	-1	-1	-1	0.956	0.295
10.83	1	0.643	0	0	0.643	0	0	0	0.357	-1	-1	-1	-1	-1	-1	0.955	0.296
11.06	1	0.643	0	0	0.643	0	0	0	0.357	-1	-1	-1	-1	-1	-1	0.955	0.298
11.22	1	0.643	0	0	0.643	0	0	0	0.357	-1	-1	-1	-1	-1	-1	0.954	0.299
11.36	1	0.643	0	0	0.643	0	0	0	0.357	-1	-1	-1	-1	-1	-1	0.953	0.301
11.5	1	0.643	0	0	0.643	0	0	0	0.357	-1	-1	-1	-1	-1	-1	0.952	0.302
11.63	1	0.644	0	0	0.644	0	0	0	0.356	-1	-1	-1	-1	-1	-1	0.952	0.304
11.78	2	0.397	0	0	0	0.397	0	0	0.603	-1	-1	-1	-1	-1	-1	0.951	0.305
11.9	2	0.397	0	0	0	0.397	0	0	0.603	-1	-1	-1	-1	-1	-1	0.95	0.307
12.02	2	0.397	0	0	0	0.397	0	0	0.603	-1	-1	-1	-1	-1	-1	0.95	0.308
12.22	2	0.397	0	0	0	0.397	0	0	0.603	-1	-1	-1	-1	-1	-1	0.949	0.31
12.35	2	0.397	0	0	0	0.397	0	0	0.603	-1	-1	-1	-1	-1	-1	0.948	0.311
12.47	2	0.397	0	0	0	0.397	0	0	0.603	-1	-1	-1	-1	-1	-1	0.948	0.313
12.6	2	0.397	0	0	0	0.397	0	0	0.603	-1	-1	-1	-1	-1	-1	0.947	0.314
12.72	2	0.397	0	0	0	0.397	0	0	0.603	-1	-1	-1	-1	-1	-1	0.946	0.316
12.85	2	0.397	0	0	0	0.397	0	0	0.603	-1	-1	-1	-1	-1	-1	0.945	0.317
12.97	2	0.397	0	0	0	0.397	0	0	0.603	-1	-1	-1	-1	-1	-1	0.945	0.319
13.1	2	0.397	0	0	0	0.397	0	0	0.603	-1	-1	-1	-1	-1	-1	0.944	0.32
13.3	2	0.397	0	0	0	0.397	0	0	0.603	-1	-1	-1	-1	-1	-1	0.943	0.322
13.42	2	0.397	0	0	0	0.397	0	0	0.603	-1	-1	-1	-1	-1	-1	0.943	0.323
13.56	2	0.396	0	0	0	0.396	0	0	0.604	-1	-1	-1	-1	-1	-1	0.942	0.325
13.68	2	0.396	0	0	0	0.396	0	0	0.604	-1	-1	-1	-1	-1	-1	0.941	0.326
13.81	2	0.396	0	0	0	0.396	0	0	0.604	-1	-1	-1	-1	-1	-1	0.941	0.328
13.93	2	0.396	0	0	0	0.396	0	0	0.604	-1	-1	-1	-1	-1	-1	0.94	0.329
14.05	2	0.396	0	0	0	0.396	0	0	0.604	-1	-1	-1	-1	-1	-1	0.939	0.331
14.17	2	0.396	0	0	0	0.396	0	0	0.604	-1	-1	-1	-1	-1	-1	0.938	0.332
14.37	2	0.396	0	0	0	0.396	0	0	0.604	-1	-1	-1	-1	-1	-1	0.938	0.334
14.5	2	0.396	0	0	0	0.396	0	0	0.604	-1	-1	-1	-1	-1	-1	0.937	0.335
14.63	2	0.396	0	0	0	0.396	0	0	0.604	-1	-1	-1	-1	-1	-1	0.936	0.337
14.77	2	0.396	0	0	0	0.396	0	0	0.604	-1	-1	-1	-1	-1	-1	0.936	0.338
14.89	2	0.396	0	0	0	0.396	0	0	0.604	-1	-1	-1	-1	-1	-1	0.935	0.34
15.01	2	0.396	0	0	0	0.396	0	0	0.604	-1	-1	-1	-1	-1	-1	0.934	0.341
15.13	2	0.396	0	0	0	0.396	0	0	0.604	-1	-1	-1	-1	-1	-1	0.934	0.343
15.26	2	0.396	0	0	0	0.396	0	0	0.604	-1	-1	-1	-1	-1	-1	0.933	0.344
15.46	2	0.396	0	0	0	0.396	0	0	0.604	-1	-1	-1	-1	-1	-1	0.932	0.346
15.58	2	0.395	0	0	0	0.395	0	0	0.605	-1	-1	-1	-1	-1	-1	0.931	0.347
15.7	2	0.395	0	0	0	0.395	0	0	0.605	-1	-1	-1	-1	-1	-1	0.931	0.349
15.83	2	0.395	0	0	0	0.395	0	0	0.605	-1	-1	-1	-1	-1	-1	0.93	0.35
15.95	2	0.395	0	0	0	0.395	0	0	0.605	-1	-1	-1	-1	-1	-1	0.929	0.352
16.07	2	0.395	0	0	0	0.395	0	0	0.605	-1	-1	-1	-1	-1	-1	0.929	0.353
16.2	2	0.395	0	0	0	0.395	0	0	0.605	-1	-1	-1	-1	-1	-1	0.928	0.355
16.32	2	0.395	0	0	0	0.395	0	0	0.605	-1	-1	-1	-1	-1	-1	0.927	0.356
16.54	2	0.395	0	0	0	0.395	0	0	0.605	-1	-1	-1	-1	-1	-1	0.927	0.358
16.66	2	0.395	0	0	0	0.395	0	0	0.605	-1	-1	-1	-1	-1	-1	0.926	0.359
16.791	2	0.395	0	0	0	0.395	0	0	0.605	-1	-1	-1	-1	-1	-1	0.925	0.361
16.91	2	0.395	0	0	0	0.395	0	0	0.605	-1	-1	-1	-1	-1	-1	0.924	0.362
17.03	2	0.395	0	0	0	0.395	0	0	0.605	-1	-1	-1	-1	-1	-1	0.924	0.364
17.15	2	0.395	0	0	0	0.395	0	0	0.605	-1	-1	-1	-1	-1	-1	0.923	0.365
17.27	2	0.395	0	0	0	0.395	0	0	0.605	-1	-1	-1	-1	-1	-1	0.922	0.367
17.39	2	0.394	0	0	0	0.394	0	0	0.606	-1	-1	-1	-1	-1	-1	0.922	0.368
17.6	2	0.394	0	0	0	0.394	0	0	0.606	-1	-1	-1	-1	-1	-1	0.921	0.37
17.72	2	0.394	0	0	0	0.394	0	0	0.606	-1	-1	-1	-1	-1	-1	0.92	0.371
17.84	2	0.394	0	0	0	0.394	0	0	0.606	-1	-1	-1	-1	-1	-1	0.92	0.373
17.96	2	0.394	0	0	0	0.394	0	0	0.606	-1	-1	-1	-1	-1	-1	0.919	0.374
18.09	2	0.394	0	0	0	0.394	0	0	0.606	-1	-1	-1	-1	-1	-1	0.918	0.376
18.21	2	0.394	0	0	0	0.394	0	0	0.606	-1	-1	-1	-1	-1	-1	0.917	0.377
18.33	2	0.394	0	0	0	0.394	0	0	0.606	-1	-1	-1	-1	-1	-1	0.917	0.379
18.46	2	0.394	0	0	0	0.394	0	0	0.606	-1	-1	-1	-1	-1	-1	0.916	0.38
18.67	2	0.394	0	0	0	0.394	0	0	0.606	-1	-1	-1	-1	-1	-1	0.915	0.382
18.8	2	0.394	0	0	0	0.394	0	0	0.606	-1	-1	-1	-1	-1	-1	0.915	0.383
18.93	2	0.394	0	0	0	0.394	0	0	0.606	-1	-1	-1	-1	-1	-1	0.914	0.385
19.05	2	0.394	0	0	0	0.394	0	0	0.606	-1	-1	-1	-1	-1	-1	0.913	0.386
19.17	2	0.394	0	0	0	0.394	0	0	0.606	-1	-1	-1	-1	-1	-1	0.913	0.388
19.29	2	0.394	0	0	0	0.394	0	0	0.606	-1	-1	-1	-1	-1	-1	0.912	0.389
19.42	2	0.393	0	0	0	0.393	0	0	0.607	-1	-1	-1	-1	-1	-1	0.911	0.391
19.55	2	0.393	0	0	0	0.393	0	0	0.607	-1	-1	-1	-1	-1	-1	0.91	0.392
19.76	2	0.393	0	0	0	0.393	0	0	0.607	-1	-1	-1	-1	-1	-1	0.91	0.394
19.88	2	0.393	0	0	0	0.393	0	0	0.607	-1	-1	-1	-1	-1	-1	0.909	0.395
20	2	0.393	0	0	0	0.393	0	0	0.607	-1	-1	-1	-1	-1	-1	0.908	0.397
20.12	2	0.393	0	0	0	0.393	0	0	0.607	-1	-1	-1	-1	-1	-1	0.908	0.398
20.24	2	0.393	0	0	0	0.393	0	0	0.607	-1	-1	-1	-1	-1	-1	0.907	0.4
20.36	2	0.393	0	0	0	0.393	0	0	0.607	-1	-1	-1	-1	-1	-1	0.906	0.401
20.48	2	0.393	0	0	0	0.393	0	0	0.607	-1	-1	-1	-1	-1	-1	0.906	0.403
20.6	2	0.393	0	0	0	0.393	0	0	0.607	-1	-1	-1	-1	-1	-1	0.905	0.404
20.83	3	0.408	0	0	0	0	0.408	0	0.592	1	-1	-1	-1	-1	-1	0.904	0.406
20.95	3	0.408	0	0	0	0	0.408	0	0.592	1	-1	-1	-1	-1	-1	0.903	0.407
21.07	3	0.407	0	0	0	0	0.407	0	0.593	1	-1	-1	-1	-1	-1	0.903	0.409
21.2	3	0.407	0	0	0	0	0.407	0	0.593	1	-1	-1	-1	-1	-1	0.902	0.41
21.33	3	0.407	0	0	0	0	0.407	0	0.593	1	-1	-1	-1	-1	-1	0.901	0.412
21.47	3	0.407	0	0	0	0	0.407	0	0.593	1	-1	-1	-1	-1	-1	0.901	0.413
21.6	3	0.407	0	0	0	0	0.407	0	0.593	1	-1	-1	-1	-1	-1	0.9	0.415
21.73	3	0.407	0	0	0	0	0.407	0	0.593	1	-1	-1	-1	-1	-1	0.899	0.416
21.94	3	0.407	0	0	0	0	0.407	0	0.593	1	-1	-1	-1	-1	-1	0.899	0.418
22.07	3	0.407	0	0	0	0	0.407	0	0.593	1	-1	-1	-1	-1	-1	0.898	0.419
22.2	3	0.407	0	0	0	0	0.407	0	0.593	1	-1	-1	-1	-1	-1	0.897	0.421
22.33	3	0.407	0	0	0	0	0.407	0	0.593	1	-1	-1	-1	-1	-1	0.896	0.422
22.46	3	0.407	0	0	0	0	0.407	0	0.593	1	-1	-1	-1	-1	-1	0.896	0.424
22.59	3	0.406	0	0	0	0	0.406	0	0.594	1	-1	-1	-1	-1	-1	0.895	0.425
22.73	3	0.405	0	0	0	0	0.405	0	0.595	1	-1	-1	-1	-1	-1	0.894	0.427
22.86	3	0.402	0	0	0	0	0.402	0	0.598	1	-1	-1	-1	-1	-1	0.894	0.428
23.07	3	0.401	0	0	0	0	0.401	0	0.599	1	-1	-1	-1	-1	-1	0.893	0.43
23.2	3	0.398	0	0	0	0	0.398	0	0.602	1	-1	-1	-1	-1	-1	0.892	0.431
23.33	3	0.396	0	0	0	0	0.396	0	0.604	1	-1	-1	-1	-1	-1	0.892	0.433
23.46	3	0.394	0	0	0	0	0.394	0	0.606	1	-1	-1	-1	-1	-1	0.891	0.434
23.59	3	0.392	0	0	0	0	0.392	0	0.608	1	-1	-1	-1	-1	-1	0.89	0.436
23.72	3	0.39	0	0	0	0	0.39	0	0.61	1	-1	-1	-1	-1	-1	0.889	0.437
23.85	3	0.388	0	0	0	0	0.388	0	0.612	1	-1	-1	-1	-1	-1	0.889	0.439
23.98	3	0.386	0	0	0	0	0.386	0	0.614	1	-1	-1	-1	-1	-1	0.888	0.44
24.19	3	0.384	0	0	0	0	0.384	0	0.616	1	-1	-1	-1	-1	-1	0.887	0.442
24.32	3	0.382	0	0	0	0	0.382	0	0.618	1	-1	-1	-1	-1	-1	0.887	0.443
24.46	3	0.38	0	0	0	0	0.38	0	0.62	1	-1	-1	-1	-1	-1	0.886	0.445
24.6	3	0.378	0	0	0	0	0.378	0	0.622	1	-1	-1	-1	-1	-1	0.885	0.446
24.73	3	0.376	0	0	0	0	0.376	0	0.624	1	-1	-1	-1	-1	-1	0.885	0.448
24.86	3	0.374	0	0	0	0	0.374	0	0.626	1	-1	-1	-1	-1	-1	0.884	0.449
24.99	3	0.372	0	0	0	0	0.372	0	0.628	1	-1	-1	-1	-1	-1	0.883	0.451
25.12	3	0.37	0	0	0	0	0.37	0	0.63	1	-1	-1	-1	-1	-1	0.882	0.452
25.34	3	0.368	0	0	0	0	0.368	0	0.632	1	-1	-1	-1	-1	-1	0.882	0.454
25.47	3	0.366	0	0	0	0	0.366	0	0.634	1	-1	-1	-1	-1	-1	0.881	0.455
25.6	3	0.364	0	0	0	0	0.364	0	0.636	1	-1	-1	-1	-1	-1	0.88	0.457
25.73	3	0.362	0	0	0	0	0.362	0	0.638	1	-1	-1	-1	-1	-1	0.88	0.458
25.86	3	0.36	0	0	0	0	0.36	0	0.64	1	-1	-1	-1	-1	-1	0.879	0.46
25.99	3	0.358	0	0	0	0	0.358	0	0.642	1	-1	-1	-1	-1	-1	0.878	0.461
26.12	3	0.356	0	0	0	0	0.356	0	0.644	1	-1	-1	-1	-1	-1	0.878	0.463
26.25	3	0.354	0	0	0	0	0.354	0	0.646	1	-1	-1	-1	-1	-1	0.877	0.464
26.47	3	0.352	0	0	0	0	0.352	0	0.648	1	-1	-1	-1	-1	-1	0.876	0.466
26.6	3	0.35	0	0	0	0	0.35	0	0.65	1	-1	-1	-1	-1	-1	0.875	0.467
26.73	3	0.348	0	0	0	0	0.348	0	0.652	1	-1	-1	-1	-1	-1	0.875	0.469
26.87	3	0.346	0	0	0	0	0.346	0	0.654	1	-1	-1	-1	-1	-1	0.874	0.47
27	3	0.344	0	0	0	0	0.344	0	0.656	1	-1	-1	-1	-1	-1	0.873	0.472
27.13	3	0.342	0	0	0	0	0.342	0	0.658	1	-1	-1	-1	-1	-1	0.873	0.473
27.26	3	0.34	0	0	0	0	0.34	0	0.66	1	-1	-1	-1	-1	-1	0.872	0.475
27.4	3	0.338	0	0	0	0	0.338	0	0.662	1	-1	-1	-1	-1	-1	0.871	0.476
27.61	3	0.336	0	0	0	0	0.336	0	0.664	1	-1	-1	-1	-1	-1	0.871	0.478
27.74	3	0.334	0	0	0	0	0.334	0	0.666	1	-1	-1	-1	-1	-1	0.87	0.479
27.88	3	0.332	0	0	0	0	0.332	0	0.668	1	-1	-1	-1	-1	-1	0.869	0.481
28.01	3	0.33	0	0	0	0	0.33	0	0.67	1	-1	-1	-1	-1	-1	0.868	0.482
28.14	3	0.328	0	0	0	0	0.328	0	0.672	1	-1	-1	-1	-1	-1	0.868	0.484
28.27	3	0.326	0	0	0	0	0.326	0	0.674	1	-1	-1	-1	-1	-1	0.867	0.485
28.4	3	0.324	0	0	0	0	0.324	0	0.676	1	-1	-1	-1	-1	-1	0.866	0.487
28.53	3	0.322	0	0	0	0	0.322	0	0.678	1	-1	-1	-1	-1	-1	0.866	0.488
28.74	3	0.32	0	0	0	0	0.32	0	0.68	1	-1	-1	-1	-1	-1	0.865	0.49
28.88	3	0.318	0	0	0	0	0.318	0	0.682	1	-1	-1	-1	-1	-1	0.864	0.491
29	3	0.316	0	0	0	0	0.316	0	0.684	1	-1	-1	-1	-1	-1	0.864	0.493
29.13	3	0.314	0	0	0	0	0.314	0	0.686	1	-1	-1	-1	-1	-1	0.863	0.494
29.26	3	0.312	0	0	0	0	0.312	0	0.688	1	-1	-1	-1	-1	-1	0.862	0.496
29.41	3	0.31	0	0	0	0	0.31	0	0.69	1	-1	-1	-1	-1	-1	0.861	0.497
29.54	3	0.308	0	0	0	0	0.308	0	0.692	1	-1	-1	-1	-1	-1	0.861	0.499
29.67	3	0.306	0	0	0	0	0.306	0	0.694	1	-1	-1	-1	-1	-1	0.86	0.5
29.88	3	0.304	0	0	0	0	0.304	0	0.696	1	-1	-1	-1	-1	-1	0.859	0.502
30.02	3	0.302	0	0	0	0	0.302	0	0.698	1	-1	-1	-1	-1	-1	0.859	0.503
30.15	3	0.301	0	0	0	0	0.301	0	0.699	1	-1	-1	-1	-1	-1	0.858	0.505
30.29	3	0.298	0	0	0	0	0.298	0	0.702	1	-1	-1	-1	-1	-1	0.857	0.506
30.42	3	0.297	0	0	0	0	0.297	0	0.703	1	-1	-1	-1	-1	-1	0.857	0.508
30.55	3	0.294	0	0	0	0	0.294	0	0.706	1	-1	-1	-1	-1	-1	0.856	0.509
30.68	3	0.293	0	0	0	0	0.293	0	0.707	1	-1	-1	-1	-1	-1	0.855	0.511
30.81	3	0.29	0	0	0	0	0.29	0	0.71	1	-1	-1	-1	-1	-1	0.854	0.512
31.02	3	0.289	0	0	0	0	0.289	0	0.711	1	-1	-1	-1	-1	-1	0.854	0.514
31.15	3	0.286	0	0	0	0	0.286	0	0.714	1	-1	-1	-1	-1	-1	0.853	0.515
31.28	3	0.285	0	0	0	0	0.285	0	0.715	1	-1	-1	-1	-1	-1	0.852	0.517
31.41	3	0.282	0	0	0	0	0.282	0	0.718	1	-1	-1	-1	-1	-1	0.852	0.518
31.54	3	0.281	0	0	0	0	0.281	0	0.719	1	-1	-1	-1	-1	-1	0.851	0.52
31.67	3	0.278	0	0	0	0	0.278	0	0.722	1	-1	-1	-1	-1	-1	0.85	0.521
31.8	3	0.277	0	0	0	0	0.277	0	0.723	1	-1	-1	-1	-1	-1	0.85	0.523
31.93	3	0.274	0	0	0	0	0.274	0	0.726	1	-1	-1	-1	-1	-1	0.849	0.524
32.14	3	0.273	0	0	0	0	0.273	0	0.727	1	-1	-1	-1	-1	-1	0.848	0.526
32.27	3	0.27	0	0	0	0	0.27	0	0.73	1	-1	-1	-1	-1	-1	0.847	0.527
32.4	3	0.269	0	0	0	0	0.269	0	0.731	1	-1	-1	-1	-1	-1	0.847	0.529
32.53	3	0.266	0	0	0	0	0.266	0	0.734	1	-1	-1	-1	-1	-1	0.846	0.53
32.66	3	0.265	0	0	0	0	0.265	0	0.735	1	-1	-1	-1	-1	-1	0.845	0.532
32.79	3	0.262	0	0	0	0	0.262	0	0.738	1	-1	-1	-1	-1	-1	0.845	0.533
32.93	3	0.261	0	0	0	0	0.261	0	0.739	1	-1	-1	-1	-1	-1	0.844	0.535
33.06	3	0.258	0	0	0	0	0.258	0	0.742	1	-1	-1	-1	-1	-1	0.843	0.536
33.27	3	0.257	0	0	0	0	0.257	0	0.743	1	-1	-1	-1	-1	-1	0.843	0.538
33.4	3	0.254	0	0	0	0	0.254	0	0.746	1	-1	-1	-1	-1	-1	0.842	0.539
33.53	3	0.253	0	0	0	0	0.253	0	0.747	1	-1	-1	-1	-1	-1	0.841	0.541
33.66	3	0.25	0	0	0	0	0.25	0	0.75	1	-1	-1	-1	-1	-1	0.84	0.542
33.79	3	0.249	0	0	0	0	0.249	0	0.751	1	-1	-1	-1	-1	-1	0.84	0.544
33.92	3	0.246	0	0	0	0	0.246	0	0.754	1	-1	-1	-1	-1	-1	0.839	0.545
34.05	3	0.245	0	0	0	0	0.245	0	0.755	1	-1	-1	-1	-1	-1	0.838	0.547
34.18	3	0.242	0	0	0	0	0.242	0	0.758	1	-1	-1	-1	-1	-1	0.838	0.548
34.4	3	0.241	0	0	0	0	0.241	0	0.759	1	-1	-1	-1	-1	-1	0.837	0.55
34.53	3	0.238	0	0	0	0	0.238	0	0.762	1	-1	-1	-1	-1	-1	0.836	0.551
34.66	3	0.237	0	0	0	0	0.237	0	0.763	1	-1	-1	-1	-1	-1	0.836	0.553
34.79	3	0.234	0	0	0	0	0.234	0	0.766	1	-1	-1	-1	-1	-1	0.835	0.554
34.92	3	0.233	0	0	0	0	0.233	0	0.767	1	-1	-1	-1	-1	-1	0.834	0.556
35.05	3	0.23	0	0	0	0	0.23	0	0.77	1	-1	-1	-1	-1	-1	0.833	0.557
35.18	3	0.229	0	0	0	0	0.229	0	0.771	1	-1	-1	-1	-1	-1	0.833	0.559
35.31	3	0.226	0	0	0	0	0.226	0	0.774	1	-1	-1	-1	-1	-1	0.832	0.56
35.53	3	0.225	0	0	0	0	0.225	0	0.775	1	-1	-1	-1	-1	-1	0.831	0.562
35.66	3	0.222	0	0	0	0	0.222	0	0.778	1	-1	-1	-1	-1	-1	0.831	0.563
35.79	3	0.221	0	0	0	0	0.221	0	0.779	1	-1	-1	-1	-1	-1	0.83	0.565
35.92	3	0.218	0	0	0	0	0.218	0	0.782	1	-1	-1	-1	-1	-1	0.829	0.566
36.08	0	0.37	0	0.37	0	0	0	0	0.63	1	-1	-1	-1	-1	-1	0.829	0.568
36.21	0	0.37	0	0.37	0	0	0	0	0.63	1	-1	-1	-1	-1	-1	0.828	0.569
36.35	0	0.372	0	0.372	0	0	0	0	0.628	1	-1	-1	-1	-1	-1	0.827	0.571
36.48	0	0.373	0	0.373	0	0	0	0	0.627	1	-1	-1	-1	-1	-1	0.826	0.572
36.69	0	0.374	0	0.374	0	0	0	0	0.626	1	-1	-1	-1	-1	-1	0.826	0.574
36.81	0	0.375	0	0.375	0	0	0	0	0.625	1	-1	-1	-1	-1	-1	0.825	0.575
36.94	0	0.376	0	0.376	0	0	0	0	0.624	1	-1	-1	-1	-1	-1	0.824	0.577
37.06	0	0.378	0	0.378	0	0	0	0	0.622	1	-1	-1	-1	-1	-1	0.824	0.578
37.18	0	0.379	0	0.379	0	0	0	0	0.621	1	-1	-1	-1	-1	-1	0.823	0.58
37.31	0	0.38	0	0.38	0	0	0	0	0.62	1	-1	-1	-1	-1	-1	0.822	0.581
37.43	0	0.381	0	0.381	0	0	0	0	0.619	1	-1	-1	-1	-1	-1	0.822	0.583
37.55	0	0.382	0	0.382	0	0	0	0	0.618	1	-1	-1	-1	-1	-1	0.821	0.584
37.75	0	0.384	0	0.384	0	0	0	0	0.616	1	-1	-1	-1	-1	-1	0.82	0.586
37.87	0	0.385	0	0.385	0	0	0	0	0.615	1	-1	-1	-1	-1	-1	0.819	0.587
37.99	0	0.386	0	0.386	0	0	0	0	0.614	1	-1	-1	-1	-1	-1	0.819	0.589
38.11	0	0.387	0	0.387	0	0	0	0	0.613	1	-1	-1	-1	-1	-1	0.818	0.59
38.23	0	0.388	0	0.388	0	0	0	0	0.612	1	-1	-1	-1	-1	-1	0.817	0.592
38.35	0	0.39	0	0.39	0	0	0	0	0.61	1	-1	-1	-1	-1	-1	0.817	0.593
38.47	0	0.391	0	0.391	0	0	0	0	0.609	1	-1	-1	-1	-1	-1	0.816	0.595
38.59	0	0.392	0	0.392	0	0	0	0	0.608	1	-1	-1	-1	-1	-1	0.815	0.596
38.8	0	0.393	0	0.393	0	0	0	0	0.607	1	-1	-1	-1	-1	-1	0.815	0.598
38.92	0	0.394	0	0.394	0	0	0	0	0.606	1	-1	-1	-1	-1	-1	0.814	0.599
39.04	0	0.395	0	0.395	0	0	0	0	0.605	1	-1	-1	-1	-1	-1	0.813	0.601
39.16	0	0.397	0	0.397	0	0	0	0	0.603	1	-1	-1	-1	-1	-1	0.812	0.602
39.29	0	0.398	0	0.398	0	0	0	0	0.602	1	-1	-1	-1	-1	-1	0.812	0.604
39.41	0	0.399	0	0.399	0	0	0	0	0.601	1	-1	-1	-1	-1	-1	0.811	0.605
39.54	0	0.4	0	0.4	0	0	0	0	0.6	1	-1	-1	-1	-1	-1	0.81	0.607
39.66	0	0.401	0	0.401	0	0	0	0	0.599	1	-1	-1	-1	-1	-1	0.81	0.608
39.86	0	0.403	0	0.403	0	0	0	0	0.597	1	-1	-1	-1	-1	-1	0.809	0.61
39.98	0	0.404	0	0.404	0	0	0	0	0.596	1	-1	-1	-1	-1	-1	0.808	0.611
40.1	0	0.405	0	0.405	0	0	0	0	0.595	1	-1	-1	-1	-1	-1	0.808	0.613
40.23	0	0.406	0	0.406	0	0	0	0	0.594	1	-1	-1	-1	-1	-1	0.807	0.614
40.37	0	0.407	0	0.407	0	0	0	0	0.593	1	-1	-1	-1	-1	-1	0.806	0.616
40.5	0	0.409	0	0.409	0	0	0	0	0.591	1	-1	-1	-1	-1	-1	0.805	0.617
40.63	0	0.41	0	0.41	0	0	0	0	0.59	1	-1	-1	-1	-1	-1	0.805	0.619
40.75	0	0.411	0	0.411	0	0	0	0	0.589	1	-1	-1	-1	-1	-1	0.804	0.62
40.95	0	0.412	0	0.412	0	0	0	0	0.588	1	-1	-1	-1	-1	-1	0.803	0.622
41.07	0	0.413	0	0.413	0	0	0	0	0.587	1	-1	-1	-1	-1	-1	0.803	0.623
41.2	0	0.415	0	0.415	0	0	0	0	0.585	1	-1	-1	-1	-1	-1	0.802	0.625
41.32	0	0.437	0	0.437	0	0	0	0	0.563	-1	-1	-1	-1	-1	-1	0.801	0.626
41.44	0	0.437	0	0.437	0	0	0	0	0.563	-1	-1	-1	-1	-1	-1	0.801	0.628
41.56	0	0.419	0	0.419	0	0	0	0	0.581	1	-1	-1	-1	-1	-1	0.8	0.629
41.68	0	0.419	0	0.419	0	0	0	0	0.581	1	-1	-1	-1	-1	-1	0.799	0.631
41.8	0	0.438	0	0.438	0	0	0	0	0.562	-1	-1	-1	-1	-1	-1	0.798	0.632
42	0	0.438	0	0.438	0	0	0	0	0.562	-1	-1	-1	-1	-1	-1	0.798	0.634
42.13	0	0.424	0	0.424	0	0	0	0	0.576	1	-1	-1	-1	-1	-1	0.797	0.635
42.26	0	0.44	0	0.44	0	0	0	0	0.56	-1	-1	-1	-1	-1	-1	0.796	0.637
42.38	0	0.44	0	0.44	0	0	0	0	0.56	-1	-1	-1	-1	-1	-1	0.796	0.638
42.51	0	0.44	0	0.44	0	0	0	0	0.56	-1	-1	-1	-1	-1	-1	0.795	0.64
42.64	0	0.429	0	0.429	0	0	0	0	0.571	1	-1	-1	-1	-1	-1	0.794	0.641
42.77	0	0.429	0	0.429	0	0	0	0	0.571	1	-1	-1	-1	-1	-1	0.794	0.643
42.9	0	0.43	0	0.43	0	0	0	0	0.57	1	-1	-1	-1	-1	-1	0.793	0.644
43.1	0	0.431	0	0.431	0	0	0	0	0.569	1	-1	-1	-1	-1	-1	0.792	0.646
43.24	0	0.433	0	0.433	0	0	0	0	0.567	1	-1	-1	-1	-1	-1	0.791	0.647
43.36	0	0.434	0	0.434	0	0	0	0	0.566	1	-1	-1	-1	-1	-1	0.791	0.649
43.49	0	0.435	0	0.435	0	0	0	0	0.565	1	-1	-1	-1	-1	-1	0.79	0.65
43.61	0	0.436	0	0.436	0	0	0	0	0.564	1	-1	-1	-1	-1	-1	0.789	0.652
43.73	0	0.437	0	0.437	0	0	0	0	0.563	1	-1	-1	-1	-1	-1	0.789	0.653
43.85	0	0.439	0	0.439	0	0	0	0	0.561	1	-1	-1	-1	-1	-1	0.788	0.655
43.97	0	0.44	0	0.44	0	0	0	0	0.56	1	-1	-1	-1	-1	-1	0.787	0.656
44.17	0	0.441	0	0.441	0	0	0	0	0.559	1	-1	-1	-1	-1	-1	0.787	0.658
44.29	0	0.442	0	0.442	0	0	0	0	0.558	1	-1	-1	-1	-1	-1	0.786	0.659
44.41	0	0.443	0	0.443	0	0	0	0	0.557	1	-1	-1	-1	-1	-1	0.785	0.661
44.53	0	0.445	0	0.445	0	0	0	0	0.555	1	-1	-1	-1	-1	-1	0.784	0.662
44.65	0	0.446	0	0.446	0	0	0	0	0.554	1	-1	-1	-1	-1	-1	0.784	0.664
44.77	0	0.447	0	0.447	0	0	0	0	0.553	1	-1	-1	-1	-1	-1	0.783	0.665
44.89	0	0.447	0	0.447	0	0	0	0	0.553	1	-1	-1	-1	-1	-1	0.782	0.667
45.02	0	0.447	0	0.447	0	0	0	0	0.553	1	-1	-1	-1	-1	-1	0.782	0.668
45.23	0	0.448	0	0.448	0	0	0	0	0.552	1	-1	-1	-1	-1	-1	0.781	0.67
45.35	0	0.448	0	0.448	0	0	0	0	0.552	1	-1	-1	-1	-1	-1	0.78	0.671
45.47	0	0.449	0	0.449	0	0	0	0	0.551	1	-1	-1	-1	-1	-1	0.78	0.673
45.59	0	0.449	0	0.449	0	0	0	0	0.551	1	-1	-1	-1	-1	-1	0.779	0.674
45.71	0	0.449	0	0.449	0	0	0	0	0.551	1	-1	-1	-1	-1	-1	0.778	0.676
45.83	0	0.45	0	0.45	0	0	0	0	0.55	1	-1	-1	-1	-1	-1	0.777	0.677
45.95	0	0.45	0	0.45	0	0	0	0	0.55	1	-1	-1	-1	-1	-1	0.777	0.679
46.07	0	0.451	0	0.451	0	0	0	0	0.549	1	-1	-1	-1	-1	-1	0.776	0.68
46.27	0	0.451	0	0.451	0	0	0	0	0.549	1	-1	-1	-1	-1	-1	0.775	0.682
46.4	0	0.451	0	0.451	0	0	0	0	0.549	1	-1	-1	-1	-1	-1	0.775	0.683
46.52	0	0.452	0	0.452	0	0	0	0	0.548	1	-1	-1	-1	-1	-1	0.774	0.685
46.64	0	0.452	0	0.452	0	0	0	0	0.548	1	-1	-1	-1	-1	-1	0.773	0.686
46.76	0	0.453	0	0.453	0	0	0	0	0.547	1	-1	-1	-1	-1	-1	0.773	0.688
46.89	0	0.453	0	0.453	0	0	0	0	0.547	1	-1	-1	-1	-1	-1	0.772	0.689
47.01	0	0.453	0	0.453	0	0	0	0	0.547	1	-1	-1	-1	-1	-1	0.771	0.691
47.15	0	0.454	0	0.454	0	0	0	0	0.546	1	-1	-1	-1	-1	-1	0.77	0.692
47.37	0	0.454	0	0.454	0	0	0	0	0.546	1	-1	-1	-1	-1	-1	0.77	0.694
47.49	0	0.455	0	0.455	0	0	0	0	0.545	1	-1	-1	-1	-1	-1	0.769	0.695
47.61	0	0.455	0	0.455	0	0	0	0	0.545	1	-1	-1	-1	-1	-1	0.768	0.697
47.73	0	0.455	0	0.455	0	0	0	0	0.545	1	-1	-1	-1	-1	-1	0.768	0.698
47.85	0	0.456	0	0.456	0	0	0	0	0.544	1	-1	-1	-1	-1	-1	0.767	0.7
47.97	0	0.456	0	0.456	0	0	0	0	0.544	1	-1	-1	-1	-1	-1	0.766	0.701
48.1	0	0.457	0	0.457	0	0	0	0	0.543	1	-1	-1	-1	-1	-1	0.766	0.703
48.23	0	0.457	0	0.457	0	0	0	0	0.543	1	-1	-1	-1	-1	-1	0.765	0.704
48.43	0	0.457	0	0.457	0	0	0	0	0.543	1	-1	-1	-1	-1	-1	0.764	0.706
48.55	0	0.458	0	0.458	0	0	0	0	0.542	1	-1	-1	-1	-1	-1	0.763	0.707
48.68	0	0.458	0	0.458	0	0	0	0	0.542	1	-1	-1	-1	-1	-1	0.763	0.709
48.8	0	0.458	0	0.458	0	0	0	0	0.542	1	-1	-1	-1	-1	-1	0.762	0.71
48.92	0	0.459	0	0.459	0	0	0	0	0.541	1	-1	-1	-1	-1	-1	0.761	0.712
49.04	0	0.459	0	0.459	0	0	0	0	0.541	1	-1	-1	-1	-1	-1	0.761	0.713
49.16	0	0.46	0	0.46	0	0	0	0	0.54	1	-1	-1	-1	-1	-1	0.76	0.715
49.28	0	0.46	0	0.46	0	0	0	0	0.54	1	-1	-1	-1	-1	-1	0.759	0.716
49.51	0	0.46	0	0.46	0	0	0	0	0.54	1	-1	-1	-1	-1	-1	0.759	0.718
49.68	0	0.461	0	0.461	0	0	0	0	0.539	1	-1	-1	-1	-1	-1	0.758	0.719
49.8	0	0.461	0	0.461	0	0	0	0	0.539	1	-1	-1	-1	-1	-1	0.757	0.721
49.93	0	0.462	0	0.462	0	0	0	0	0.538	1	-1	-1	-1	-1	-1	0.756	0.722
50.05	0	0.462	0	0.462	0	0	0	0	0.538	1	-1	-1	-1	-1	-1	0.756	0.724
50.17	0	0.462	0	0.462	0	0	0	0	0.538	1	-1	-1	-1	-1	-1	0.755	0.725
50.29	0	0.463	0	0.463	0	0	0	0	0.537	1	-1	-1	-1	-1	-1	0.754	0.727
50.41	0	0.463	0	0.463	0	0	0	0	0.537	1	-1	-1	-1	-1	-1	0.754	0.728
50.61	0	0.463	0	0.463	0	0	0	0	0.537	1	-1	-1	-1	-1	-1	0.753	0.73
50.73	0	0.464	0	0.464	0	0	0	0	0.536	1	-1	-1	-1	-1	-1	0.752	0.731
50.85	0	0.464	0	0.464	0	0	0	0	0.536	1	-1	-1	-1	-1	-1	0.752	0.733
50.98	0	0.465	0	0.465	0	0	0	0	0.535	1	-1	-1	-1	-1	-1	0.751	0.734
51.1	0	0.465	0	0.465	0	0	0	0	0.535	1	-1	-1	-1	-1	-1	0.75	0.736
51.22	0	0.465	0	0.465	0	0	0	0	0.535	1	-1	-1	-1	-1	-1	0.749	0.737
51.34	0	0.466	0	0.466	0	0	0	0	0.534	1	-1	-1	-1	-1	-1	0.749	0.739
51.46	0	0.466	0	0.466	0	0	0	0	0.534	1	-1	-1	-1	-1	-1	0.748	0.74
51.66	0	0.467	0	0.467	0	0	0	0	0.533	1	-1	-1	-1	-1	-1	0.747	0.742
51.78	0	0.467	0	0.467	0	0	0	0	0.533	1	-1	-1	-1	-1	-1	0.747	0.743
51.91	0	0.467	0	0.467	0	0	0	0	0.533	1	-1	-1	-1	-1	-1	0.746	0.745
52.03	0	0.468	0	0.468	0	0	0	0	0.532	1	-1	-1	-1	-1	-1	0.745	0.746
52.16	0	0.468	0	0.468	0	0	0	0	0.532	1	-1	-1	-1	-1	-1	0.745	0.748
52.29	0	0.469	0	0.469	0	0	0	0	0.531	1	-1	-1	-1	-1	-1	0.744	0.749
52.42	0	0.469	0	0.469	0	0	0	0	0.531	1	-1	-1	-1	-1	-1	0.743	0.751
52.54	0	0.469	0	0.469	0	0	0	0	0.531	1	-1	-1	-1	-1	-1	0.742	0.752
52.74	0	0.47	0	0.47	0	0	0	0	0.53	1	-1	-1	-1	-1	-1	0.742	0.754
52.87	0	0.47	0	0.47	0	0	0	0	0.53	1	-1	-1	-1	-1	-1	0.741	0.755
52.99	0	0.471	0	0.471	0	0	0	0	0.529	1	-1	-1	-1	-1	-1	0.74	0.757
53.12	0	0.471	0	0.471	0	0	0	0	0.529	1	-1	-1	-1	-1	-1	0.74	0.758
53.25	0	0.471	0	0.471	0	0	0	0	0.529	1	-1	-1	-1	-1	-1	0.739	0.76
53.38	0	0.472	0	0.472	0	0	0	0	0.528	1	-1	-1	-1	-1	-1	0.738	0.761
53.5	0	0.472	0	0.472	0	0	0	0	0.528	1	-1	-1	-1	-1	-1	0.738	0.763
53.62	0	0.473	0	0.473	0	0	0	0	0.527	1	-1	-1	-1	-1	-1	0.737	0.764
53.82	0	0.473	0	0.473	0	0	0	0	0.527	1	-1	-1	-1	-1	-1	0.736	0.766
53.94	0	0.473	0	0.473	0	0	0	0	0.527	1	-1	-1	-1	-1	-1	0.735	0.767
54.08	0	0.474	0	0.474	0	0	0	0	0.526	1	-1	-1	-1	-1	-1	0.735	0.769
54.2	0	0.474	0	0.474	0	0	0	0	0.526	1	-1	-1	-1	-1	-1	0.734	0.77
54.32	0	0.474	0	0.474	0	0	0	0	0.526	1	-1	-1	-1	-1	-1	0.733	0.772
54.44	0	0.475	0	0.475	0	0	0	0	0.525	1	-1	-1	-1	-1	-1	0.733	0.773
54.56	0	0.475	0	0.475	0	0	0	0	0.525	1	-1	-1	-1	-1	-1	0.732	0.775
54.68	0	0.476	0	0.476	0	0	0	0	0.524	1	-1	-1	-1	-1	-1	0.731	0.776
54.88	0	0.476	0	0.476	0	0	0	0	0.524	1	-1	-1	-1	-1	-1	0.731	0.778
55.01	0	0.476	0	0.476	0	0	0	0	0.524	1	-1	-1	-1	-1	-1	0.73	0.779
55.14	0	0.477	0	0.477	0	0	0	0	0.523	1	-1	-1	-1	-1	-1	0.729	0.781
55.26	0	0.477	0	0.477	0	0	0	0	0.523	1	-1	-1	-1	-1	-1	0.728	0.782
55.38	0	0.478	0	0.478	0	0	0	0	0.522	1	-1	-1	-1	-1	-1	0.728	0.784
55.5	0	0.478	0	0.478	0	0	0	0	0.522	1	-1	-1	-1	-1	-1	0.727	0.785
55.62	0	0.478	0	0.478	0	0	0	0	0.522	1	-1	-1	-1	-1	-1	0.726	0.787
55.74	0	0.479	0	0.479	0	0	0	0	0.521	1	-1	-1	-1	-1	-1	0.726	0.788
55.94	0	0.479	0	0.479	0	0	0	0	0.521	1	-1	-1	-1	-1	-1	0.725	0.79
56.08	0	0.48	0	0.48	0	0	0	0	0.52	1	-1	-1	-1	-1	-1	0.724	0.791
56.2	0	0.48	0	0.48	0	0	0	0	0.52	1	-1	-1	-1	-1	-1	0.724	0.793
56.33	0	0.48	0	0.48	0	0	0	0	0.52	1	-1	-1	-1	-1	-1	0.723	0.794
56.45	0	0.481	0	0.481	0	0	0	0	0.519	1	-1	-1	-1	-1	-1	0.722	0.796
56.58	0	0.481	0	0.481	0	0	0	0	0.519	1	-1	-1	-1	-1	-1	0.721	0.797
56.7	0	0.481	0	0.481	0	0	0	0	0.519	1	-1	-1	-1	-1	-1	0.721	0.799
56.83	0	0.482	0	0.482	0	0	0	0	0.518	1	-1	-1	-1	-1	-1	0.72	0.8
57.03	0	0.482	0	0.482	0	0	0	0	0.518	1	-1	-1	-1	-1	-1	0.719	0.802
57.15	0	0.483	0	0.483	0	0	0	0	0.517	1	-1	-1	-1	-1	-1	0.719	0.803
57.28	0	0.483	0	0.483	0	0	0	0	0.517	1	-1	-1	-1	-1	-1	0.718	0.805
57.4	0	0.483	0	0.483	0	0	0	0	0.517	1	-1	-1	-1	-1	-1	0.717	0.806
57.52	0	0.484	0	0.484	0	0	0	0	0.516	1	-1	-1	-1	-1	-1	0.717	0.808
57.64	0	0.484	0	0.484	0	0	0	0	0.516	1	-1	-1	-1	-1	-1	0.716	0.809
57.76	0	0.485	0	0.485	0	0	0	0	0.515	1	-1	-1	-1	-1	-1	0.715	0.811
57.88	0	0.485	0	0.485	0	0	0	0	0.515	1	-1	-1	-1	-1	-1	0.714	0.812
58.08	0	0.485	0	0.485	0	0	0	0	0.515	1	-1	-1	-1	-1	-1	0.714	0.814
58.2	0	0.486	0	0.486	0	0	0	0	0.514	1	-1	-1	-1	-1	-1	0.713	0.815
58.33	0	0.486	0	0.486	0	0	0	0	0.514	1	-1	-1	-1	-1	-1	0.712	0.817
58.46	0	0.487	0	0.487	0	0	0	0	0.513	1	-1	-1	-1	-1	-1	0.712	0.818
58.58	0	0.487	0	0.487	0	0	0	0	0.513	1	-1	-1	-1	-1	-1	0.711	0.82
58.7	0	0.487	0	0.487	0	0	0	0	0.513	1	-1	-1	-1	-1	-1	0.71	0.821
58.83	0	0.488	0	0.488	0	0	0	0	0.512	1	-1	-1	-1	-1	-1	0.71	0.823
58.96	0	0.488	0	0.488	0	0	0	0	0.512	1	-1	-1	-1	-1	-1	0.709	0.824
59.16	0	0.488	0	0.488	0	0	0	0	0.512	1	-1	-1	-1	-1	-1	0.708	0.826
59.29	0	0.489	0	0.489	0	0	0	0	0.511	1	-1	-1	-1	-1	-1	0.707	0.827
59.41	0	0.489	0	0.489	0	0	0	0	0.511	1	-1	-1	-1	-1	-1	0.707	0.829
59.53	0	0.49	0	0.49	0	0	0	0	0.51	1	-1	-1	-1	-1	-1	0.706	0.83
59.65	0	0.49	0	0.49	0	0	0	0	0.51	1	-1	-1	-1	-1	-1	0.705	0.832
59.77	0	0.49	0	0.49	0	0	0	0	0.51	1	-1	-1	-1	-1	-1	0.705	0.833
59.89	0	0.491	0	0.491	0	0	0	0	0.509	1	-1	-1	-1	-1	-1	0.704	0.835
60.02	0	0.491	0	0.491	0	0	0	0	0.509	1	-1	-1	-1	-1	-1	0.703	0.836
60.22	0	0.492	0	0.492	0	0	0	0	0.508	1	-1	-1	-1	-1	-1	0.703	0.838
60.34	0	0.492	0	0.492	0	0	0	0	0.508	1	-1	-1	-1	-1	-1	0.702	0.839
60.46	0	0.492	0	0.492	0	0	0	0	0.508	1	-1	-1	-1	-1	-1	0.701	0.841
60.58	0	0.493	0	0.493	0	0	0	0	0.507	1	-1	-1	-1	-1	-1	0.7	0.842
60.7	0	0.493	0	0.493	0	0	0	0	0.507	1	-1	-1	-1	-1	-1	0.7	0.844
60.82	0	0.494	0	0.494	0	0	0	0	0.506	1	-1	-1	-1	-1	-1	0.699	0.845
60.94	0	0.494	0	0.494	0	0	0	0	0.506	1	-1	-1	-1	-1	-1	0.698	0.847
61.06	0	0.494	0	0.494	0	0	0	0	0.506	1	-1	-1	-1	-1	-1	0.698	0.848
61.26	0	0.495	0	0.495	0	0	0	0	0.505	1	-1	-1	-1	-1	-1	0.697	0.85
61.38	0	0.495	0	0.495	0	0	0	0	0.505	1	-1	-1	-1	-1	-1	0.696	0.851
61.5	0	0.496	0	0.496	0	0	0	0	0.504	1	-1	-1	-1	-1	-1	0.696	0.853
61.62	0	0.496	0	0.496	0	0	0	0	0.504	1	-1	-1	-1	-1	-1	0.695	0.854
61.74	0	0.496	0	0.496	0	0	0	0	0.504	1	-1	-1	-1	-1	-1	0.694	0.856
61.86	0	0.497	0	0.497	0	0	0	0	0.503	1	-1	-1	-1	-1	-1	0.693	0.857
61.99	0	0.497	0	0.497	0	0	0	0	0.503	1	-1	-1	-1	-1	-1	0.693	0.859
62.11	0	0.497	0	0.497	0	0	0	0	0.503	1	-1	-1	-1	-1	-1	0.692	0.86
62.31	0	0.498	0	0.498	0	0	0	0	0.502	1	-1	-1	-1	-1	-1	0.691	0.862
62.43	0	0.498	0	0.498	0	0	0	0	0.502	1	-1	-1	-1	-1	-1	0.691	0.863
62.55	0	0.499	0	0.499	0	0	0	0	0.501	1	-1	-1	-1	-1	-1	0.69	0.865
62.67	0	0.499	0	0.499	0	0	0	0	0.501	1	-1	-1	-1	-1	-1	0.689	0.866
62.8	0	0.499	0	0.499	0	0	0	0	0.501	1	-1	-1	-1	-1	-1	0.689	0.868
62.93	0	0.5	0	0.5	0	0	0	0	0.5	1	-1	-1	-1	-1	-1	0.688	0.869
63.05	0	0.5	0	0.5	0	0	0	0	0.5	1	-1	-1	-1	-1	-1	0.687	0.871
63.17	0	0.501	0	0.501	0	0	0	0	0.499	1	-1	-1	-1	-1	-1	0.686	0.872
63.37	0	0.501	0	0.501	0	0	0	0	0.499	1	-1	-1	-1	-1	-1	0.686	0.874
63.49	0	0.501	0	0.501	0	0	0	0	0.499	1	-1	-1	-1	-1	-1	0.685	0.875
63.61	0	0.502	0	0.502	0	0	0	0	0.498	1	-1	-1	-1	-1	-1	0.684	0.877
63.73	0	0.502	0	0.502	0	0	0	0	0.498	1	-1	-1	-1	-1	-1	0.684	0.878
63.85	0	0.503	0	0.503	0	0	0	0	0.497	1	-1	-1	-1	-1	-1	0.683	0.88
63.98	0	0.503	0	0.503	0	0	0	0	0.497	1	-1	-1	-1	-1	-1	0.682	0.881
64.1	0	0.503	0	0.503	0	0	0	0	0.497	1	-1	-1	-1	-1	-1	0.682	0.883
64.23	0	0.504	0	0.504	0	0	0	0	0.496	1	-1	-1	-1	-1	-1	0.681	0.884
64.43	0	0.504	0	0.504	0	0	0	0	0.496	1	-1	-1	-1	-1	-1	0.68	0.886
64.55	0	0.504	0	0.504	0	0	0	0	0.496	1	-1	-1	-1	-1	-1	0.679	0.887
64.67	0	0.505	0	0.505	0	0	0	0	0.495	1	-1	-1	-1	-1	-1	0.679	0.889
64.79	0	0.505	0	0.505	0	0	0	0	0.495	1	-1	-1	-1	-1	-1	0.678	0.89
64.91	0	0.506	0	0.506	0	0	0	0	0.494	1	-1	-1	-1	-1	-1	0.677	0.892
65.03	0	0.506	0	0.506	0	0	0	0	0.494	1	-1	-1	-1	-1	-1	0.677	0.893
65.15	0	0.506	0	0.506	0	0	0	0	0.494	1	-1	-1	-1	-1	-1	0.676	0.895
65.27	0	0.507	0	0.507	0	0	0	0	0.493	1	-1	-1	-1	-1	-1	0.675	0.896
65.47	0	0.507	0	0.507	0	0	0	0	0.493	1	-1	-1	-1	-1	-1	0.675	0.898
65.59	0	0.508	0	0.508	0	0	0	0	0.492	1	-1	-1	-1	-1	-1	0.674	0.899
65.71	0	0.508	0	0.508	0	0	0	0	0.492	1	-1	-1	-1	-1	-1	0.673	0.901
65.83	0	0.508	0	0.508	0	0	0	0	0.492	1	-1	-1	-1	-1	-1	0.672	0.902
65.95	0	0.509	0	0.509	0	0	0	0	0.491	1	-1	-1	-1	-1	-1	0.672	0.904
66.07	0	0.509	0	0.509	0	0	0	0	0.491	1	-1	-1	-1	-1	-1	0.671	0.905
66.2	0	0.51	0	0.51	0	0	0	0	0.49	1	-1	-1	-1	-1	-1	0.67	0.907
66.32	0	0.51	0	0.51	0	0	0	0	0.49	1	-1	-1	-1	-1	-1	0.67	0.908
66.52	0	0.51	0	0.51	0	0	0	0	0.49	1	-1	-1	-1	-1	-1	0.669	0.91
66.64	0	0.511	0	0.511	0	0	0	0	0.489	1	-1	-1	-1	-1	-1	0.668	0.911
66.76	0	0.511	0	0.511	0	0	0	0	0.489	1	-1	-1	-1	-1	-1	0.668	0.913
66.89	0	0.512	0	0.512	0	0	0	0	0.488	1	-1	-1	-1	-1	-1	0.667	0.914
67.02	0	0.512	0	0.512	0	0	0	0	0.488	1	-1	-1	-1	-1	-1	0.666	0.916
67.14	0	0.512	0	0.512	0	0	0	0	0.488	1	-1	-1	-1	-1	-1	0.665	0.917
67.26	0	0.513	0	0.513	0	0	0	0	0.487	1	-1	-1	-1	-1	-1	0.665	0.919
67.38	0	0.513	0	0.513	0	0	0	0	0.487	1	-1	-1	-1	-1	-1	0.664	0.92
67.58	0	0.513	0	0.513	0	0	0	0	0.487	1	-1	-1	-1	-1	-1	0.663	0.922
67.7	0	0.514	0	0.514	0	0	0	0	0.486	1	-1	-1	-1	-1	-1	0.663	0.923
67.82	0	0.514	0	0.514	0	0	0	0	0.486	1	-1	-1	-1	-1	-1	0.662	0.925
67.95	0	0.515	0	0.515	0	0	0	0	0.485	1	-1	-1	-1	-1	-1	0.661	0.926
68.07	0	0.515	0	0.515	0	0	0	0	0.485	1	-1	-1	-1	-1	-1	0.661	0.928
68.2	0	0.515	0	0.515	0	0	0	0	0.485	1	-1	-1	-1	-1	-1	0.66	0.929
68.33	0	0.516	0	0.516	0	0	0	0	0.484	1	-1	-1	-1	-1	-1	0.659	0.931
68.46	0	0.516	0	0.516	0	0	0	0	0.484	1	-1	-1	-1	-1	-1	0.658	0.932
68.66	0	0.517	0	0.517	0	0	0	0	0.483	1	-1	-1	-1	-1	-1	0.658	0.934
68.8	0	0.517	0	0.517	0	0	0	0	0.483	1	-1	-1	-1	-1	-1	0.657	0.935
68.94	0	0.517	0	0.517	0	0	0	0	0.483	1	-1	-1	-1	-1	-1	0.656	0.937
69.07	0	0.518	0	0.518	0	0	0	0	0.482	1	-1	-1	-1	-1	-1	0.656	0.938
69.2	0	0.518	0	0.518	0	0	0	0	0.482	1	-1	-1	-1	-1	-1	0.655	0.94
69.33	0	0.519	0	0.519	0	0	0	0	0.481	1	-1	-1	-1	-1	-1	0.654	0.941
69.47	0	0.519	0	0.519	0	0	0	0	0.481	1	-1	-1	-1	-1	-1	0.654	0.943
69.61	0	0.519	0	0.519	0	0	0	0	0.481	1	-1	-1	-1	-1	-1	0.653	0.944
69.83	0	0.52	0	0.52	0	0	0	0	0.48	1	-1	-1	-1	-1	-1	0.652	0.946
69.97	0	0.52	0	0.52	0	0	0	0	0.48	1	-1	-1	-1	-1	-1	0.651	0.947
70.11	0	0.521	0	0.521	0	0	0	0	0.479	1	-1	-1	-1	-1	-1	0.651	0.949
70.24	0	0.521	0	0.521	0	0	0	0	0.479	1	-1	-1	-1	-1	-1	0.65	0.95
70.38	0	0.521	0	0.521	0	0	0	0	0.479	1	-1	-1	-1	-1	-1	0.649	0.952
70.51	0	0.522	0	0.522	0	0	0	0	0.478	1	-1	-1	-1	-1	-1	0.649	0.953
70.65	0	0.522	0	0.522	0	0	0	0	0.478	1	-1	-1	-1	-1	-1	0.648	0.955
70.78	0	0.522	0	0.522	0	0	0	0	0.478	1	-1	-1	-1	-1	-1	0.647	0.956
70.98	0	0.523	0	0.523	0	0	0	0	0.477	1	-1	-1	-1	-1	-1	0.647	0.958
71.12	0	0.523	0	0.523	0	0	0	0	0.477	1	-1	-1	-1	-1	-1	0.646	0.959
71.26	0	0.524	0	0.524	0	0	0	0	0.476	1	-1	-1	-1	-1	-1	0.645	0.961
71.4	0	0.524	0	0.524	0	0	0	0	0.476	1	-1	-1	-1	-1	-1	0.644	0.962
71.54	0	0.524	0	0.524	0	0	0	0	0.476	1	-1	-1	-1	-1	-1	0.644	0.964
71.68	0	0.525	0	0.525	0	0	0	0	0.475	1	-1	-1	-1	-1	-1	0.643	0.965
71.82	0	0.525	0	0.525	0	0	0	0	0.475	1	-1	-1	-1	-1	-1	0.642	0.967
71.96	0	0.526	0	0.526	0	0	0	0	0.474	1	-1	-1	-1	-1	-1	0.642	0.968
72.18	0	0.526	0	0.526	0	0	0	0	0.474	1	-1	-1	-1	-1	-1	0.641	0.97
72.31	0	0.526	0	0.526	0	0	0	0	0.474	1	-1	-1	-1	-1	-1	0.64	0.971
72.45	0	0.527	0	0.527	0	0	0	0	0.473	1	-1	-1	-1	-1	-1	0.64	0.973
72.59	0	0.527	0	0.527	0	0	0	0	0.473	1	-1	-1	-1	-1	-1	0.639	0.974
72.72	0	0.528	0	0.528	0	0	0	0	0.472	1	-1	-1	-1	-1	-1	0.638	0.976
72.85	0	0.528	0	0.528	0	0	0	0	0.472	1	-1	-1	-1	-1	-1	0.637	0.977
72.98	0	0.528	0	0.528	0	0	0	0	0.472	1	-1	-1	-1	-1	-1	0.637	0.979
73.12	0	0.529	0	0.529	0	0	0	0	0.471	1	-1	-1	-1	-1	-1	0.636	0.98
73.34	0	0.529	0	0.529	0	0	0	0	0.471	1	-1	-1	-1	-1	-1	0.635	0.982
73.48	0	0.529	0	0.529	0	0	0	0	0.471	1	-1	-1	-1	-1	-1	0.635	0.983
73.62	0	0.53	0	0.53	0	0	0	0	0.47	1	-1	-1	-1	-1	-1	0.634	0.985
73.76	0	0.53	0	0.53	0	0	0	0	0.47	1	-1	-1	-1	-1	-1	0.633	0.986
73.9	0	0.531	0	0.531	0	0	0	0	0.469	1	-1	-1	-1	-1	-1	0.633	0.988
74.03	0	0.531	0	0.531	0	0	0	0	0.469	1	-1	-1	-1	-1	-1	0.632	0.989
74.16	0	0.531	0	0.531	0	0	0	0	0.469	1	-1	-1	-1	-1	-1	0.631	0.991
74.3	0	0.532	0	0.532	0	0	0	0	0.468	1	-1	-1	-1	-1	-1	0.63	0.992
74.51	0	0.532	0	0.532	0	0	0	0	0.468	1	-1	-1	-1	-1	-1	0.63	0.994
74.65	0	0.533	0	0.533	0	0	0	0	0.467	1	-1	-1	-1	-1	-1	0.629	0.995
74.79	0	0.533	0	0.533	0	0	0	0	0.467	1	-1	-1	-1	-1	-1	0.628	0.997
74.93	0	0.533	0	0.533	0	0	0	0	0.467	1	-1	-1	-1	-1	-1	0.628	0.998
75.07	0	0.534	0	0.534	0	0	0	0	0.466	1	-1	-1	-1	-1	-1	0.627	1
75.21	0	0.534	0	0.534	0	0	0	0	0.466	1	-1	-1	-1	-1	-1	0.626	1
75.35	0	0.534	0	0.534	0	0	0	0	0.466	1	-1	-1	-1	-1	-1	0.626	1
75.49	0	0.534	0	0.534	0	0	0	0	0.466	1	-1	-1	-1	-1	-1	0.625	1
75.71	0	0.534	0	0.534	0	0	0	0	0.466	1	-1	-1	-1	-1	-1	0.624	1
75.85	0	0.534	0	0.534	0	0	0	0	0.466	1	-1	-1	-1	-1	-1	0.623	1
75.99	0	0.534	0	0.534	0	0	0	0	0.466	1	-1	-1	-1	-1	-1	0.623	1
76.13	0	0.534	0	0.534	0	0	0	0	0.466	1	-1	-1	-1	-1	-1	0.622	1
76.27	0	0.534	0	0.534	0	0	0	0	0.466	1	-1	-1	-1	-1	-1	0.621	1
76.41	0	0.534	0	0.534	0	0	0	0	0.466	1	-1	-1	-1	-1	-1	0.621	1
76.55	0	0.534	0	0.534	0	0	0	0	0.466	1	-1	-1	-1	-1	-1	0.62	1
76.67	0	0.534	0	0.534	0	0	0	0	0.466	1	-1	-1	-1	-1	-1	0.619	1
76.89	0	0.534	0	0.534	0	0	0	0	0.466	1	-1	-1	-1	-1	-1	0.619	1
77.03	0	0.534	0	0.534	0	0	0	0	0.466	1	-1	-1	-1	-1	-1	0.618	1
77.19	0	0.535	0	0.535	0	0	0	0	0.465	-1	-1	-1	-1	-1	-1	0.617	1
77.33	0	0.535	0	0.535	0	0	0	0	0.465	-1	-1	-1	-1	-1	-1	0.616	1
77.47	0	0.535	0	0.535	0	0	0	0	0.465	-1	-1	-1	-1	-1	-1	0.616	1
77.61	0	0.535	0	0.535	0	0	0	0	0.465	-1	-1	-1	-1	-1	-1	0.615	1
77.75	0	0.535	0	0.535	0	0	0	0	0.465	-1	-1	-1	-1	-1	-1	0.614	1
77.89	0	0.535	0	0.535	0	0	0	0	0.465	-1	-1	-1	-1	-1	-1	0.614	1
78.11	0	0.535	0	0.535	0	0	0	0	0.465	-1	-1	-1	-1	-1	-1	0.613	1
78.25	0	0.535	0	0.535	0	0	0	0	0.465	-1	-1	-1	-1	-1	-1	0.612	1
78.39	0	0.535	0	0.535	0	0	0	0	0.465	-1	-1	-1	-1	-1	-1	0.612	1
78.52	0	0.535	0	0.535	0	0	0	0	0.465	-1	-1	-1	-1	-1	-1	0.611	1
78.67	0	0.535	0	0.535	0	0	0	0	0.465	-1	-1	-1	-1	-1	-1	0.61	1
78.81	0	0.535	0	0.535	0	0	0	0	0.465	-1	-1	-1	-1	-1	-1	0.609	1
78.95	0	0.535	0	0.535	0	0	0	0	0.465	-1	-1	-1	-1	-1	-1	0.609	1
79.09	0	0.535	0	0.535	0	0	0	0	0.465	-1	-1	-1	-1	-1	-1	0.608	1
79.31	0	0.535	0	0.535	0	0	0	0	0.465	-1	-1	-1	-1	-1	-1	0.607	1
79.45	0	0.535	0	0.535	0	0	0	0	0.465	-1	-1	-1	-1	-1	-1	0.607	1
79.59	0	0.535	0	0.535	0	0	0	0	0.465	-1	-1	-1	-1	-1	-1	0.606	1
79.73	0	0.535	0	0.535	0	0	0	0	0.465	-1	-1	-1	-1	-1	-1	0.605	1
79.87	0	0.535	0	0.535	0	0	0	0	0.465	-1	-1	-1	-1	-1	-1	0.605	1
80.01	0	0.535	0	0.535	0	0	0	0	0.465	-1	-1	-1	-1	-1	-1	0.604	1
80.15	0	0.535	0	0.535	0	0	0	0	0.465	-1	-1	-1	-1	-1	-1	0.603	1
80.3	0	0.535	0	0.535	0	0	0	0	0.465	-1	-1	-1	-1	-1	-1	0.602	1
80.53	0	0.535	0	0.535	0	0	0	0	0.465	1	-1	-1	-1	-1	-1	0.602	1
80.68	0	0.535	0	0.535	0	0	0	0	0.465	1	-1	-1	-1	-1	-1	0.601	1
80.84	0	0.535	0	0.535	0	0	0	0	0.465	1	-1	-1	-1	-1	-1	0.6	1
80.98	0	0.535	0	0.535	0	0	0	0	0.465	1	-1	-1	-1	-1	-1	0.6	1
81.12	0	0.535	0	0.535	0	0	0	0	0.465	1	-1	-1	-1	-1	-1	0.599	1
81.26	0	0.535	0	0.535	0	0	0	0	0.465	1	-1	-1	-1	-1	-1	0.598	1
81.4	0	0.535	0	0.535	0	0	0	0	0.465	1	-1	-1	-1	-1	-1	0.598	1
81.54	0	0.535	0	0.535	0	0	0	0	0.465	1	-1	-1	-1	-1	-1	0.597	1
81.75	0	0.535	0	0.535	0	0	0	0	0.465	1	-1	-1	-1	-1	-1	0.596	1
81.89	0	0.535	0	0.535	0	0	0	0	0.465	-1	-1	-1	-1	-1	-1	0.595	1
82.03	0	0.535	0	0.535	0	0	0	0	0.465	-1	-1	-1	-1	-1	-1	0.595	1
82.17	0	0.535	0	0.535	0	0	0	0	0.465	-1	-1	-1	-1	-1	-1	0.594	1
82.31	0	0.535	0	0.535	0	0	0	0	0.465	-1	-1	-1	-1	-1	-1	0.593	1
82.45	0	0.535	0	0.535	0	0	0	0	0.465	-1	-1	-1	-1	-1	-1	0.593	1
82.59	0	0.535	0	0.535	0	0	0	0	0.465	-1	-1	-1	-1	-1	-1	0.592	1
82.73	0	0.535	0	0.535	0	0	0	0	0.465	-1	-1	-1	-1	-1	-1	0.591	1
82.95	0	0.535	0	0.535	0	0	0	0	0.465	-1	-1	-1	-1	-1	-1	0.591	1
83.08	0	0.535	0	0.535	0	0	0	0	0.465	-1	-1	-1	-1	-1	-1	0.59	1
83.21	0	0.535	0	0.535	0	0	0	0	0.465	-1	-1	-1	-1	-1	-1	0.589	1
83.35	0	0.535	0	0.535	0	0	0	0	0.465	-1	-1	-1	-1	-1	-1	0.588	1
83.49	0	0.535	0	0.535	0	0	0	0	0.465	-1	-1	-1	-1	-1	-1	0.588	1
83.63	0	0.535	0	0.535	0	0	0	0	0.465	-1	-1	-1	-1	-1	-1	0.587	1
83.77	0	0.535	0	0.535	0	0	0	0	0.465	-1	-1	-1	-1	-1	-1	0.586	1
83.91	0	0.536	0	0.536	0	0	0	0	0.464	-1	-1	-1	-1	-1	-1	0.586	1
84.13	0	0.536	0	0.536	0	0	0	0	0.464	-1	-1	-1	-1	-1	-1	0.585	1
84.27	0	0.536	0	0.536	0	0	0	0	0.464	-1	-1	-1	-1	-1	-1	0.584	1
84.41	0	0.536	0	0.536	0	0	0	0	0.464	-1	-1	-1	-1	-1	-1	0.584	1
84.55	0	0.536	0	0.536	0	0	0	0	0.464	-1	-1	-1	-1	-1	-1	0.583	1
84.69	0	0.536	0	0.536	0	0	0	0	0.464	-1	-1	-1	-1	-1	-1	0.582	1
84.81	0	0.536	0	0.536	0	0	0	0	0.464	-1	-1	-1	-1	-1	-1	0.581	1
84.95	0	0.536	0	0.536	0	0	0	0	0.464	-1	-1	-1	-1	-1	-1	0.581	1
85.07	0	0.536	0	0.536	0	0	0	0	0.464	-1	-1	-1	-1	-1	-1	0.58	1
85.28	0	0.536	0	0.536	0	0	0	0	0.464	-1	-1	-1	-1	-1	-1	0.579	1
85.41	0	0.536	0	0.536	0	0	0	0	0.464	-1	-1	-1	-1	-1	-1	0.579	1
85.53	0	0.536	0	0.536	0	0	0	0	0.464	-1	-1	-1	-1	-1	-1	0.578	1
85.66	0	0.536	0	0.536	0	0	0	0	0.464	-1	-1	-1	-1	-1	-1	0.577	1
85.78	0	0.536	0	0.536	0	0	0	0	0.464	-1	-1	-1	-1	-1	-1	0.577	1
85.9	0	0.536	0	0.536	0	0	0	0	0.464	-1	-1	-1	-1	-1	-1	0.576	1
86.02	0	0.536	0	0.536	0	0	0	0	0.464	-1	-1	-1	-1	-1	-1	0.575	1
86.14	0	0.536	0	0.536	0	0	0	0	0.464	-1	-1	-1	-1	-1	-1	0.574	1
86.34	0	0.536	0	0.536	0	0	0	0	0.464	-1	-1	-1	-1	-1	-1	0.574	1
86.46	0	0.536	0	0.536	0	0	0	0	0.464	-1	-1	-1	-1	-1	-1	0.573	1
86.59	1	0.553	0	0	0.553	0	0	0	0.447	-1	-1	1	-1	-1	-1	0.572	1
86.72	1	0.553	0	0	0.553	0	0	0	0.447	-1	-1	1	-1	-1	-1	0.572	1
86.87	1	0.553	0	0	0.553	0	0	0	0.447	-1	-1	1	-1	-1	-1	0.571	1
87.01	1	0.365	0	0	0.365	0	0	0	0.635	-1	-1	-1	-1	-1	-1	0.57	1
87.16	1	0.724	0	0	0.724	0	0	0	0.276	-1	-1	1	-1	-1	-1	0.57	1
87.31	1	0.364	0	0	0.364	0	0	0	0.636	-1	-1	-1	-1	-1	-1	0.569	1
87.53	1	0.724	0	0	0.724	0	0	0	0.276	-1	-1	1	-1	-1	-1	0.568	1
87.69	1	0.364	0	0	0.364	0	0	0	0.636	-1	-1	-1	-1	-1	-1	0.567	1
87.82	1	0.364	0	0	0.364	0	0	0	0.636	-1	-1	-1	-1	-1	-1	0.567	1
87.96	1	0.364	0	0	0.364	0	0	0	0.636	-1	-1	-1	-1	-1	-1	0.566	1
88.09	1	0.364	0	0	0.364	0	0	0	0.636	-1	-1	-1	-1	-1	-1	0.565	1
88.22	1	0.364	0	0	0.364	0	0	0	0.636	-1	-1	-1	-1	-1	-1	0.565	1
88.35	1	0.364	0	0	0.364	0	0	0	0.636	-1	-1	-1	-1	-1	-1	0.564	1
88.49	1	0.364	0	0	0.364	0	0	0	0.636	-1	-1	-1	-1	-1	-1	0.563	1
88.72	1	0.364	0	0	0.364	0	0	0	0.636	-1	-1	-1	-1	-1	-1	0.563	1
88.86	1	0.364	0	0	0.364	0	0	0	0.636	-1	-1	-1	-1	-1	-1	0.562	1
89	1	0.364	0	0	0.364	0	0	0	0.636	-1	-1	-1	-1	-1	-1	0.561	1
89.14	1	0.364	0	0	0.364	0	0	0	0.636	-1	-1	-1	-1	-1	-1	0.56	1
89.28	1	0.363	0	0	0.363	0	0	0	0.637	-1	-1	-1	-1	-1	-1	0.56	1
89.41	1	0.363	0	0	0.363	0	0	0	0.637	-1	-1	-1	-1	-1	-1	0.559	1
89.55	1	0.724	0	0	0.724	0	0	0	0.276	-1	-1	1	-1	-1	-1	0.558	1
89.7	1	0.363	0	0	0.363	0	0	0	0.637	-1	-1	-1	-1	-1	-1	0.558	1
89.92	1	0.363	0	0	0.363	0	0	0	0.637	-1	-1	-1	-1	-1	-1	0.557	1
90.06	1	0.363	0	0	0.363	0	0	0	0.637	-1	-1	-1	-1	-1	-1	0.556	1
90.18	1	0.363	0	0	0.363	0	0	0	0.637	-1	-1	-1	-1	-1	-1	0.556	1
90.31	0	0.537	0	0.537	0	0	0	0	0.463	-1	-1	-1	-1	-1	-1	0.555	1
90.43	0	0.537	0	0.537	0	0	0	0	0.463	-1	-1	-1	-1	-1	-1	0.554	1
90.55	0	0.537	0	0.537	0	0	0	0	0.463	-1	-1	-1	-1	-1	-1	0.553	1
90.7	0	0.537	0	0.537	0	0	0	0	0.463	-1	-1	-1	-1	-1	-1	0.553	1
90.83	0	0.537	0	0.537	0	0	0	0	0.463	-1	-1	-1	-1	-1	-1	0.552	1
91.05	0	0.537	0	0.537	0	0	0	0	0.463	-1	-1	-1	-1	-1	-1	0.551	1
91.18	0	0.537	0	0.537	0	0	0	0	0.463	-1	-1	-1	-1	-1	-1	0.551	1
91.3	0	0.537	0	0.537	0	0	0	0	0.463	-1	-1	-1	-1	-1	-1	0.55	1
91.42	0	0.537	0	0.537	0	0	0	0	0.463	-1	-1	-1	-1	-1	-1	0.549	1
91.54	0	0.537	0	0.537	0	0	0	0	0.463	-1	-1	-1	-1	-1	-1	0.549	1
91.69	0	0.537	0	0.537	0	0	0	0	0.463	-1	-1	-1	-1	-1	-1	0.548	1
91.83	0	0.537	0	0.537	0	0	0	0	0.463	-1	-1	-1	-1	-1	-1	0.547	1
91.97	0	0.537	0	0.537	0	0	0	0	0.463	-1	-1	-1	-1	-1	-1	0.546	1
92.17	0	0.537	0	0.537	0	0	0	0	0.463	-1	-1	-1	-1	-1	-1	0.546	1
92.29	0	0.537	0	0.537	0	0	0	0	0.463	-1	-1	-1	-1	-1	-1	0.545	1
92.41	0	0.537	0	0.537	0	0	0	0	0.463	-1	-1	-1	-1	-1	-1	0.544	1
92.54	0	0.537	0	0.537	0	0	0	0	0.463	-1	-1	-1	-1	-1	-1	0.544	1
92.68	0	0.537	0	0.537	0	0	0	0	0.463	-1	-1	-1	-1	-1	-1	0.543	1
92.82	0	0.537	0	0.537	0	0	0	0	0.463	-1	-1	-1	-1	-1	-1	0.542	1
92.95	0	0.537	0	0.537	0	0	0	0	0.463	-1	-1	-1	-1	-1	-1	0.542	1
93.08	0	0.537	0	0.537	0	0	0	0	0.463	-1	-1	-1	-1	-1	-1	0.541	1
93.29	0	0.537	0	0.537	0	0	0	0	0.463	-1	-1	-1	-1	-1	-1	0.54	1
93.43	0	0.537	0	0.537	0	0	0	0	0.463	1	-1	-1	-1	-1	-1	0.539	1
93.56	0	0.537	0	0.537	0	0	0	0	0.463	1	-1	-1	-1	-1	-1	0.539	1
93.7	0	0.537	0	0.537	0	0	0	0	0.463	1	-1	-1	1	-1	-1	0.538	1
93.84	0	0.537	0	0.537	0	0	0	0	0.463	1	-1	-1	-1	-1	-1	0.537	1
93.98	0	0.537	0	0.537	0	0	0	0	0.463	1	-1	-1	-1	-1	-1	0.537	1
94.1	0	0.537	0	0.537	0	0	0	0	0.463	1	-1	-1	-1	-1	-1	0.536	1
94.22	0	0.537	0	0.537	0	0	0	0	0.463	1	-1	-1	-1	-1	-1	0.535	1
94.43	0	0.537	0	0.537	0	0	0	0	0.463	1	-1	-1	-1	-1	-1	0.535	1
94.55	0	0.537	0	0.537	0	0	0	0	0.463	1	-1	-1	-1	-1	-1	0.534	1
94.69	0	0.537	0	0.537	0	0	0	0	0.463	1	-1	-1	-1	-1	-1	0.533	1
94.82	0	0.537	0	0.537	0	0	0	0	0.463	-1	-1	-1	-1	-1	-1	0.532	1
94.96	0	0.537	0	0.537	0	0	0	0	0.463	1	-1	-1	-1	-1	-1	0.532	1
95.09	0	0.537	0	0.537	0	0	0	0	0.463	-1	-1	-1	-1	-1	-1	0.531	1
95.21	0	0.537	0	0.537	0	0	0	0	0.463	-1	-1	-1	-1	-1	-1	0.53	1
95.33	0	0.537	0	0.537	0	0	0	0	0.463	-1	-1	-1	-1	-1	-1	0.53	1
95.54	0	0.537	0	0.537	0	0	0	0	0.463	-1	-1	-1	-1	-1	-1	0.529	1
95.67	0	0.537	0	0.537	0	0	0	0	0.463	-1	-1	-1	-1	-1	-1	0.528	1
95.8	0	0.537	0	0.537	0	0	0	0	0.463	-1	-1	-1	-1	-1	-1	0.528	1
95.93	0	0.537	0	0.537	0	0	0	0	0.463	-1	-1	-1	-1	-1	-1	0.527	1
96.05	0	0.538	0	0.538	0	0	0	0	0.462	-1	-1	-1	-1	-1	-1	0.526	1
96.17	0	0.538	0	0.538	0	0	0	0	0.462	-1	-1	-1	-1	-1	-1	0.525	1
96.29	0	0.538	0	0.538	0	0	0	0	0.462	-1	-1	-1	-1	-1	-1	0.525	1
96.41	0	0.538	0	0.538	0	0	0	0	0.462	-1	-1	-1	-1	-1	-1	0.524	1
96.61	0	0.538	0	0.538	0	0	0	0	0.462	-1	-1	-1	-1	-1	-1	0.523	1
96.73	0	0.538	0	0.538	0	0	0	0	0.462	-1	-1	-1	-1	-1	-1	0.523	1
96.87	0	0.538	0	0.538	0	0	0	0	0.462	-1	-1	-1	-1	-1	-1	0.522	1
96.99	0	0.538	0	0.538	0	0	0	0	0.462	-1	-1	-1	-1	-1	-1	0.521	1
97.11	0	0.538	0	0.538	0	0	0	0	0.462	-1	-1	-1	-1	-1	-1	0.521	1
97.24	0	0.538	0	0.538	0	0	0	0	0.462	-1	-1	-1	-1	-1	-1	0.52	1
97.36	0	0.538	0	0.538	0	0	0	0	0.462	-1	-1	-1	-1	-1	-1	0.519	1
97.5	0	0.538	0	0.538	0	0	0	0	0.462	-1	-1	-1	-1	-1	-1	0.518	1
97.72	0	0.538	0	0.538	0	0	0	0	0.462	-1	-1	-1	-1	-1	-1	0.518	1
97.86	0	0.538	0	0.538	0	0	0	0	0.462	-1	-1	-1	-1	-1	-1	0.517	1
98.02	0	0.538	0	0.538	0	0	0	0	0.462	1	-1	-1	-1	-1	-1	0.516	1
98.14	0	0.538	0	0.538	0	0	0	0	0.462	1	-1	-1	-1	-1	-1	0.516	1
98.26	0	0.538	0	0.538	0	0	0	0	0.462	1	-1	-1	-1	-1	-1	0.515	1
98.38	0	0.538	0	0.538	0	0	0	0	0.462	1	-1	-1	-1	-1	-1	0.514	1
98.5	0	0.538	0	0.538	0	0	0	0	0.462	1	-1	-1	-1	-1	-1	0.514	1
98.65	0	0.538	0	0.538	0	0	0	0	0.462	1	-1	-1	-1	-1	-1	0.513	1
98.86	0	0.538	0	0.538	0	0	0	0	0.462	-1	-1	-1	-1	-1	-1	0.512	1
98.99	0	0.538	0	0.538	0	0	0	0	0.462	-1	-1	-1	-1	-1	-1	0.511	1
99.11	0	0.538	0	0.538	0	0	0	0	0.462	-1	-1	-1	-1	-1	-1	0.511	1
99.23	0	0.538	0	0.538	0	0	0	0	0.462	-1	-1	-1	-1	-1	-1	0.51	1
99.35	0	0.538	0	0.538	0	0	0	0	0.462	-1	-1	-1	-1	-1	-1	0.509	1
99.47	0	0.538	0	0.538	0	0	0	0	0.462	-1	-1	-1	-1	-1	-1	0.509	1
99.61	0	0.538	0	0.538	0	0	0	0	0.462	-1	-1	-1	-1	-1	-1	0.508	1
99.74	0	0.538	0	0.538	0	0	0	0	0.462	-1	-1	-1	-1	-1	-1	0.507	1
99.951	0	0.538	0	0.538	0	0	0	0	0.462	-1	-1	-1	-1	-1	-1	0.507	1
100.07	0	0.538	0	0.538	0	0	0	0	0.462	-1	-1	-1	-1	-1	-1	0.506	1
100.2	0	0.538	0	0.538	0	0	0	0	0.462	-1	-1	-1	-1	-1	-1	0.505	1
100.32	0	0.538	0	0.538	0	0	0	0	0.462	-1	-1	-1	-1	-1	-1	0.504	1
100.45	0	0.538	0	0.538	0	0	0	0	0.462	-1	-1	-1	-1	-1	-1	0.504	1
100.59	0	0.538	0	0.538	0	0	0	0	0.462	-1	-1	-1	-1	-1	-1	0.503	1
100.72	0	0.538	0	0.538	0	0	0	0	0.462	-1	-1	-1	-1	-1	-1	0.502	1
100.88	1	0.56	0	0	0.56	0	0	0	0.44	-1	-1	1	-1	-1	-1	0.502	1
101.1	0	0.538	0	0.538	0	0	0	0	0.462	1	-1	-1	1	-1	-1	0.501	1
101.24	0	0.538	0	0.538	0	0	0	0	0.462	1	-1	-1	1	-1	-1	0.5	1
101.38	0	0.538	0	0.538	0	0	0	0	0.462	1	-1	-1	1	-1	-1	0.5	1
101.51	0	0.538	0	0.538	0	0	0	0	0.462	1	-1	-1	1	-1	-1	0.499	1
101.64	0	0.538	0	0.538	0	0	0	0	0.462	1	-1	-1	1	-1	-1	0.498	1
101.77	0	0.538	0	0.538	0	0	0	0	0.462	1	-1	-1	1	-1	-1	0.497	1
101.91	0	0.538	0	0.538	0	0	0	0	0.462	1	-1	-1	1	-1	-1	0.497	1
102.04	0	0.538	0	0.538	0	0	0	0	0.462	1	-1	-1	1	-1	-1	0.496	1
102.25	0	0.538	0	0.538	0	0	0	0	0.462	1	-1	-1	1	-1	-1	0.495	1
102.38	0	0.539	0	0.539	0	0	0	0	0.461	1	-1	-1	1	-1	-1	0.495	1
102.51	0	0.539	0	0.539	0	0	0	0	0.461	1	-1	-1	1	-1	-1	0.494	1
102.64	0	0.539	0	0.539	0	0	0	0	0.461	1	-1	-1	1	-1	-1	0.493	1
102.77	0	0.539	0	0.539	0	0	0	0	0.461	1	-1	-1	1	-1	-1	0.493	1
102.9	0	0.539	0	0.539	0	0	0	0	0.461	1	-1	-1	1	-1	-1	0.492	1
103.03	0	0.539	0	0.539	0	0	0	0	0.461	1	-1	-1	1	-1	-1	0.491	1
103.16	0	0.539	0	0.539	0	0	0	0	0.461	1	-1	-1	1	-1	-1	0.49	1
103.37	0	0.539	0	0.539	0	0	0	0	0.461	1	-1	-1	1	-1	-1	0.49	1
103.5	0	0.539	0	0.539	0	0	0	0	0.461	1	-1	-1	1	-1	-1	0.489	1
103.63	0	0.539	0	0.539	0	0	0	0	0.461	1	-1	-1	1	-1	-1	0.488	1
103.76	0	0.539	0	0.539	0	0	0	0	0.461	1	-1	-1	1	-1	-1	0.488	1
103.89	0	0.539	0	0.539	0	0	0	0	0.461	1	-1	-1	1	-1	-1	0.487	1
104.02	0	0.539	0	0.539	0	0	0	0	0.461	1	-1	-1	1	-1	-1	0.486	1
104.15	0	0.539	0	0.539	0	0	0	0	0.461	1	-1	-1	1	-1	-1	0.486	1
104.28	0	0.539	0	0.539	0	0	0	0	0.461	1	-1	-1	1	-1	-1	0.485	1
104.49	0	0.539	0	0.539	0	0	0	0	0.461	1	-1	-1	1	-1	-1	0.484	1
104.63	0	0.539	0	0.539	0	0	0	0	0.461	1	-1	-1	1	-1	-1	0.483	1
104.76	0	0.539	0	0.539	0	0	0	0	0.461	1	-1	-1	1	-1	-1	0.483	1
104.89	0	0.539	0	0.539	0	0	0	0	0.461	1	-1	-1	1	-1	-1	0.482	1
105.02	0	0.539	0	0.539	0	0	0	0	0.461	1	-1	-1	1	-1	-1	0.481	1
105.15	0	0.539	0	0.539	0	0	0	0	0.461	1	-1	-1	1	-1	-1	0.481	1
105.29	0	0.539	0	0.539	0	0	0	0	0.461	1	-1	-1	1	-1	-1	0.48	1
105.42	0	0.539	0	0.539	0	0	0	0	0.461	1	-1	-1	1	-1	-1	0.479	1
105.63	0	0.539	0	0.539	0	0	0	0	0.461	1	-1	-1	1	-1	-1	0.479	1
105.76	0	0.539	0	0.539	0	0	0	0	0.461	1	-1	-1	1	-1	-1	0.478	1
105.89	0	0.539	0	0.539	0	0	0	0	0.461	1	-1	-1	1	-1	-1	0.477	1
106.02	0	0.539	0	0.539	0	0	0	0	0.461	1	-1	-1	1	-1	-1	0.476	1
106.15	0	0.539	0	0.539	0	0	0	0	0.461	1	-1	-1	1	-1	-1	0.476	1
106.28	0	0.539	0	0.539	0	0	0	0	0.461	1	-1	-1	1	-1	-1	0.475	1
106.41	0	0.539	0	0.539	0	0	0	0	0.461	1	-1	-1	1	-1	-1	0.474	1
106.55	0	0.539	0	0.539	0	0	0	0	0.461	1	-1	-1	1	-1	-1	0.474	1
106.78	0	0.539	0	0.539	0	0	0	0	0.461	1	-1	-1	1	-1	-1	0.473	1
106.91	0	0.539	0	0.539	0	0	0	0	0.461	1	-1	-1	1	-1	-1	0.472	1
107.04	0	0.539	0	0.539	0	0	0	0	0.461	1	-1	-1	1	-1	-1	0.472	1
107.17	0	0.539	0	0.539	0	0	0	0	0.461	1	-1	-1	1	-1	-1	0.471	1
107.31	0	0.539	0	0.539	0	0	0	0	0.461	1	-1	-1	1	-1	-1	0.47	1
107.44	0	0.539	0	0.539	0	0	0	0	0.461	1	-1	-1	1	-1	-1	0.469	1
107.57	0	0.539	0	0.539	0	0	0	0	0.461	1	-1	-1	1	-1	-1	0.469	1
107.71	0	0.539	0	0.539	0	0	0	0	0.461	1	-1	-1	1	-1	-1	0.468	1
107.92	0	0.539	0	0.539	0	0	0	0	0.461	1	-1	-1	1	-1	-1	0.467	1
108.05	0	0.539	0	0.539	0	0	0	0	0.461	1	-1	-1	1	-1	-1	0.467	1
108.18	0	0.539	0	0.539	0	0	0	0	0.461	1	-1	-1	1	-1	-1	0.466	1
108.31	0	0.539	0	0.539	0	0	0	0	0.461	1	-1	-1	1	-1	-1	0.465	1
108.44	0	0.539	0	0.539	0	0	0	0	0.461	1	-1	-1	1	-1	-1	0.465	1
108.58	0	0.539	0	0.539	0	0	0	0	0.461	1	-1	-1	1	-1	-1	0.464	1
108.72	0	0.54	0	0.54	0	0	0	0	0.46	1	-1	-1	1	-1	-1	0.463	1
108.85	0	0.54	0	0.54	0	0	0	0	0.46	1	-1	-1	1	-1	-1	0.462	1
109.06	0	0.54	0	0.54	0	0	0	0	0.46	1	-1	-1	1	-1	-1	0.462	1
109.19	0	0.54	0	0.54	0	0	0	0	0.46	1	-1	-1	1	-1	-1	0.461	1
109.32	0	0.54	0	0.54	0	0	0	0	0.46	1	-1	-1	1	-1	-1	0.46	1
109.45	0	0.54	0	0.54	0	0	0	0	0.46	1	-1	-1	1	-1	-1	0.46	1
109.59	0	0.54	0	0.54	0	0	0	0	0.46	1	-1	-1	1	-1	-1	0.459	1
109.73	0	0.54	0	0.54	0	0	0	0	0.46	1	-1	-1	1	-1	-1	0.458	1
109.86	0	0.54	0	0.54	0	0	0	0	0.46	1	-1	-1	1	-1	-1	0.458	1
109.99	0	0.54	0	0.54	0	0	0	0	0.46	1	-1	-1	1	-1	-1	0.457	1
110.2	0	0.54	0	0.54	0	0	0	0	0.46	1	-1	-1	1	-1	-1	0.456	1
110.33	0	0.54	0	0.54	0	0	0	0	0.46	1	-1	-1	1	-1	-1	0.455	1
110.46	0	0.54	0	0.54	0	0	0	0	0.46	1	-1	-1	1	-1	-1	0.455	1
110.6	0	0.54	0	0.54	0	0	0	0	0.46	1	-1	-1	1	-1	-1	0.454	1
110.74	0	0.54	0	0.54	0	0	0	0	0.46	1	-1	-1	1	-1	-1	0.453	1
110.87	0	0.54	0	0.54	0	0	0	0	0.46	1	-1	-1	1	-1	-1	0.453	1
111	0	0.54	0	0.54	0	0	0	0	0.46	1	-1	-1	1	-1	-1	0.452	1
111.13	0	0.54	0	0.54	0	0	0	0	0.46	1	-1	-1	1	-1	-1	0.451	1
111.34	0	0.54	0	0.54	0	0	0	0	0.46	1	-1	-1	1	-1	-1	0.451	1
111.48	0	0.54	0	0.54	0	0	0	0	0.46	1	-1	-1	1	-1	-1	0.45	1
111.62	0	0.54	0	0.54	0	0	0	0	0.46	1	-1	-1	1	-1	-1	0.449	1
111.75	0	0.54	0	0.54	0	0	0	0	0.46	1	-1	-1	1	-1	-1	0.448	1
111.88	0	0.54	0	0.54	0	0	0	0	0.46	1	-1	-1	1	-1	-1	0.448	1
112.01	0	0.54	0	0.54	0	0	0	0	0.46	1	-1	-1	1	-1	-1	0.447	1
112.14	0	0.54	0	0.54	0	0	0	0	0.46	1	-1	-1	1	-1	-1	0.446	1
112.27	0	0.54	0	0.54	0	0	0	0	0.46	1	-1	-1	1	-1	-1	0.446	1
112.48	0	0.54	0	0.54	0	0	0	0	0.46	1	-1	-1	1	-1	-1	0.445	1
112.61	0	0.54	0	0.54	0	0	0	0	0.46	1	-1	-1	1	-1	-1	0.444	1
112.74	0	0.54	0	0.54	0	0	0	0	0.46	1	-1	-1	1	-1	-1	0.444	1
112.87	0	0.54	0	0.54	0	0	0	0	0.46	1	-1	-1	1	-1	-1	0.443	1
113	0	0.54	0	0.54	0	0	0	0	0.46	1	-1	-1	1	-1	-1	0.442	1
113.13	0	0.54	0	0.54	0	0	0	0	0.46	1	-1	-1	1	-1	-1	0.441	1
113.27	0	0.54	0	0.54	0	0	0	0	0.46	1	-1	-1	1	-1	-1	0.441	1
113.4	0	0.54	0	0.54	0	0	0	0	0.46	1	-1	-1	1	-1	-1	0.44	1
113.61	0	0.54	0	0.54	0	0	0	0	0.46	1	-1	-1	1	-1	-1	0.439	1
113.75	0	0.54	0	0.54	0	0	0	0	0.46	1	-1	-1	1	-1	-1	0.439	1
113.88	0	0.54	0	0.54	0	0	0	0	0.46	1	-1	-1	1	-1	-1	0.438	1
114.01	0	0.54	0	0.54	0	0	0	0	0.46	1	-1	-1	1	-1	-1	0.437	1
114.14	0	0.54	0	0.54	0	0	0	0	0.46	1	-1	-1	1	-1	-1	0.437	1
114.27	0	0.54	0	0.54	0	0	0	0	0.46	1	-1	-1	1	-1	-1	0.436	1
114.41	0	0.54	0	0.54	0	0	0	0	0.46	1	-1	-1	1	-1	-1	0.435	1
114.54	0	0.54	0	0.54	0	0	0	0	0.46	1	-1	-1	1	-1	-1	0.434	1
114.75	0	0.541	0	0.541	0	0	0	0	0.459	1	-1	-1	1	-1	-1	0.434	1
114.88	0	0.541	0	0.541	0	0	0	0	0.459	1	-1	-1	1	-1	-1	0.433	1
115.01	0	0.541	0	0.541	0	0	0	0	0.459	1	-1	-1	1	-1	-1	0.432	1
115.14	0	0.541	0	0.541	0	0	0	0	0.459	1	-1	-1	1	-1	-1	0.432	1
115.27	0	0.541	0	0.541	0	0	0	0	0.459	1	-1	-1	1	-1	-1	0.431	1
115.4	0	0.541	0	0.541	0	0	0	0	0.459	1	-1	-1	1	-1	-1	0.43	1
115.53	0	0.541	0	0.541	0	0	0	0	0.459	1	-1	-1	1	-1	-1	0.43	1
115.66	0	0.541	0	0.541	0	0	0	0	0.459	1	-1	-1	1	-1	-1	0.429	1
115.87	0	0.541	0	0.541	0	0	0	0	0.459	1	-1	-1	1	-1	-1	0.428	1
116	0	0.541	0	0.541	0	0	0	0	0.459	1	-1	-1	1	-1	-1	0.427	1
116.13	0	0.541	0	0.541	0	0	0	0	0.459	1	-1	-1	1	-1	-1	0.427	1
116.26	0	0.541	0	0.541	0	0	0	0	0.459	1	-1	-1	1	-1	-1	0.426	1
116.4	0	0.541	0	0.541	0	0	0	0	0.459	1	-1	-1	1	-1	-1	0.425	1
116.54	0	0.541	0	0.541	0	0	0	0	0.459	1	-1	-1	1	-1	-1	0.425	1
116.68	0	0.541	0	0.541	0	0	0	0	0.459	1	-1	-1	1	-1	-1	0.424	1
116.81	0	0.541	0	0.541	0	0	0	0	0.459	1	-1	-1	1	-1	-1	0.423	1
117.02	0	0.541	0	0.541	0	0	0	0	0.459	1	-1	-1	1	-1	-1	0.423	1
117.15	0	0.541	0	0.541	0	0	0	0	0.459	1	-1	-1	1	-1	-1	0.422	1
117.28	0	0.541	0	0.541	0	0	0	0	0.459	1	-1	-1	1	-1	-1	0.421	1
117.42	0	0.541	0	0.541	0	0	0	0	0.459	1	-1	-1	1	-1	-1	0.42	1
117.55	0	0.541	0	0.541	0	0	0	0	0.459	1	-1	-1	1	-1	-1	0.42	1
117.68	0	0.541	0	0.541	0	0	0	0	0.459	1	-1	-1	1	-1	-1	0.419	1
117.81	0	0.541	0	0.541	0	0	0	0	0.459	1	-1	-1	1	-1	-1	0.418	1
117.94	0	0.541	0	0.541	0	0	0	0	0.459	1	-1	-1	1	-1	-1	0.418	1
118.16	0	0.541	0	0.541	0	0	0	0	0.459	1	-1	-1	1	-1	-1	0.417	1
118.29	0	0.541	0	0.541	0	0	0	0	0.459	1	-1	-1	1	-1	-1	0.416	1
118.44	0	0.541	0	0.541	0	0	0	0	0.459	1	-1	-1	1	-1	-1	0.416	1
118.57	0	0.541	0	0.541	0	0	0	0	0.459	1	-1	-1	1	-1	-1	0.415	1
118.7	0	0.541	0	0.541	0	0	0	0	0.459	1	-1	-1	1	-1	-1	0.414	1
118.83	0	0.541	0	0.541	0	0	0	0	0.459	1	-1	-1	1	-1	-1	0.413	1
118.96	0	0.541	0	0.541	0	0	0	0	0.459	1	-1	-1	1	-1	-1	0.413	1
119.09	0	0.541	0	0.541	0	0	0	0	0.459	1	-1	-1	1	-1	-1	0.412	1
119.3	0	0.541	0	0.541	0	0	0	0	0.459	1	-1	-1	1	-1	-1	0.411	1
119.44	0	0.541	0	0.541	0	0	0	0	0.459	1	-1	-1	1	-1	-1	0.411	1
119.57	0	0.541	0	0.541	0	0	0	0	0.459	1	-1	-1	1	-1	-1	0.41	1
119.71	0	0.541	0	0.541	0	0	0	0	0.459	1	-1	-1	1	-1	-1	0.409	1
119.84	0	0.541	0	0.541	0	0	0	0	0.459	1	-1	-1	1	-1	-1	0.409	1
119.971	0	0.541	0	0.541	0	0	0	0	0.459	1	-1	-1	1	-1	-1	0.408	1

## Sheet: F11C-da12r3
t	win	eff	dis	Can_seek	Can_pickup	Wall_seek	Nest_seek	Can_deposit	null	Wall	Grip	Can	Corner	Light	Nest	Fear	Hunger
0.2	2	0.607	0	0	0	0.607	0	0	0.393	-1	-1	-1	-1	-1	-1	1	0.2
0.45	2	0.607	0	0	0	0.607	0	0	0.393	-1	-1	-1	-1	-1	-1	0.999	0.201
0.57	2	0.607	0	0	0	0.607	0	0	0.393	-1	-1	-1	-1	-1	-1	0.999	0.203
0.7	2	0.607	0	0	0	0.607	0	0	0.393	-1	-1	-1	-1	-1	-1	0.998	0.204
0.82	2	0.607	0	0	0	0.607	0	0	0.393	-1	-1	-1	-1	-1	-1	0.997	0.206
0.94	2	0.606	0	0	0	0.606	0	0	0.394	-1	-1	-1	-1	-1	-1	0.997	0.207
1.06	2	0.606	0	0	0	0.606	0	0	0.394	-1	-1	-1	-1	-1	-1	0.996	0.209
1.21	2	0.606	0	0	0	0.606	0	0	0.394	-1	-1	-1	-1	-1	-1	0.995	0.21
1.35	2	0.606	0	0	0	0.606	0	0	0.394	-1	-1	-1	-1	-1	-1	0.994	0.212
1.57	2	0.606	0	0	0	0.606	0	0	0.394	-1	-1	-1	-1	-1	-1	0.994	0.213
1.71	2	0.606	0	0	0	0.606	0	0	0.394	-1	-1	-1	-1	-1	-1	0.993	0.215
1.86	2	0.606	0	0	0	0.606	0	0	0.394	-1	-1	-1	-1	-1	-1	0.992	0.216
2.02	2	0.606	0	0	0	0.606	0	0	0.394	-1	-1	-1	-1	-1	-1	0.992	0.218
2.18	2	0.606	0	0	0	0.606	0	0	0.394	-1	-1	-1	-1	-1	-1	0.991	0.219
2.34	2	0.606	0	0	0	0.606	0	0	0.394	-1	-1	-1	-1	-1	-1	0.99	0.221
2.49	2	0.606	0	0	0	0.606	0	0	0.394	-1	-1	-1	-1	-1	-1	0.99	0.222
2.64	2	0.606	0	0	0	0.606	0	0	0.394	-1	-1	-1	-1	-1	-1	0.989	0.224
2.86	2	0.605	0	0	0	0.605	0	0	0.395	-1	-1	-1	-1	-1	-1	0.988	0.225
3.02	2	0.605	0	0	0	0.605	0	0	0.395	-1	-1	-1	-1	-1	-1	0.987	0.227
3.18	2	0.605	0	0	0	0.605	0	0	0.395	-1	-1	-1	-1	-1	-1	0.987	0.228
3.34	2	0.605	0	0	0	0.605	0	0	0.395	-1	-1	-1	-1	-1	-1	0.986	0.23
3.5	2	0.605	0	0	0	0.605	0	0	0.395	-1	-1	-1	-1	-1	-1	0.985	0.231
3.66	2	0.605	0	0	0	0.605	0	0	0.395	-1	-1	-1	-1	-1	-1	0.985	0.233
3.84	3	0.625	0	0	0	0	0.625	0	0.375	1	-1	-1	-1	-1	-1	0.984	0.234
3.99	3	0.625	0	0	0	0	0.625	0	0.375	1	-1	-1	-1	-1	-1	0.983	0.236
4.24	3	0.625	0	0	0	0	0.625	0	0.375	1	-1	-1	-1	-1	-1	0.983	0.237
4.4	3	0.625	0	0	0	0	0.625	0	0.375	1	-1	-1	-1	-1	-1	0.982	0.239
4.56	3	0.625	0	0	0	0	0.625	0	0.375	1	-1	-1	-1	-1	-1	0.981	0.24
4.72	3	0.625	0	0	0	0	0.625	0	0.375	1	-1	-1	-1	-1	-1	0.98	0.242
4.88	3	0.625	0	0	0	0	0.625	0	0.375	1	-1	-1	-1	-1	-1	0.98	0.243
5.02	3	0.625	0	0	0	0	0.625	0	0.375	1	-1	-1	-1	-1	-1	0.979	0.245
5.18	3	0.624	0	0	0	0	0.624	0	0.376	1	-1	-1	-1	-1	-1	0.978	0.246
5.33	3	0.624	0	0	0	0	0.624	0	0.376	1	-1	-1	-1	-1	-1	0.978	0.248
5.57	3	0.624	0	0	0	0	0.624	0	0.376	1	-1	-1	-1	-1	-1	0.977	0.249
5.73	3	0.624	0	0	0	0	0.624	0	0.376	1	-1	-1	-1	-1	-1	0.976	0.251
5.87	3	0.624	0	0	0	0	0.624	0	0.376	1	-1	-1	-1	-1	-1	0.976	0.252
6.02	3	0.624	0	0	0	0	0.624	0	0.376	1	-1	-1	-1	-1	-1	0.975	0.254
6.18	3	0.624	0	0	0	0	0.624	0	0.376	1	-1	-1	-1	-1	-1	0.974	0.255
6.33	3	0.624	0	0	0	0	0.624	0	0.376	1	-1	-1	-1	-1	-1	0.973	0.257
6.49	3	0.624	0	0	0	0	0.624	0	0.376	1	-1	-1	-1	-1	-1	0.973	0.258
6.64	3	0.624	0	0	0	0	0.624	0	0.376	1	-1	-1	-1	-1	-1	0.972	0.26
6.88	3	0.623	0	0	0	0	0.623	0	0.377	1	-1	-1	-1	-1	-1	0.971	0.261
7.02	3	0.623	0	0	0	0	0.623	0	0.377	1	-1	-1	-1	-1	-1	0.971	0.263
7.18	3	0.623	0	0	0	0	0.623	0	0.377	1	-1	-1	-1	-1	-1	0.97	0.264
7.33	3	0.623	0	0	0	0	0.623	0	0.377	1	-1	-1	-1	-1	-1	0.969	0.266
7.49	3	0.623	0	0	0	0	0.623	0	0.377	1	-1	-1	-1	-1	-1	0.969	0.267
7.64	3	0.623	0	0	0	0	0.623	0	0.377	1	-1	-1	-1	-1	-1	0.968	0.269
7.8	3	0.623	0	0	0	0	0.623	0	0.377	1	-1	-1	-1	-1	-1	0.967	0.271
7.95	3	0.623	0	0	0	0	0.623	0	0.377	1	-1	-1	-1	-1	-1	0.966	0.272
8.19	3	0.623	0	0	0	0	0.623	0	0.377	1	-1	-1	-1	-1	-1	0.966	0.274
8.35	3	0.795	0	0	0	0	0.795	0	0.205	1	-1	-1	-1	-1	-1	0.965	0.275
8.49	3	0.622	0	0	0	0	0.622	0	0.378	1	-1	-1	-1	-1	-1	0.964	0.277
8.63	3	0.795	0	0	0	0	0.795	0	0.205	1	-1	-1	-1	-1	-1	0.964	0.278
8.79	3	0.795	0	0	0	0	0.795	0	0.205	1	-1	-1	-1	-1	-1	0.963	0.28
8.94	3	0.795	0	0	0	0	0.795	0	0.205	1	-1	-1	-1	-1	-1	0.962	0.281
9.09	3	0.795	0	0	0	0	0.795	0	0.205	1	-1	-1	-1	-1	-1	0.962	0.283
9.25	3	0.794	0	0	0	0	0.794	0	0.206	1	-1	-1	-1	-1	-1	0.961	0.284
9.48	3	0.622	0	0	0	0	0.622	0	0.378	1	-1	-1	-1	-1	-1	0.96	0.286
9.64	3	0.622	0	0	0	0	0.622	0	0.378	1	-1	-1	-1	-1	-1	0.959	0.287
9.79	3	0.622	0	0	0	0	0.622	0	0.378	1	-1	-1	-1	-1	-1	0.959	0.289
9.93	3	0.622	0	0	0	0	0.622	0	0.378	1	-1	-1	-1	-1	-1	0.958	0.29
10.09	3	0.621	0	0	0	0	0.621	0	0.379	1	-1	-1	-1	-1	-1	0.957	0.292
10.25	3	0.621	0	0	0	0	0.621	0	0.379	1	-1	-1	-1	-1	-1	0.957	0.293
10.41	3	0.621	0	0	0	0	0.621	0	0.379	1	-1	-1	-1	-1	-1	0.956	0.295
10.55	3	0.621	0	0	0	0	0.621	0	0.379	1	-1	-1	-1	-1	-1	0.955	0.296
10.78	3	0.621	0	0	0	0	0.621	0	0.379	1	-1	-1	-1	-1	-1	0.955	0.298
10.93	3	0.621	0	0	0	0	0.621	0	0.379	1	-1	-1	-1	-1	-1	0.954	0.299
11.09	3	0.621	0	0	0	0	0.621	0	0.379	1	-1	-1	-1	-1	-1	0.953	0.301
11.24	3	0.621	0	0	0	0	0.621	0	0.379	1	-1	-1	-1	-1	-1	0.952	0.302
11.39	3	0.621	0	0	0	0	0.621	0	0.379	1	-1	-1	-1	-1	-1	0.952	0.304
11.54	3	0.621	0	0	0	0	0.621	0	0.379	1	-1	-1	-1	-1	-1	0.951	0.305
11.7	3	0.62	0	0	0	0	0.62	0	0.38	1	-1	-1	-1	-1	-1	0.95	0.307
11.85	3	0.62	0	0	0	0	0.62	0	0.38	1	-1	-1	-1	-1	-1	0.95	0.308
12.08	3	0.62	0	0	0	0	0.62	0	0.38	1	-1	-1	-1	-1	-1	0.949	0.31
12.24	3	0.62	0	0	0	0	0.62	0	0.38	1	-1	-1	-1	-1	-1	0.948	0.311
12.39	3	0.62	0	0	0	0	0.62	0	0.38	1	-1	-1	-1	-1	-1	0.948	0.313
12.53	3	0.62	0	0	0	0	0.62	0	0.38	1	-1	-1	-1	-1	-1	0.947	0.314
12.69	3	0.62	0	0	0	0	0.62	0	0.38	1	-1	-1	-1	-1	-1	0.946	0.316
12.83	3	0.62	0	0	0	0	0.62	0	0.38	1	-1	-1	-1	-1	-1	0.945	0.317
12.97	3	0.62	0	0	0	0	0.62	0	0.38	1	-1	-1	-1	-1	-1	0.945	0.319
13.13	3	0.62	0	0	0	0	0.62	0	0.38	1	-1	-1	-1	-1	-1	0.944	0.32
13.36	3	0.619	0	0	0	0	0.619	0	0.381	1	-1	-1	-1	-1	-1	0.943	0.322
13.51	3	0.619	0	0	0	0	0.619	0	0.381	1	-1	-1	-1	-1	-1	0.943	0.323
13.65	3	0.619	0	0	0	0	0.619	0	0.381	1	-1	-1	-1	-1	-1	0.942	0.325
13.79	3	0.619	0	0	0	0	0.619	0	0.381	1	-1	-1	-1	-1	-1	0.941	0.326
13.93	3	0.619	0	0	0	0	0.619	0	0.381	1	-1	-1	-1	-1	-1	0.941	0.328
14.07	3	0.619	0	0	0	0	0.619	0	0.381	1	-1	-1	-1	-1	-1	0.94	0.329
14.21	3	0.619	0	0	0	0	0.619	0	0.381	1	-1	-1	-1	-1	-1	0.939	0.331
14.35	3	0.619	0	0	0	0	0.619	0	0.381	1	-1	-1	-1	-1	-1	0.938	0.332
14.57	3	0.619	0	0	0	0	0.619	0	0.381	1	-1	-1	-1	-1	-1	0.938	0.334
14.71	3	0.618	0	0	0	0	0.618	0	0.382	1	-1	-1	-1	-1	-1	0.937	0.335
14.85	3	0.618	0	0	0	0	0.618	0	0.382	1	-1	-1	-1	-1	-1	0.936	0.337
14.98	3	0.618	0	0	0	0	0.618	0	0.382	1	-1	-1	-1	-1	-1	0.936	0.338
15.13	3	0.618	0	0	0	0	0.618	0	0.382	1	-1	-1	-1	-1	-1	0.935	0.34
15.26	3	0.618	0	0	0	0	0.618	0	0.382	1	-1	-1	-1	-1	-1	0.934	0.341
15.39	3	0.618	0	0	0	0	0.618	0	0.382	1	-1	-1	-1	-1	-1	0.934	0.343
15.53	3	0.618	0	0	0	0	0.618	0	0.382	1	-1	-1	-1	-1	-1	0.933	0.344
15.74	3	0.618	0	0	0	0	0.618	0	0.382	1	-1	-1	-1	-1	-1	0.932	0.346
15.89	3	0.618	0	0	0	0	0.618	0	0.382	1	-1	-1	-1	-1	-1	0.931	0.347
16.04	3	0.618	0	0	0	0	0.618	0	0.382	1	-1	-1	-1	-1	-1	0.931	0.349
16.2	3	0.617	0	0	0	0	0.617	0	0.383	1	-1	-1	-1	-1	-1	0.93	0.35
16.36	3	0.617	0	0	0	0	0.617	0	0.383	1	-1	-1	-1	-1	-1	0.929	0.352
16.51	3	0.617	0	0	0	0	0.617	0	0.383	1	-1	-1	-1	-1	-1	0.929	0.353
16.64	3	0.617	0	0	0	0	0.617	0	0.383	1	-1	-1	-1	-1	-1	0.928	0.355
16.79	3	0.617	0	0	0	0	0.617	0	0.383	1	-1	-1	-1	-1	-1	0.927	0.356
17	3	0.617	0	0	0	0	0.617	0	0.383	1	-1	-1	-1	-1	-1	0.927	0.358
17.16	3	0.617	0	0	0	0	0.617	0	0.383	1	-1	-1	-1	-1	-1	0.926	0.359
17.32	3	0.617	0	0	0	0	0.617	0	0.383	1	-1	-1	-1	-1	-1	0.925	0.361
17.45	3	0.617	0	0	0	0	0.617	0	0.383	1	-1	-1	-1	-1	-1	0.924	0.362
17.59	3	0.617	0	0	0	0	0.617	0	0.383	1	-1	-1	-1	1	1	0.924	0.364
17.73	3	0.617	0	0	0	0	0.617	0	0.383	1	-1	-1	-1	1	1	0.923	0.365
17.88	3	0.616	0	0	0	0	0.616	0	0.384	1	-1	-1	-1	1	1	0.922	0.367
18.01	3	0.616	0	0	0	0	0.616	0	0.384	1	-1	-1	-1	1	1	0.922	0.368
18.22	3	0.616	0	0	0	0	0.616	0	0.384	1	-1	-1	-1	1	1	0.921	0.37
18.35	3	0.616	0	0	0	0	0.616	0	0.384	1	-1	-1	-1	1	1	0.92	0.371
18.49	3	0.616	0	0	0	0	0.616	0	0.384	1	-1	-1	-1	1	1	0.92	0.373
18.62	3	0.616	0	0	0	0	0.616	0	0.384	1	-1	-1	-1	1	1	0.919	0.374
18.75	3	0.616	0	0	0	0	0.616	0	0.384	1	-1	-1	-1	1	1	0.918	0.376
18.88	3	0.616	0	0	0	0	0.616	0	0.384	1	-1	-1	-1	1	1	0.917	0.377
19.03	3	0.616	0	0	0	0	0.616	0	0.384	1	-1	-1	-1	1	1	0.917	0.379
19.16	3	0.615	0	0	0	0	0.615	0	0.385	1	-1	-1	-1	1	1	0.916	0.38
19.36	3	0.615	0	0	0	0	0.615	0	0.385	1	-1	-1	-1	1	1	0.915	0.382
19.48	3	0.615	0	0	0	0	0.615	0	0.385	1	-1	-1	-1	1	1	0.915	0.383
19.6	3	0.615	0	0	0	0	0.615	0	0.385	1	-1	-1	-1	1	1	0.914	0.385
19.72	3	0.615	0	0	0	0	0.615	0	0.385	1	-1	-1	-1	1	1	0.913	0.386
19.85	3	0.615	0	0	0	0	0.615	0	0.385	1	-1	-1	-1	1	1	0.913	0.388
20	3	0.615	0	0	0	0	0.615	0	0.385	1	-1	-1	-1	1	1	0.912	0.389
20.13	3	0.615	0	0	0	0	0.615	0	0.385	1	-1	-1	-1	1	1	0.911	0.391
20.27	3	0.615	0	0	0	0	0.615	0	0.385	1	-1	-1	-1	1	1	0.91	0.392
20.48	3	0.615	0	0	0	0	0.615	0	0.385	1	-1	-1	-1	1	1	0.91	0.394
20.61	3	0.614	0	0	0	0	0.614	0	0.386	1	-1	-1	-1	1	1	0.909	0.395
20.74	3	0.614	0	0	0	0	0.614	0	0.386	1	-1	-1	-1	1	1	0.908	0.397
20.87	3	0.614	0	0	0	0	0.614	0	0.386	1	-1	-1	-1	1	1	0.908	0.398
21.02	3	0.614	0	0	0	0	0.614	0	0.386	1	-1	-1	-1	1	1	0.907	0.4
21.15	3	0.614	0	0	0	0	0.614	0	0.386	1	-1	-1	-1	1	1	0.906	0.401
21.28	3	0.614	0	0	0	0	0.614	0	0.386	1	-1	-1	-1	1	1	0.906	0.403
21.41	3	0.614	0	0	0	0	0.614	0	0.386	1	-1	-1	-1	1	1	0.905	0.404
21.63	3	0.614	0	0	0	0	0.614	0	0.386	1	-1	-1	-1	1	1	0.904	0.406
21.76	3	0.614	0	0	0	0	0.614	0	0.386	1	-1	-1	-1	-1	-1	0.903	0.407
21.89	3	0.614	0	0	0	0	0.614	0	0.386	1	-1	-1	-1	-1	-1	0.903	0.409
22.02	3	0.613	0	0	0	0	0.613	0	0.387	1	-1	-1	-1	-1	-1	0.902	0.41
22.15	3	0.613	0	0	0	0	0.613	0	0.387	1	-1	-1	-1	-1	-1	0.901	0.412
22.28	3	0.613	0	0	0	0	0.613	0	0.387	1	-1	-1	-1	-1	-1	0.901	0.413
22.41	3	0.613	0	0	0	0	0.613	0	0.387	1	-1	-1	-1	-1	-1	0.9	0.415
22.54	3	0.613	0	0	0	0	0.613	0	0.387	1	-1	-1	-1	-1	-1	0.899	0.416
22.75	3	0.613	0	0	0	0	0.613	0	0.387	1	-1	-1	-1	-1	-1	0.899	0.418
22.88	3	0.613	0	0	0	0	0.613	0	0.387	1	-1	-1	-1	-1	-1	0.898	0.419
23.02	3	0.613	0	0	0	0	0.613	0	0.387	1	-1	-1	-1	-1	-1	0.897	0.421
23.15	3	0.613	0	0	0	0	0.613	0	0.387	1	-1	-1	-1	-1	-1	0.896	0.422
23.28	3	0.613	0	0	0	0	0.613	0	0.387	1	-1	-1	-1	-1	-1	0.896	0.424
23.41	3	0.612	0	0	0	0	0.612	0	0.388	1	-1	-1	-1	-1	-1	0.895	0.425
23.54	3	0.612	0	0	0	0	0.612	0	0.388	1	-1	-1	-1	-1	-1	0.894	0.427
23.67	3	0.611	0	0	0	0	0.611	0	0.389	1	-1	-1	-1	-1	-1	0.894	0.428
23.88	3	0.607	0	0	0	0	0.607	0	0.393	1	-1	-1	-1	-1	-1	0.893	0.43
24.01	3	0.606	0	0	0	0	0.606	0	0.394	1	-1	-1	-1	-1	-1	0.892	0.431
24.14	3	0.604	0	0	0	0	0.604	0	0.396	1	-1	-1	-1	-1	-1	0.892	0.433
24.27	3	0.602	0	0	0	0	0.602	0	0.398	1	-1	-1	-1	-1	-1	0.891	0.434
24.41	3	0.6	0	0	0	0	0.6	0	0.4	1	-1	-1	-1	-1	-1	0.89	0.436
24.54	3	0.598	0	0	0	0	0.598	0	0.402	1	-1	-1	-1	-1	-1	0.889	0.437
24.67	3	0.596	0	0	0	0	0.596	0	0.404	1	-1	-1	-1	-1	-1	0.889	0.439
24.8	3	0.594	0	0	0	0	0.594	0	0.406	1	-1	-1	-1	-1	-1	0.888	0.44
25.02	3	0.592	0	0	0	0	0.592	0	0.408	1	-1	-1	-1	-1	-1	0.887	0.442
25.14	3	0.59	0	0	0	0	0.59	0	0.41	1	-1	-1	-1	-1	-1	0.887	0.443
25.27	3	0.588	0	0	0	0	0.588	0	0.412	1	-1	-1	-1	-1	-1	0.886	0.445
25.4	3	0.783	0	0	0	0	0.783	0	0.217	1	-1	-1	-1	-1	-1	0.885	0.446
25.53	3	0.583	0	0	0	0	0.583	0	0.417	1	-1	-1	-1	-1	-1	0.885	0.448
25.66	3	0.583	0	0	0	0	0.583	0	0.417	1	-1	-1	-1	-1	-1	0.884	0.449
25.79	3	0.58	0	0	0	0	0.58	0	0.42	1	-1	-1	-1	-1	-1	0.883	0.451
25.94	3	0.578	0	0	0	0	0.578	0	0.422	1	-1	-1	-1	-1	-1	0.882	0.452
26.17	3	0.576	0	0	0	0	0.576	0	0.424	1	-1	-1	-1	-1	-1	0.882	0.454
26.3	3	0.574	0	0	0	0	0.574	0	0.426	1	-1	-1	-1	-1	-1	0.881	0.455
26.42	3	0.572	0	0	0	0	0.572	0	0.428	1	-1	-1	-1	-1	-1	0.88	0.457
26.55	3	0.57	0	0	0	0	0.57	0	0.43	1	-1	-1	-1	-1	-1	0.88	0.458
26.67	3	0.783	0	0	0	0	0.783	0	0.217	1	-1	-1	-1	-1	-1	0.879	0.46
26.79	3	0.783	0	0	0	0	0.783	0	0.217	1	-1	-1	-1	-1	-1	0.878	0.461
26.92	3	0.564	0	0	0	0	0.564	0	0.436	1	-1	-1	-1	-1	-1	0.878	0.463
27.04	3	0.563	0	0	0	0	0.563	0	0.437	1	-1	-1	-1	-1	-1	0.877	0.464
27.25	3	0.56	0	0	0	0	0.56	0	0.44	1	-1	-1	-1	-1	-1	0.876	0.466
27.37	3	0.559	0	0	0	0	0.559	0	0.441	1	-1	-1	-1	-1	-1	0.875	0.467
27.49	3	0.782	0	0	0	0	0.782	0	0.218	1	-1	-1	-1	-1	-1	0.875	0.469
27.61	3	0.554	0	0	0	0	0.554	0	0.446	1	-1	-1	-1	-1	-1	0.874	0.47
27.73	3	0.553	0	0	0	0	0.553	0	0.447	1	-1	-1	-1	-1	-1	0.873	0.472
27.85	3	0.55	0	0	0	0	0.55	0	0.45	1	-1	-1	-1	-1	-1	0.873	0.473
27.97	3	0.549	0	0	0	0	0.549	0	0.451	1	-1	-1	-1	-1	-1	0.872	0.475
28.09	3	0.781	0	0	0	0	0.781	0	0.219	1	-1	-1	-1	-1	-1	0.871	0.476
28.29	3	0.781	0	0	0	0	0.781	0	0.219	1	-1	-1	-1	-1	-1	0.871	0.478
28.41	3	0.781	0	0	0	0	0.781	0	0.219	1	-1	-1	-1	-1	-1	0.87	0.479
28.54	3	0.54	0	0	0	0	0.54	0	0.46	1	-1	-1	-1	-1	-1	0.869	0.481
28.66	3	0.781	0	0	0	0	0.781	0	0.219	1	-1	-1	-1	-1	-1	0.868	0.482
28.78	3	0.781	0	0	0	0	0.781	0	0.219	1	-1	-1	-1	-1	-1	0.868	0.484
28.91	3	0.534	0	0	0	0	0.534	0	0.466	1	-1	-1	-1	-1	-1	0.867	0.485
29.03	3	0.533	0	0	0	0	0.533	0	0.467	1	-1	-1	-1	-1	-1	0.866	0.487
29.16	3	0.53	0	0	0	0	0.53	0	0.47	1	-1	-1	-1	-1	-1	0.866	0.488
29.36	3	0.529	0	0	0	0	0.529	0	0.471	1	-1	-1	-1	-1	-1	0.865	0.49
29.48	3	0.526	0	0	0	0	0.526	0	0.474	1	-1	-1	-1	-1	-1	0.864	0.491
29.61	3	0.525	0	0	0	0	0.525	0	0.475	1	-1	-1	-1	-1	-1	0.864	0.493
29.73	3	0.522	0	0	0	0	0.522	0	0.478	1	-1	-1	-1	-1	-1	0.863	0.494
29.85	3	0.52	0	0	0	0	0.52	0	0.48	1	-1	-1	-1	-1	-1	0.862	0.496
29.99	3	0.518	0	0	0	0	0.518	0	0.482	1	-1	-1	-1	-1	-1	0.861	0.497
30.12	3	0.78	0	0	0	0	0.78	0	0.22	1	-1	-1	-1	-1	-1	0.861	0.499
30.24	3	0.514	0	0	0	0	0.514	0	0.486	1	-1	-1	-1	-1	-1	0.86	0.5
30.44	3	0.78	0	0	0	0	0.78	0	0.22	1	-1	-1	-1	-1	-1	0.859	0.502
30.56	3	0.78	0	0	0	0	0.78	0	0.22	1	-1	-1	-1	-1	-1	0.859	0.503
30.68	3	0.508	0	0	0	0	0.508	0	0.492	1	-1	-1	-1	-1	-1	0.858	0.505
30.8	3	0.779	0	0	0	0	0.779	0	0.221	1	-1	-1	-1	-1	-1	0.857	0.506
30.94	3	0.779	0	0	0	0	0.779	0	0.221	1	-1	-1	-1	-1	-1	0.857	0.508
31.06	3	0.779	0	0	0	0	0.779	0	0.221	1	-1	-1	-1	-1	-1	0.856	0.509
31.18	3	0.779	0	0	0	0	0.779	0	0.221	1	-1	-1	-1	-1	-1	0.855	0.511
31.3	3	0.779	0	0	0	0	0.779	0	0.221	1	-1	-1	-1	-1	-1	0.854	0.512
31.5	3	0.496	0	0	0	0	0.496	0	0.504	1	-1	-1	-1	-1	-1	0.854	0.514
31.62	3	0.495	0	0	0	0	0.495	0	0.505	1	-1	-1	-1	-1	-1	0.853	0.515
31.74	3	0.492	0	0	0	0	0.492	0	0.508	1	-1	-1	-1	-1	-1	0.852	0.517
31.87	3	0.491	0	0	0	0	0.491	0	0.509	1	-1	-1	-1	-1	-1	0.852	0.518
32	3	0.488	0	0	0	0	0.488	0	0.512	1	-1	-1	-1	-1	-1	0.851	0.52
32.13	3	0.487	0	0	0	0	0.487	0	0.513	1	-1	-1	-1	-1	-1	0.85	0.521
32.26	3	0.484	0	0	0	0	0.484	0	0.516	1	-1	-1	-1	-1	-1	0.85	0.523
32.38	3	0.778	0	0	0	0	0.778	0	0.222	1	-1	-1	-1	-1	-1	0.849	0.524
32.58	3	0.778	0	0	0	0	0.778	0	0.222	1	-1	-1	-1	-1	-1	0.848	0.526
32.7	3	0.778	0	0	0	0	0.778	0	0.222	1	-1	-1	-1	-1	-1	0.847	0.527
32.84	3	0.476	0	0	0	0	0.476	0	0.524	1	-1	-1	-1	-1	-1	0.847	0.529
32.97	3	0.476	0	0	0	0	0.476	0	0.524	1	-1	-1	-1	-1	-1	0.846	0.53
33.11	3	0.778	0	0	0	0	0.778	0	0.222	1	-1	-1	-1	-1	-1	0.845	0.532
33.24	3	0.778	0	0	0	0	0.778	0	0.222	1	-1	-1	-1	-1	-1	0.845	0.533
33.36	3	0.778	0	0	0	0	0.778	0	0.222	1	-1	-1	-1	-1	-1	0.844	0.535
33.48	3	0.777	0	0	0	0	0.777	0	0.223	1	-1	-1	-1	-1	-1	0.843	0.536
33.68	3	0.777	0	0	0	0	0.777	0	0.223	1	-1	-1	-1	-1	-1	0.843	0.538
33.82	3	0.777	0	0	0	0	0.777	0	0.223	1	-1	-1	-1	-1	-1	0.842	0.539
33.95	3	0.777	0	0	0	0	0.777	0	0.223	1	-1	-1	-1	-1	-1	0.841	0.541
34.07	3	0.777	0	0	0	0	0.777	0	0.223	1	-1	-1	-1	-1	-1	0.84	0.542
34.19	3	0.777	0	0	0	0	0.777	0	0.223	1	-1	-1	-1	-1	-1	0.84	0.544
34.31	3	0.776	0	0	0	0	0.776	0	0.224	1	-1	-1	-1	-1	-1	0.839	0.545
34.43	3	0.774	0	0	0	0	0.774	0	0.226	1	-1	-1	-1	-1	-1	0.838	0.547
34.57	0	0.625	0	0.625	0	0	0	0	0.375	-1	-1	-1	-1	-1	-1	0.838	0.548
34.77	0	0.625	0	0.625	0	0	0	0	0.375	-1	-1	-1	-1	-1	-1	0.837	0.55
34.92	0	0.568	0	0.568	0	0	0	0	0.432	1	-1	-1	-1	-1	-1	0.836	0.551
35.06	0	0.568	0	0.568	0	0	0	0	0.432	1	-1	-1	-1	-1	-1	0.836	0.553
35.18	0	0.57	0	0.57	0	0	0	0	0.43	1	-1	-1	-1	-1	-1	0.835	0.554
35.3	0	0.628	0	0.628	0	0	0	0	0.372	-1	-1	-1	-1	-1	-1	0.834	0.556
35.42	0	0.628	0	0.628	0	0	0	0	0.372	-1	-1	-1	-1	-1	-1	0.833	0.557
35.54	0	0.628	0	0.628	0	0	0	0	0.372	-1	-1	-1	-1	-1	-1	0.833	0.559
35.66	0	0.629	0	0.629	0	0	0	0	0.371	-1	-1	-1	-1	-1	-1	0.832	0.56
35.88	0	0.629	0	0.629	0	0	0	0	0.371	-1	-1	-1	-1	-1	-1	0.831	0.562
36	0	0.63	0	0.63	0	0	0	0	0.37	-1	-1	-1	-1	-1	-1	0.831	0.563
36.13	0	0.63	0	0.63	0	0	0	0	0.37	-1	-1	-1	-1	-1	-1	0.83	0.565
36.26	0	0.631	0	0.631	0	0	0	0	0.369	-1	-1	-1	-1	-1	-1	0.829	0.566
36.38	0	0.631	0	0.631	0	0	0	0	0.369	-1	-1	-1	-1	-1	-1	0.829	0.568
36.51	0	0.632	0	0.632	0	0	0	0	0.368	-1	-1	-1	-1	-1	-1	0.828	0.569
36.64	0	0.632	0	0.632	0	0	0	0	0.368	-1	-1	-1	-1	-1	-1	0.827	0.571
36.77	0	0.633	0	0.633	0	0	0	0	0.367	-1	-1	-1	-1	-1	-1	0.826	0.572
36.99	0	0.633	0	0.633	0	0	0	0	0.367	-1	-1	-1	-1	-1	-1	0.826	0.574
37.13	0	0.634	0	0.634	0	0	0	0	0.366	-1	-1	-1	-1	-1	-1	0.825	0.575
37.25	0	0.634	0	0.634	0	0	0	0	0.366	-1	-1	-1	-1	-1	-1	0.824	0.577
37.37	0	0.635	0	0.635	0	0	0	0	0.365	-1	-1	-1	-1	-1	-1	0.824	0.578
37.49	0	0.635	0	0.635	0	0	0	0	0.365	-1	-1	-1	-1	-1	-1	0.823	0.58
37.61	0	0.636	0	0.636	0	0	0	0	0.364	-1	-1	-1	-1	-1	-1	0.822	0.581
37.75	0	0.636	0	0.636	0	0	0	0	0.364	-1	-1	-1	-1	-1	-1	0.822	0.583
37.88	0	0.637	0	0.637	0	0	0	0	0.363	-1	-1	-1	-1	-1	-1	0.821	0.584
38.09	0	0.637	0	0.637	0	0	0	0	0.363	-1	-1	-1	-1	-1	-1	0.82	0.586
38.22	0	0.638	0	0.638	0	0	0	0	0.362	-1	-1	-1	-1	-1	-1	0.819	0.587
38.36	0	0.6	0	0.6	0	0	0	0	0.4	1	-1	-1	-1	-1	-1	0.819	0.589
38.49	0	0.601	0	0.601	0	0	0	0	0.399	1	-1	-1	-1	-1	-1	0.818	0.59
38.62	0	0.602	0	0.602	0	0	0	0	0.398	1	-1	-1	-1	-1	-1	0.817	0.592
38.75	0	0.604	0	0.604	0	0	0	0	0.396	1	-1	-1	-1	-1	-1	0.817	0.593
38.9	0	0.605	0	0.605	0	0	0	0	0.395	1	-1	-1	-1	-1	-1	0.816	0.595
39.05	0	0.606	0	0.606	0	0	0	0	0.394	1	-1	-1	-1	-1	-1	0.815	0.596
39.25	0	0.607	0	0.607	0	0	0	0	0.393	1	-1	-1	-1	-1	-1	0.815	0.598
39.37	0	0.609	0	0.609	0	0	0	0	0.391	1	-1	-1	-1	-1	-1	0.814	0.599
39.5	0	0.642	0	0.642	0	0	0	0	0.358	-1	-1	-1	-1	-1	-1	0.813	0.601
39.62	0	0.642	0	0.642	0	0	0	0	0.358	-1	-1	-1	-1	-1	-1	0.812	0.602
39.75	0	0.643	0	0.643	0	0	0	0	0.357	-1	-1	-1	-1	-1	-1	0.812	0.604
39.87	0	0.644	0	0.644	0	0	0	0	0.356	-1	-1	-1	-1	-1	-1	0.811	0.605
39.99	0	0.644	0	0.644	0	0	0	0	0.356	-1	-1	-1	-1	-1	-1	0.81	0.607
40.12	0	0.645	0	0.645	0	0	0	0	0.355	-1	-1	-1	-1	-1	-1	0.81	0.608
40.32	0	0.645	0	0.645	0	0	0	0	0.355	-1	-1	-1	-1	-1	-1	0.809	0.61
40.45	0	0.646	0	0.646	0	0	0	0	0.354	-1	-1	-1	-1	-1	-1	0.808	0.611
40.57	0	0.646	0	0.646	0	0	0	0	0.354	-1	-1	-1	-1	-1	-1	0.808	0.613
40.72	0	0.647	0	0.647	0	0	0	0	0.353	-1	-1	-1	-1	-1	-1	0.807	0.614
40.85	0	0.647	0	0.647	0	0	0	0	0.353	-1	-1	-1	-1	-1	-1	0.806	0.616
40.98	0	0.648	0	0.648	0	0	0	0	0.352	-1	-1	-1	-1	-1	-1	0.805	0.617
41.12	0	0.648	0	0.648	0	0	0	0	0.352	-1	-1	-1	-1	-1	-1	0.805	0.619
41.24	0	0.648	0	0.648	0	0	0	0	0.352	-1	-1	-1	-1	-1	-1	0.804	0.62
41.44	0	0.649	0	0.649	0	0	0	0	0.351	-1	-1	-1	-1	-1	-1	0.803	0.622
41.58	0	0.63	0	0.63	0	0	0	0	0.37	1	-1	-1	-1	-1	-1	0.803	0.623
41.7	0	0.63	0	0.63	0	0	0	0	0.37	1	-1	-1	-1	-1	-1	0.802	0.625
41.82	0	0.632	0	0.632	0	0	0	0	0.368	1	-1	-1	-1	-1	-1	0.801	0.626
41.94	0	0.633	0	0.633	0	0	0	0	0.367	1	-1	-1	-1	-1	-1	0.801	0.628
42.06	0	0.634	0	0.634	0	0	0	0	0.366	1	-1	-1	-1	-1	-1	0.8	0.629
42.18	0	0.636	0	0.636	0	0	0	0	0.364	1	-1	-1	-1	-1	-1	0.799	0.631
42.3	0	0.653	0	0.653	0	0	0	0	0.347	-1	-1	-1	-1	-1	-1	0.798	0.632
42.5	0	0.653	0	0.653	0	0	0	0	0.347	-1	-1	-1	-1	-1	-1	0.798	0.634
42.64	0	0.653	0	0.653	0	0	0	0	0.347	-1	-1	-1	-1	-1	-1	0.797	0.635
42.78	0	0.654	0	0.654	0	0	0	0	0.346	-1	-1	-1	-1	-1	-1	0.796	0.637
42.91	0	0.654	0	0.654	0	0	0	0	0.346	-1	-1	-1	-1	-1	-1	0.796	0.638
43.05	0	0.655	0	0.655	0	0	0	0	0.345	-1	-1	-1	-1	-1	-1	0.795	0.64
43.18	0	0.655	0	0.655	0	0	0	0	0.345	-1	-1	-1	-1	-1	-1	0.794	0.641
43.3	0	0.656	0	0.656	0	0	0	0	0.344	-1	-1	-1	-1	-1	-1	0.794	0.643
43.42	0	0.656	0	0.656	0	0	0	0	0.344	-1	-1	-1	-1	-1	-1	0.793	0.644
43.62	0	0.657	0	0.657	0	0	0	0	0.343	-1	-1	-1	-1	-1	-1	0.792	0.646
43.76	0	0.657	0	0.657	0	0	0	0	0.343	-1	-1	-1	-1	-1	-1	0.791	0.647
43.88	0	0.658	0	0.658	0	0	0	0	0.342	-1	-1	-1	-1	-1	-1	0.791	0.649
44.01	0	0.658	0	0.658	0	0	0	0	0.342	-1	-1	-1	-1	-1	-1	0.79	0.65
44.13	0	0.659	0	0.659	0	0	0	0	0.341	-1	-1	-1	-1	-1	-1	0.789	0.652
44.25	0	0.659	0	0.659	0	0	0	0	0.341	-1	-1	-1	-1	-1	-1	0.789	0.653
44.37	0	0.66	0	0.66	0	0	0	0	0.34	-1	-1	-1	-1	-1	-1	0.788	0.655
44.5	0	0.66	0	0.66	0	0	0	0	0.34	-1	-1	-1	-1	-1	-1	0.787	0.656
44.71	0	0.661	0	0.661	0	0	0	0	0.339	-1	-1	-1	-1	-1	-1	0.787	0.658
44.86	0	0.661	0	0.661	0	0	0	0	0.339	-1	-1	-1	-1	-1	-1	0.786	0.659
44.98	0	0.662	0	0.662	0	0	0	0	0.338	-1	-1	-1	-1	-1	-1	0.785	0.661
45.11	0	0.662	0	0.662	0	0	0	0	0.338	-1	-1	-1	-1	-1	-1	0.784	0.662
45.23	0	0.663	0	0.663	0	0	0	0	0.337	-1	-1	-1	-1	-1	-1	0.784	0.664
45.35	0	0.663	0	0.663	0	0	0	0	0.337	-1	-1	-1	-1	-1	-1	0.783	0.665
45.48	0	0.664	0	0.664	0	0	0	0	0.336	-1	-1	-1	-1	-1	-1	0.782	0.667
45.61	0	0.664	0	0.664	0	0	0	0	0.336	-1	-1	-1	-1	-1	-1	0.782	0.668
45.83	0	0.665	0	0.665	0	0	0	0	0.335	-1	-1	-1	-1	-1	-1	0.781	0.67
45.95	0	0.665	0	0.665	0	0	0	0	0.335	-1	-1	-1	-1	-1	-1	0.78	0.671
46.08	0	0.666	0	0.666	0	0	0	0	0.334	-1	-1	-1	-1	-1	-1	0.78	0.673
46.21	0	0.666	0	0.666	0	0	0	0	0.334	-1	-1	-1	-1	-1	-1	0.779	0.674
46.34	0	0.667	0	0.667	0	0	0	0	0.333	-1	-1	-1	-1	-1	-1	0.778	0.676
46.47	0	0.667	0	0.667	0	0	0	0	0.333	-1	-1	-1	-1	-1	-1	0.777	0.677
46.6	0	0.668	0	0.668	0	0	0	0	0.332	-1	-1	-1	-1	-1	-1	0.777	0.679
46.74	0	0.668	0	0.668	0	0	0	0	0.332	-1	-1	-1	-1	-1	-1	0.776	0.68
46.96	0	0.669	0	0.669	0	0	0	0	0.331	-1	-1	-1	-1	-1	-1	0.775	0.682
47.09	0	0.669	0	0.669	0	0	0	0	0.331	-1	-1	-1	-1	-1	-1	0.775	0.683
47.23	0	0.67	0	0.67	0	0	0	0	0.33	1	-1	-1	-1	-1	-1	0.774	0.685
47.36	0	0.67	0	0.67	0	0	0	0	0.33	1	-1	-1	-1	-1	-1	0.773	0.686
47.49	0	0.671	0	0.671	0	0	0	0	0.329	1	-1	-1	-1	-1	-1	0.773	0.688
47.62	0	0.671	0	0.671	0	0	0	0	0.329	1	-1	-1	1	-1	-1	0.772	0.689
47.76	0	0.672	0	0.672	0	0	0	0	0.328	1	-1	-1	1	-1	-1	0.771	0.691
47.9	0	0.672	0	0.672	0	0	0	0	0.328	1	-1	-1	-1	-1	-1	0.77	0.692
48.12	0	0.673	0	0.673	0	0	0	0	0.327	1	-1	-1	-1	-1	-1	0.77	0.694
48.24	0	0.673	0	0.673	0	0	0	0	0.327	1	-1	-1	-1	-1	-1	0.769	0.695
48.38	0	0.674	0	0.674	0	0	0	0	0.326	-1	-1	-1	-1	1	1	0.768	0.697
48.5	0	0.674	0	0.674	0	0	0	0	0.326	-1	-1	-1	-1	1	1	0.768	0.698
48.64	0	0.675	0	0.675	0	0	0	0	0.325	-1	-1	-1	-1	1	1	0.767	0.7
48.76	0	0.676	0	0.676	0	0	0	0	0.324	-1	-1	-1	-1	-1	-1	0.766	0.701
48.9	0	0.676	0	0.676	0	0	0	0	0.324	1	-1	-1	-1	-1	-1	0.766	0.703
49.04	0	0.676	0	0.676	0	0	0	0	0.324	1	-1	-1	-1	-1	-1	0.765	0.704
49.26	0	0.677	0	0.677	0	0	0	0	0.323	1	-1	-1	-1	-1	-1	0.764	0.706
49.39	0	0.677	0	0.677	0	0	0	0	0.323	1	-1	-1	-1	-1	-1	0.763	0.707
49.51	0	0.678	0	0.678	0	0	0	0	0.322	1	-1	-1	-1	-1	-1	0.763	0.709
49.65	0	0.678	0	0.678	0	0	0	0	0.322	1	-1	-1	-1	-1	-1	0.762	0.71
49.77	0	0.679	0	0.679	0	0	0	0	0.321	1	-1	-1	-1	-1	-1	0.761	0.712
49.9	0	0.679	0	0.679	0	0	0	0	0.321	1	-1	-1	-1	-1	-1	0.761	0.713
50.02	0	0.68	0	0.68	0	0	0	0	0.32	1	-1	-1	-1	-1	-1	0.76	0.715
50.15	0	0.68	0	0.68	0	0	0	0	0.32	-1	-1	-1	-1	-1	-1	0.759	0.716
50.37	0	0.681	0	0.681	0	0	0	0	0.319	-1	-1	-1	-1	-1	-1	0.759	0.718
50.54	0	0.681	0	0.681	0	0	0	0	0.319	-1	-1	-1	-1	-1	-1	0.758	0.719
50.69	0	0.682	0	0.682	0	0	0	0	0.318	-1	-1	-1	-1	-1	-1	0.757	0.721
50.82	0	0.682	0	0.682	0	0	0	0	0.318	-1	-1	-1	-1	-1	-1	0.756	0.722
50.97	0	0.683	0	0.683	0	0	0	0	0.317	-1	-1	-1	-1	-1	-1	0.756	0.724
51.09	0	0.683	0	0.683	0	0	0	0	0.317	-1	-1	-1	-1	-1	-1	0.755	0.725
51.22	0	0.684	0	0.684	0	0	0	0	0.316	-1	-1	-1	-1	-1	-1	0.754	0.727
51.34	0	0.684	0	0.684	0	0	0	0	0.316	-1	-1	-1	-1	-1	-1	0.754	0.728
51.55	0	0.685	0	0.685	0	0	0	0	0.315	-1	-1	-1	-1	-1	-1	0.753	0.73
51.69	0	0.685	0	0.685	0	0	0	0	0.315	-1	-1	-1	-1	-1	-1	0.752	0.731
51.83	0	0.686	0	0.686	0	0	0	0	0.314	-1	-1	-1	-1	-1	-1	0.752	0.733
51.96	0	0.686	0	0.686	0	0	0	0	0.314	-1	-1	-1	-1	-1	-1	0.751	0.734
52.09	0	0.687	0	0.687	0	0	0	0	0.313	-1	-1	-1	-1	-1	-1	0.75	0.736
52.22	0	0.687	0	0.687	0	0	0	0	0.313	-1	-1	-1	-1	-1	-1	0.749	0.737
52.36	0	0.688	0	0.688	0	0	0	0	0.312	-1	-1	-1	-1	-1	-1	0.749	0.739
52.49	0	0.688	0	0.688	0	0	0	0	0.312	-1	-1	-1	-1	-1	-1	0.748	0.74
52.72	0	0.689	0	0.689	0	0	0	0	0.311	-1	-1	-1	-1	-1	-1	0.747	0.742
52.85	0	0.689	0	0.689	0	0	0	0	0.311	-1	-1	-1	-1	-1	-1	0.747	0.743
52.97	0	0.69	0	0.69	0	0	0	0	0.31	-1	-1	-1	-1	-1	-1	0.746	0.745
53.1	0	0.69	0	0.69	0	0	0	0	0.31	-1	-1	-1	-1	-1	-1	0.745	0.746
53.24	0	0.691	0	0.691	0	0	0	0	0.309	-1	-1	-1	-1	-1	-1	0.745	0.748
53.37	0	0.691	0	0.691	0	0	0	0	0.309	-1	-1	-1	-1	-1	-1	0.744	0.749
53.49	0	0.692	0	0.692	0	0	0	0	0.308	-1	-1	-1	-1	-1	-1	0.743	0.751
53.65	0	0.692	0	0.692	0	0	0	0	0.308	-1	-1	-1	-1	-1	-1	0.742	0.752
53.86	0	0.693	0	0.693	0	0	0	0	0.307	-1	-1	-1	-1	-1	-1	0.742	0.754
53.98	0	0.693	0	0.693	0	0	0	0	0.307	-1	-1	-1	-1	-1	-1	0.741	0.755
54.1	0	0.694	0	0.694	0	0	0	0	0.306	-1	-1	-1	-1	-1	-1	0.74	0.757
54.22	0	0.694	0	0.694	0	0	0	0	0.306	-1	-1	-1	-1	-1	-1	0.74	0.758
54.35	0	0.695	0	0.695	0	0	0	0	0.305	-1	-1	-1	-1	-1	-1	0.739	0.76
54.48	0	0.695	0	0.695	0	0	0	0	0.305	-1	-1	-1	-1	-1	-1	0.738	0.761
54.63	0	0.695	0	0.695	0	0	0	0	0.305	-1	-1	-1	-1	-1	-1	0.738	0.763
54.76	0	0.696	0	0.696	0	0	0	0	0.304	-1	-1	-1	-1	-1	-1	0.737	0.764
54.98	0	0.697	0	0.697	0	0	0	0	0.303	-1	-1	-1	-1	-1	-1	0.736	0.766
55.11	0	0.697	0	0.697	0	0	0	0	0.303	-1	-1	-1	-1	-1	-1	0.735	0.767
55.24	0	0.697	0	0.697	0	0	0	0	0.303	-1	-1	-1	-1	-1	-1	0.735	0.769
55.38	0	0.698	0	0.698	0	0	0	0	0.302	-1	-1	-1	-1	-1	-1	0.734	0.77
55.51	0	0.699	0	0.699	0	0	0	0	0.301	1	-1	-1	-1	-1	-1	0.733	0.772
55.64	0	0.699	0	0.699	0	0	0	0	0.301	1	-1	-1	-1	-1	-1	0.733	0.773
55.79	0	0.699	0	0.699	0	0	0	0	0.301	1	-1	-1	-1	-1	-1	0.732	0.775
55.93	0	0.7	0	0.7	0	0	0	0	0.3	1	-1	-1	-1	-1	-1	0.731	0.776
56.13	0	0.7	0	0.7	0	0	0	0	0.3	1	-1	-1	-1	-1	-1	0.731	0.778
56.26	0	0.701	0	0.701	0	0	0	0	0.299	1	-1	-1	-1	-1	-1	0.73	0.779
56.38	0	0.701	0	0.701	0	0	0	0	0.299	1	-1	-1	-1	-1	-1	0.729	0.781
56.501	0	0.702	0	0.702	0	0	0	0	0.298	-1	-1	-1	-1	-1	-1	0.728	0.782
56.64	0	0.702	0	0.702	0	0	0	0	0.298	-1	-1	-1	-1	-1	-1	0.728	0.784
56.77	0	0.703	0	0.703	0	0	0	0	0.297	-1	-1	-1	-1	-1	-1	0.727	0.785
56.89	0	0.703	0	0.703	0	0	0	0	0.297	-1	-1	-1	-1	-1	-1	0.726	0.787
57.01	0	0.704	0	0.704	0	0	0	0	0.296	-1	-1	-1	-1	-1	-1	0.726	0.788
57.22	0	0.704	0	0.704	0	0	0	0	0.296	-1	-1	-1	-1	-1	-1	0.725	0.79
57.34	0	0.705	0	0.705	0	0	0	0	0.295	-1	-1	-1	-1	-1	-1	0.724	0.791
57.46	0	0.705	0	0.705	0	0	0	0	0.295	-1	-1	-1	-1	-1	-1	0.724	0.793
57.59	0	0.706	0	0.706	0	0	0	0	0.294	-1	-1	-1	-1	-1	-1	0.723	0.794
57.71	0	0.706	0	0.706	0	0	0	0	0.294	-1	-1	-1	-1	-1	-1	0.722	0.796
57.85	0	0.707	0	0.707	0	0	0	0	0.293	-1	-1	-1	-1	-1	-1	0.721	0.797
57.97	0	0.707	0	0.707	0	0	0	0	0.293	-1	-1	-1	-1	-1	-1	0.721	0.799
58.09	0	0.708	0	0.708	0	0	0	0	0.292	-1	-1	-1	-1	-1	-1	0.72	0.8
58.29	0	0.708	0	0.708	0	0	0	0	0.292	-1	-1	-1	-1	-1	-1	0.719	0.802
58.41	0	0.709	0	0.709	0	0	0	0	0.291	-1	-1	-1	-1	-1	-1	0.719	0.803
58.53	0	0.709	0	0.709	0	0	0	0	0.291	-1	-1	-1	-1	-1	-1	0.718	0.805
58.66	0	0.71	0	0.71	0	0	0	0	0.29	-1	-1	-1	-1	-1	-1	0.717	0.806
58.78	0	0.71	0	0.71	0	0	0	0	0.29	-1	-1	-1	-1	-1	-1	0.717	0.808
58.9	0	0.711	0	0.711	0	0	0	0	0.289	-1	-1	-1	-1	-1	-1	0.716	0.809
59.02	0	0.711	0	0.711	0	0	0	0	0.289	-1	-1	-1	-1	-1	-1	0.715	0.811
59.14	0	0.712	0	0.712	0	0	0	0	0.288	-1	-1	-1	-1	-1	-1	0.714	0.812
59.36	0	0.712	0	0.712	0	0	0	0	0.288	-1	-1	-1	-1	-1	-1	0.714	0.814
59.48	0	0.713	0	0.713	0	0	0	0	0.287	-1	-1	-1	-1	-1	-1	0.713	0.815
59.61	0	0.713	0	0.713	0	0	0	0	0.287	-1	-1	-1	-1	-1	-1	0.712	0.817
59.74	0	0.714	0	0.714	0	0	0	0	0.286	-1	-1	-1	-1	-1	-1	0.712	0.818
59.87	0	0.714	0	0.714	0	0	0	0	0.286	-1	-1	-1	-1	-1	-1	0.711	0.82
59.99	0	0.715	0	0.715	0	0	0	0	0.285	-1	-1	-1	-1	-1	-1	0.71	0.821
60.11	0	0.715	0	0.715	0	0	0	0	0.285	-1	-1	-1	-1	-1	-1	0.71	0.823
60.24	0	0.716	0	0.716	0	0	0	0	0.284	-1	-1	-1	-1	-1	-1	0.709	0.824
60.44	0	0.716	0	0.716	0	0	0	0	0.284	-1	-1	-1	-1	-1	-1	0.708	0.826
60.59	0	0.717	0	0.717	0	0	0	0	0.283	-1	-1	-1	-1	-1	-1	0.707	0.827
60.72	0	0.717	0	0.717	0	0	0	0	0.283	-1	-1	-1	-1	-1	-1	0.707	0.829
60.85	0	0.718	0	0.718	0	0	0	0	0.282	-1	-1	-1	-1	-1	-1	0.706	0.83
60.98	0	0.718	0	0.718	0	0	0	0	0.282	-1	-1	-1	-1	-1	-1	0.705	0.832
61.11	0	0.719	0	0.719	0	0	0	0	0.281	-1	-1	-1	-1	-1	-1	0.705	0.833
61.24	0	0.719	0	0.719	0	0	0	0	0.281	-1	-1	-1	-1	-1	-1	0.704	0.835
61.36	0	0.72	0	0.72	0	0	0	0	0.28	-1	-1	-1	-1	-1	-1	0.703	0.836
61.57	0	0.72	0	0.72	0	0	0	0	0.28	-1	-1	-1	-1	-1	-1	0.703	0.838
61.71	0	0.721	0	0.721	0	0	0	0	0.279	-1	-1	-1	-1	-1	-1	0.702	0.839
61.84	0	0.721	0	0.721	0	0	0	0	0.279	-1	-1	-1	-1	-1	-1	0.701	0.841
61.97	0	0.722	0	0.722	0	0	0	0	0.278	-1	-1	-1	-1	-1	-1	0.7	0.842
62.09	0	0.722	0	0.722	0	0	0	0	0.278	-1	-1	-1	-1	-1	-1	0.7	0.844
62.22	0	0.723	0	0.723	0	0	0	0	0.277	-1	-1	-1	-1	-1	-1	0.699	0.845
62.35	0	0.723	0	0.723	0	0	0	0	0.277	-1	-1	-1	-1	-1	-1	0.698	0.847
62.49	0	0.724	0	0.724	0	0	0	0	0.276	-1	-1	-1	-1	-1	-1	0.698	0.848
62.71	0	0.724	0	0.724	0	0	0	0	0.276	-1	-1	-1	-1	-1	-1	0.697	0.85
62.83	0	0.725	0	0.725	0	0	0	0	0.275	-1	-1	-1	-1	-1	-1	0.696	0.851
62.95	0	0.725	0	0.725	0	0	0	0	0.275	-1	-1	-1	-1	-1	-1	0.696	0.853
63.07	0	0.726	0	0.726	0	0	0	0	0.274	-1	-1	-1	-1	-1	-1	0.695	0.854
63.19	0	0.726	0	0.726	0	0	0	0	0.274	-1	-1	-1	-1	-1	-1	0.694	0.856
63.32	0	0.727	0	0.727	0	0	0	0	0.273	1	-1	-1	-1	-1	-1	0.693	0.857
63.45	0	0.727	0	0.727	0	0	0	0	0.273	1	-1	-1	-1	-1	-1	0.693	0.859
63.58	0	0.728	0	0.728	0	0	0	0	0.272	1	-1	-1	-1	-1	-1	0.692	0.86
63.79	0	0.728	0	0.728	0	0	0	0	0.272	1	-1	-1	-1	-1	-1	0.691	0.862
63.91	0	0.729	0	0.729	0	0	0	0	0.271	1	-1	-1	-1	-1	-1	0.691	0.863
64.04	0	0.729	0	0.729	0	0	0	0	0.271	-1	-1	-1	-1	-1	-1	0.69	0.865
64.16	0	0.73	0	0.73	0	0	0	0	0.27	-1	-1	-1	-1	-1	-1	0.689	0.866
64.28	0	0.73	0	0.73	0	0	0	0	0.27	-1	-1	-1	-1	-1	-1	0.689	0.868
64.4	0	0.731	0	0.731	0	0	0	0	0.269	-1	-1	-1	-1	-1	-1	0.688	0.869
64.54	0	0.731	0	0.731	0	0	0	0	0.269	-1	-1	-1	-1	-1	-1	0.687	0.871
64.68	0	0.732	0	0.732	0	0	0	0	0.268	-1	-1	-1	-1	-1	-1	0.686	0.872
64.89	0	0.732	0	0.732	0	0	0	0	0.268	-1	-1	-1	-1	-1	-1	0.686	0.874
65.02	0	0.733	0	0.733	0	0	0	0	0.267	-1	-1	-1	-1	-1	-1	0.685	0.875
65.14	0	0.733	0	0.733	0	0	0	0	0.267	-1	-1	-1	-1	-1	-1	0.684	0.877
65.26	0	0.734	0	0.734	0	0	0	0	0.266	-1	-1	-1	-1	-1	-1	0.684	0.878
65.39	0	0.734	0	0.734	0	0	0	0	0.266	-1	-1	-1	-1	-1	-1	0.683	0.88
65.54	0	0.735	0	0.735	0	0	0	0	0.265	1	-1	-1	-1	-1	-1	0.682	0.881
65.69	0	0.735	0	0.735	0	0	0	0	0.265	1	-1	-1	1	-1	-1	0.682	0.883
65.84	0	0.735	0	0.735	0	0	0	0	0.265	1	-1	-1	-1	-1	-1	0.681	0.884
66.04	0	0.736	0	0.736	0	0	0	0	0.264	1	-1	-1	-1	-1	-1	0.68	0.886
66.16	0	0.736	0	0.736	0	0	0	0	0.264	1	-1	-1	-1	-1	-1	0.679	0.887
66.29	0	0.737	0	0.737	0	0	0	0	0.263	-1	-1	-1	-1	-1	-1	0.679	0.889
66.42	0	0.737	0	0.737	0	0	0	0	0.263	-1	-1	-1	-1	-1	-1	0.678	0.89
66.56	0	0.738	0	0.738	0	0	0	0	0.262	-1	-1	-1	-1	-1	-1	0.677	0.892
66.71	0	0.739	0	0.739	0	0	0	0	0.261	-1	-1	-1	-1	-1	-1	0.677	0.893
66.83	0	0.739	0	0.739	0	0	0	0	0.261	-1	-1	-1	-1	-1	-1	0.676	0.895
66.96	0	0.74	0	0.74	0	0	0	0	0.26	-1	-1	-1	-1	-1	-1	0.675	0.896
67.16	0	0.74	0	0.74	0	0	0	0	0.26	-1	-1	-1	-1	-1	-1	0.675	0.898
67.3	0	0.741	0	0.741	0	0	0	0	0.259	-1	-1	-1	-1	-1	-1	0.674	0.899
67.42	0	0.741	0	0.741	0	0	0	0	0.259	-1	-1	-1	-1	-1	-1	0.673	0.901
67.57	0	0.741	0	0.741	0	0	0	0	0.259	-1	-1	-1	-1	-1	-1	0.672	0.902
67.7	0	0.742	0	0.742	0	0	0	0	0.258	1	-1	-1	-1	-1	-1	0.672	0.904
67.83	0	0.742	0	0.742	0	0	0	0	0.258	1	-1	-1	-1	-1	-1	0.671	0.905
67.95	0	0.743	0	0.743	0	0	0	0	0.257	1	-1	-1	-1	-1	-1	0.67	0.907
68.07	0	0.744	0	0.744	0	0	0	0	0.256	-1	-1	-1	-1	-1	-1	0.67	0.908
68.27	0	0.744	0	0.744	0	0	0	0	0.256	-1	-1	-1	-1	-1	-1	0.669	0.91
68.39	0	0.744	0	0.744	0	0	0	0	0.256	-1	-1	-1	-1	-1	-1	0.668	0.911
68.53	0	0.745	0	0.745	0	0	0	0	0.255	-1	-1	-1	-1	-1	-1	0.668	0.913
68.66	0	0.745	0	0.745	0	0	0	0	0.255	-1	-1	-1	-1	-1	-1	0.667	0.914
68.79	0	0.746	0	0.746	0	0	0	0	0.254	-1	-1	-1	-1	-1	-1	0.666	0.916
68.91	0	0.746	0	0.746	0	0	0	0	0.254	-1	-1	-1	-1	-1	-1	0.665	0.917
69.04	0	0.747	0	0.747	0	0	0	0	0.253	-1	-1	-1	-1	-1	-1	0.665	0.919
69.16	0	0.747	0	0.747	0	0	0	0	0.253	-1	-1	-1	-1	-1	-1	0.664	0.92
69.36	0	0.748	0	0.748	0	0	0	0	0.252	-1	-1	-1	-1	-1	-1	0.663	0.922
69.52	0	0.748	0	0.748	0	0	0	0	0.252	-1	-1	-1	-1	-1	-1	0.663	0.923
69.66	0	0.749	0	0.749	0	0	0	0	0.251	-1	-1	-1	-1	-1	-1	0.662	0.925
69.79	0	0.749	0	0.749	0	0	0	0	0.251	-1	-1	-1	-1	-1	-1	0.661	0.926
69.91	0	0.75	0	0.75	0	0	0	0	0.25	-1	-1	-1	-1	-1	-1	0.661	0.928
70.04	0	0.75	0	0.75	0	0	0	0	0.25	-1	-1	-1	-1	-1	-1	0.66	0.929
70.16	0	0.751	0	0.751	0	0	0	0	0.249	-1	-1	-1	-1	-1	-1	0.659	0.931
70.3	0	0.751	0	0.751	0	0	0	0	0.249	-1	-1	-1	-1	-1	-1	0.658	0.932
70.51	0	0.752	0	0.752	0	0	0	0	0.248	1	-1	-1	-1	-1	-1	0.658	0.934
70.64	0	0.752	0	0.752	0	0	0	0	0.248	1	-1	-1	-1	-1	-1	0.657	0.935
70.78	0	0.753	0	0.753	0	0	0	0	0.247	-1	-1	-1	-1	-1	-1	0.656	0.937
70.9	0	0.753	0	0.753	0	0	0	0	0.247	-1	-1	-1	-1	-1	-1	0.656	0.938
71.03	0	0.754	0	0.754	0	0	0	0	0.246	-1	-1	-1	-1	-1	-1	0.655	0.94
71.16	0	0.754	0	0.754	0	0	0	0	0.246	-1	-1	-1	-1	-1	-1	0.654	0.941
71.29	0	0.755	0	0.755	0	0	0	0	0.245	-1	-1	-1	-1	-1	-1	0.654	0.943
71.42	0	0.755	0	0.755	0	0	0	0	0.245	-1	-1	-1	-1	-1	-1	0.653	0.944
71.62	0	0.756	0	0.756	0	0	0	0	0.244	-1	-1	-1	-1	-1	-1	0.652	0.946
71.75	0	0.756	0	0.756	0	0	0	0	0.244	-1	-1	-1	-1	-1	-1	0.651	0.947
71.87	0	0.757	0	0.757	0	0	0	0	0.243	-1	-1	-1	-1	-1	-1	0.651	0.949
71.99	0	0.757	0	0.757	0	0	0	0	0.243	-1	-1	-1	-1	-1	-1	0.65	0.95
72.11	0	0.758	0	0.758	0	0	0	0	0.242	-1	-1	-1	-1	-1	-1	0.649	0.952
72.23	0	0.758	0	0.758	0	0	0	0	0.242	-1	-1	-1	-1	-1	-1	0.649	0.953
72.35	0	0.759	0	0.759	0	0	0	0	0.241	-1	-1	-1	-1	-1	-1	0.648	0.955
72.49	0	0.759	0	0.759	0	0	0	0	0.241	-1	-1	-1	-1	-1	-1	0.647	0.956
72.7	0	0.76	0	0.76	0	0	0	0	0.24	-1	-1	-1	-1	-1	-1	0.647	0.958
72.83	0	0.76	0	0.76	0	0	0	0	0.24	-1	-1	-1	-1	-1	-1	0.646	0.959
72.95	0	0.761	0	0.761	0	0	0	0	0.239	-1	-1	-1	-1	-1	-1	0.645	0.961
73.07	0	0.761	0	0.761	0	0	0	0	0.239	-1	-1	-1	-1	-1	-1	0.644	0.962
73.19	0	0.762	0	0.762	0	0	0	0	0.238	-1	-1	-1	-1	-1	-1	0.644	0.964
73.32	0	0.762	0	0.762	0	0	0	0	0.238	-1	-1	-1	-1	-1	-1	0.643	0.965
73.47	0	0.763	0	0.763	0	0	0	0	0.237	-1	-1	-1	-1	-1	-1	0.642	0.967
73.62	0	0.764	0	0.764	0	0	0	0	0.236	1	-1	-1	-1	-1	-1	0.642	0.968
73.83	0	0.764	0	0.764	0	0	0	0	0.236	1	-1	-1	-1	-1	-1	0.641	0.97
73.97	0	0.764	0	0.764	0	0	0	0	0.236	1	-1	-1	-1	-1	-1	0.64	0.971
74.09	0	0.765	0	0.765	0	0	0	0	0.235	1	-1	-1	-1	-1	-1	0.64	0.973
74.22	0	0.765	0	0.765	0	0	0	0	0.235	1	-1	-1	-1	-1	-1	0.639	0.974
74.35	0	0.766	0	0.766	0	0	0	0	0.234	-1	-1	-1	-1	-1	-1	0.638	0.976
74.5	0	0.766	0	0.766	0	0	0	0	0.234	-1	-1	-1	-1	-1	-1	0.637	0.977
74.64	0	0.767	0	0.767	0	0	0	0	0.233	-1	-1	-1	-1	-1	-1	0.637	0.979
74.79	0	0.767	0	0.767	0	0	0	0	0.233	-1	-1	-1	-1	-1	-1	0.636	0.98
75.02	0	0.768	0	0.768	0	0	0	0	0.232	-1	-1	-1	-1	-1	-1	0.635	0.982
75.16	0	0.768	0	0.768	0	0	0	0	0.232	-1	-1	-1	-1	-1	-1	0.635	0.983
75.32	0	0.769	0	0.769	0	0	0	0	0.231	-1	-1	-1	-1	-1	-1	0.634	0.985
75.48	0	0.769	0	0.769	0	0	0	0	0.231	-1	-1	-1	-1	-1	-1	0.633	0.986
75.64	0	0.77	0	0.77	0	0	0	0	0.23	-1	-1	-1	-1	-1	-1	0.633	0.988
75.81	0	0.77	0	0.77	0	0	0	0	0.23	-1	-1	-1	-1	-1	-1	0.632	0.989
75.97	0	0.771	0	0.771	0	0	0	0	0.229	1	-1	-1	-1	-1	-1	0.631	0.991
76.13	0	0.771	0	0.771	0	0	0	0	0.229	1	-1	-1	1	-1	-1	0.63	0.992
76.37	0	0.772	0	0.772	0	0	0	0	0.228	1	-1	-1	-1	-1	-1	0.63	0.994
76.53	0	0.772	0	0.772	0	0	0	0	0.228	1	-1	-1	-1	-1	-1	0.629	0.995
76.69	0	0.773	0	0.773	0	0	0	0	0.227	1	-1	-1	-1	-1	-1	0.628	0.997
76.86	0	0.774	0	0.774	0	0	0	0	0.226	-1	-1	-1	-1	-1	-1	0.628	0.998
77.02	0	0.774	0	0.774	0	0	0	0	0.226	-1	-1	-1	-1	-1	-1	0.627	1
77.17	0	0.774	0	0.774	0	0	0	0	0.226	-1	-1	-1	-1	-1	-1	0.626	1
77.33	0	0.774	0	0.774	0	0	0	0	0.226	-1	-1	-1	-1	-1	-1	0.626	1
77.49	0	0.774	0	0.774	0	0	0	0	0.226	-1	-1	-1	-1	-1	-1	0.625	1
77.73	0	0.774	0	0.774	0	0	0	0	0.226	-1	-1	-1	-1	-1	-1	0.624	1
77.9	1	0.792	0	0	0.792	0	0	0	0.208	-1	-1	1	-1	-1	-1	0.623	1
78.06	1	0.792	0	0	0.792	0	0	0	0.208	-1	-1	1	-1	-1	-1	0.623	1
78.23	1	1	0	0	1	0	0	0	0	-1	-1	1	-1	-1	-1	0.622	1
78.39	1	1	0	0	1	0	0	0	0	-1	-1	1	-1	-1	-1	0.621	1
78.55	1	1	0	0	1	0	0	0	0	-1	-1	1	-1	-1	-1	0.621	1
78.71	1	1	0	0	1	0	0	0	0	-1	-1	1	-1	-1	-1	0.62	1
78.88	1	0.67	0	0	0.67	0	0	0	0.33	-1	-1	-1	-1	-1	-1	0.619	1
79.12	1	0.67	0	0	0.67	0	0	0	0.33	-1	-1	-1	-1	-1	-1	0.619	1
79.29	1	0.67	0	0	0.67	0	0	0	0.33	-1	-1	-1	-1	-1	-1	0.618	1
79.45	1	0.67	0	0	0.67	0	0	0	0.33	-1	-1	-1	-1	-1	-1	0.617	1
79.62	1	0.67	0	0	0.67	0	0	0	0.33	-1	-1	-1	-1	-1	-1	0.616	1
79.8	1	0.08	0	0	0.08	0	0	0	0.92	-1	1	-1	-1	-1	-1	0.616	1
79.97	2	0.752	0	0	0	0.752	0	0	0.248	-1	1	-1	-1	-1	-1	0.615	1
80.13	2	0.752	0	0	0	0.752	0	0	0.248	-1	1	-1	-1	-1	-1	0.614	1
80.29	2	0.752	0	0	0	0.752	0	0	0.248	-1	1	-1	-1	-1	-1	0.614	1
80.541	2	0.752	0	0	0	0.752	0	0	0.248	-1	1	-1	-1	-1	-1	0.613	1
80.7	2	0.752	0	0	0	0.752	0	0	0.248	-1	1	-1	-1	-1	-1	0.612	1
80.86	2	0.752	0	0	0	0.752	0	0	0.248	-1	1	-1	-1	-1	-1	0.612	1
81.03	2	0.752	0	0	0	0.752	0	0	0.248	-1	1	-1	-1	-1	-1	0.611	1
81.2	2	0.752	0	0	0	0.752	0	0	0.248	-1	1	-1	-1	-1	-1	0.61	1
81.37	2	0.752	0	0	0	0.752	0	0	0.248	-1	1	-1	-1	-1	-1	0.609	1
81.54	2	0.752	0	0	0	0.752	0	0	0.248	-1	1	-1	-1	-1	-1	0.609	1
81.7	2	0.752	0	0	0	0.752	0	0	0.248	-1	1	-1	-1	-1	-1	0.608	1
81.94	2	0.752	0	0	0	0.752	0	0	0.248	-1	1	-1	-1	-1	-1	0.607	1
82.09	2	0.752	0	0	0	0.752	0	0	0.248	-1	1	-1	-1	-1	-1	0.607	1
82.26	2	0.751	0	0	0	0.751	0	0	0.249	-1	1	-1	-1	-1	-1	0.606	1
82.43	2	0.751	0	0	0	0.751	0	0	0.249	-1	1	-1	-1	-1	-1	0.605	1
82.59	2	0.751	0	0	0	0.751	0	0	0.249	-1	1	-1	-1	-1	-1	0.605	1
82.75	2	0.751	0	0	0	0.751	0	0	0.249	-1	1	-1	-1	-1	-1	0.604	1
82.91	2	0.751	0	0	0	0.751	0	0	0.249	-1	1	-1	-1	-1	-1	0.603	1
83.07	2	0.751	0	0	0	0.751	0	0	0.249	-1	1	-1	-1	-1	-1	0.602	1
83.32	2	0.751	0	0	0	0.751	0	0	0.249	-1	1	-1	-1	-1	-1	0.602	1
83.47	2	0.751	0	0	0	0.751	0	0	0.249	-1	1	-1	-1	-1	-1	0.601	1
83.64	2	0.751	0	0	0	0.751	0	0	0.249	-1	1	-1	-1	-1	-1	0.6	1
83.79	2	0.751	0	0	0	0.751	0	0	0.249	-1	1	-1	-1	-1	-1	0.6	1
83.96	2	0.751	0	0	0	0.751	0	0	0.249	-1	1	-1	-1	-1	-1	0.599	1
84.13	2	0.751	0	0	0	0.751	0	0	0.249	-1	1	-1	-1	-1	-1	0.598	1
84.3	2	0.75	0	0	0	0.75	0	0	0.25	-1	1	-1	-1	-1	-1	0.598	1
84.47	2	0.75	0	0	0	0.75	0	0	0.25	-1	1	-1	-1	-1	-1	0.597	1
84.72	2	0.75	0	0	0	0.75	0	0	0.25	-1	1	-1	-1	-1	-1	0.596	1
84.87	2	0.75	0	0	0	0.75	0	0	0.25	-1	1	-1	-1	-1	-1	0.595	1
85.03	2	0.75	0	0	0	0.75	0	0	0.25	-1	1	-1	-1	-1	-1	0.595	1
85.2	2	0.75	0	0	0	0.75	0	0	0.25	-1	1	-1	-1	-1	-1	0.594	1
85.37	2	0.75	0	0	0	0.75	0	0	0.25	-1	1	-1	-1	-1	-1	0.593	1
85.53	2	0.75	0	0	0	0.75	0	0	0.25	-1	1	-1	-1	-1	-1	0.593	1
85.69	2	0.75	0	0	0	0.75	0	0	0.25	-1	1	-1	-1	-1	-1	0.592	1
85.85	2	0.75	0	0	0	0.75	0	0	0.25	-1	1	-1	-1	-1	-1	0.591	1
86.09	2	0.749	0	0	0	0.749	0	0	0.251	-1	1	-1	-1	-1	-1	0.591	1
86.25	2	0.749	0	0	0	0.749	0	0	0.251	-1	1	-1	-1	-1	-1	0.59	1
86.41	2	0.749	0	0	0	0.749	0	0	0.251	-1	1	-1	-1	-1	-1	0.589	1
86.57	2	0.749	0	0	0	0.749	0	0	0.251	-1	1	-1	-1	-1	-1	0.588	1
86.73	2	0.749	0	0	0	0.749	0	0	0.251	-1	1	-1	-1	-1	-1	0.588	1
86.88	2	0.749	0	0	0	0.749	0	0	0.251	-1	1	-1	-1	-1	-1	0.587	1
87.03	2	0.749	0	0	0	0.749	0	0	0.251	-1	1	-1	-1	-1	-1	0.586	1
87.19	2	0.749	0	0	0	0.749	0	0	0.251	-1	1	-1	-1	-1	-1	0.586	1
87.44	2	0.749	0	0	0	0.749	0	0	0.251	-1	1	-1	-1	-1	-1	0.585	1
87.59	2	0.749	0	0	0	0.749	0	0	0.251	-1	1	-1	-1	-1	-1	0.584	1
87.75	2	0.749	0	0	0	0.749	0	0	0.251	-1	1	-1	-1	-1	-1	0.584	1
87.89	2	0.749	0	0	0	0.749	0	0	0.251	-1	1	-1	-1	-1	-1	0.583	1
88.04	2	0.749	0	0	0	0.749	0	0	0.251	-1	1	-1	-1	-1	-1	0.582	1
88.17	2	0.748	0	0	0	0.748	0	0	0.252	-1	1	-1	-1	-1	-1	0.581	1
88.32	2	0.748	0	0	0	0.748	0	0	0.252	-1	1	-1	-1	-1	-1	0.581	1
88.47	2	0.748	0	0	0	0.748	0	0	0.252	-1	1	-1	-1	-1	-1	0.58	1
88.71	2	0.748	0	0	0	0.748	0	0	0.252	-1	1	-1	-1	-1	-1	0.579	1
88.85	2	0.748	0	0	0	0.748	0	0	0.252	-1	1	-1	-1	-1	-1	0.579	1
88.98	2	0.748	0	0	0	0.748	0	0	0.252	-1	1	-1	-1	-1	-1	0.578	1
89.13	2	0.748	0	0	0	0.748	0	0	0.252	-1	1	-1	-1	-1	-1	0.577	1
89.27	2	0.748	0	0	0	0.748	0	0	0.252	-1	1	-1	-1	-1	-1	0.577	1
89.42	2	0.748	0	0	0	0.748	0	0	0.252	-1	1	-1	-1	-1	-1	0.576	1
89.57	2	0.747	0	0	0	0.747	0	0	0.253	-1	1	-1	-1	-1	-1	0.575	1
89.72	2	0.747	0	0	0	0.747	0	0	0.253	-1	1	-1	-1	-1	-1	0.574	1
89.95	2	0.747	0	0	0	0.747	0	0	0.253	-1	1	-1	-1	-1	-1	0.574	1
90.11	2	0.747	0	0	0	0.747	0	0	0.253	-1	1	-1	-1	-1	-1	0.573	1
90.25	2	0.747	0	0	0	0.747	0	0	0.253	-1	1	-1	-1	-1	-1	0.572	1
90.41	2	0.747	0	0	0	0.747	0	0	0.253	-1	1	-1	-1	-1	-1	0.572	1
90.57	2	0.747	0	0	0	0.747	0	0	0.253	-1	1	-1	-1	-1	-1	0.571	1
90.73	2	0.747	0	0	0	0.747	0	0	0.253	-1	1	-1	-1	-1	-1	0.57	1
90.89	2	0.747	0	0	0	0.747	0	0	0.253	-1	1	-1	-1	-1	-1	0.57	1
91.03	2	0.747	0	0	0	0.747	0	0	0.253	-1	1	-1	-1	-1	-1	0.569	1
91.27	2	0.747	0	0	0	0.747	0	0	0.253	-1	1	-1	-1	-1	-1	0.568	1
91.43	2	0.747	0	0	0	0.747	0	0	0.253	-1	1	-1	-1	-1	-1	0.567	1
91.58	2	0.747	0	0	0	0.747	0	0	0.253	-1	1	-1	-1	-1	-1	0.567	1
91.72	2	0.747	0	0	0	0.747	0	0	0.253	-1	1	-1	-1	-1	-1	0.566	1
91.86	2	0.746	0	0	0	0.746	0	0	0.254	-1	1	-1	-1	-1	-1	0.565	1
91.99	2	0.746	0	0	0	0.746	0	0	0.254	-1	1	-1	-1	-1	-1	0.565	1
92.13	2	0.746	0	0	0	0.746	0	0	0.254	-1	1	-1	-1	-1	-1	0.564	1
92.28	2	0.746	0	0	0	0.746	0	0	0.254	-1	1	-1	-1	-1	-1	0.563	1
92.5	2	0.746	0	0	0	0.746	0	0	0.254	-1	1	-1	-1	-1	-1	0.563	1
92.63	2	0.746	0	0	0	0.746	0	0	0.254	-1	1	-1	-1	-1	-1	0.562	1
92.76	2	0.746	0	0	0	0.746	0	0	0.254	-1	1	-1	-1	-1	-1	0.561	1
92.89	2	0.746	0	0	0	0.746	0	0	0.254	-1	1	-1	-1	-1	-1	0.56	1
93.02	2	0.746	0	0	0	0.746	0	0	0.254	-1	1	-1	-1	-1	-1	0.56	1
93.15	2	0.746	0	0	0	0.746	0	0	0.254	-1	1	-1	-1	-1	-1	0.559	1
93.28	2	0.745	0	0	0	0.745	0	0	0.255	-1	1	-1	-1	-1	-1	0.558	1
93.44	2	0.745	0	0	0	0.745	0	0	0.255	-1	1	-1	-1	-1	-1	0.558	1
93.66	2	0.745	0	0	0	0.745	0	0	0.255	-1	1	-1	-1	-1	-1	0.557	1
93.79	2	0.745	0	0	0	0.745	0	0	0.255	-1	1	-1	-1	-1	-1	0.556	1
93.92	2	0.745	0	0	0	0.745	0	0	0.255	-1	1	-1	-1	-1	-1	0.556	1
94.05	2	0.745	0	0	0	0.745	0	0	0.255	-1	1	-1	-1	-1	-1	0.555	1
94.18	2	0.745	0	0	0	0.745	0	0	0.255	-1	1	-1	-1	-1	-1	0.554	1
94.32	2	0.745	0	0	0	0.745	0	0	0.255	-1	1	-1	-1	-1	-1	0.553	1
94.45	2	0.745	0	0	0	0.745	0	0	0.255	-1	1	-1	-1	-1	-1	0.553	1
94.58	2	0.745	0	0	0	0.745	0	0	0.255	-1	1	-1	-1	-1	-1	0.552	1
94.79	2	0.745	0	0	0	0.745	0	0	0.255	-1	1	-1	-1	-1	-1	0.551	1
94.92	2	0.745	0	0	0	0.745	0	0	0.255	-1	1	-1	-1	-1	-1	0.551	1
95.05	2	0.745	0	0	0	0.745	0	0	0.255	-1	1	-1	-1	-1	-1	0.55	1
95.19	2	0.744	0	0	0	0.744	0	0	0.256	-1	1	-1	-1	-1	-1	0.549	1
95.33	2	0.744	0	0	0	0.744	0	0	0.256	-1	1	-1	-1	-1	-1	0.549	1
95.47	2	0.744	0	0	0	0.744	0	0	0.256	-1	1	-1	-1	-1	-1	0.548	1
95.6	2	0.744	0	0	0	0.744	0	0	0.256	-1	1	-1	-1	-1	-1	0.547	1
95.73	2	0.744	0	0	0	0.744	0	0	0.256	-1	1	-1	-1	-1	-1	0.546	1
95.94	2	0.744	0	0	0	0.744	0	0	0.256	-1	1	-1	-1	-1	-1	0.546	1
96.07	2	0.744	0	0	0	0.744	0	0	0.256	-1	1	-1	-1	-1	-1	0.545	1
96.22	2	0.744	0	0	0	0.744	0	0	0.256	-1	1	-1	-1	-1	-1	0.544	1
96.35	2	0.744	0	0	0	0.744	0	0	0.256	-1	1	-1	-1	-1	-1	0.544	1
96.49	2	0.744	0	0	0	0.744	0	0	0.256	-1	1	-1	-1	-1	-1	0.543	1
96.63	2	0.744	0	0	0	0.744	0	0	0.256	-1	1	-1	-1	-1	-1	0.542	1
96.76	2	0.743	0	0	0	0.743	0	0	0.257	-1	1	-1	-1	-1	-1	0.542	1
96.89	2	0.743	0	0	0	0.743	0	0	0.257	-1	1	-1	-1	-1	-1	0.541	1
97.1	2	0.743	0	0	0	0.743	0	0	0.257	-1	1	-1	-1	-1	-1	0.54	1
97.24	2	0.743	0	0	0	0.743	0	0	0.257	-1	1	-1	-1	-1	-1	0.539	1
97.37	2	0.743	0	0	0	0.743	0	0	0.257	-1	1	-1	-1	-1	-1	0.539	1
97.51	2	0.743	0	0	0	0.743	0	0	0.257	-1	1	-1	-1	-1	-1	0.538	1
97.64	2	0.743	0	0	0	0.743	0	0	0.257	-1	1	-1	-1	-1	-1	0.537	1
97.77	2	0.743	0	0	0	0.743	0	0	0.257	-1	1	-1	-1	-1	-1	0.537	1
97.9	2	0.743	0	0	0	0.743	0	0	0.257	-1	1	-1	-1	-1	-1	0.536	1
98.03	2	0.743	0	0	0	0.743	0	0	0.257	-1	1	-1	-1	-1	-1	0.535	1
98.25	2	0.743	0	0	0	0.743	0	0	0.257	-1	1	-1	-1	-1	-1	0.535	1
98.39	2	0.742	0	0	0	0.742	0	0	0.258	-1	1	-1	-1	-1	-1	0.534	1
98.52	2	0.742	0	0	0	0.742	0	0	0.258	-1	1	-1	-1	-1	-1	0.533	1
98.66	2	0.742	0	0	0	0.742	0	0	0.258	-1	1	-1	-1	-1	-1	0.532	1
98.79	2	0.742	0	0	0	0.742	0	0	0.258	-1	1	-1	-1	-1	-1	0.532	1
98.93	2	0.742	0	0	0	0.742	0	0	0.258	-1	1	-1	-1	-1	-1	0.531	1
99.06	2	0.742	0	0	0	0.742	0	0	0.258	-1	1	-1	-1	-1	-1	0.53	1
99.2	2	0.742	0	0	0	0.742	0	0	0.258	-1	1	-1	-1	-1	-1	0.53	1
99.41	2	0.742	0	0	0	0.742	0	0	0.258	-1	1	-1	-1	-1	-1	0.529	1
99.54	2	0.742	0	0	0	0.742	0	0	0.258	-1	1	-1	-1	-1	-1	0.528	1
99.67	2	0.742	0	0	0	0.742	0	0	0.258	-1	1	-1	-1	-1	-1	0.528	1
99.81	2	0.742	0	0	0	0.742	0	0	0.258	-1	1	-1	-1	-1	-1	0.527	1
99.95	2	0.742	0	0	0	0.742	0	0	0.258	-1	1	-1	-1	-1	-1	0.526	1
100.09	2	0.742	0	0	0	0.742	0	0	0.258	-1	1	-1	-1	-1	-1	0.525	1
100.22	2	0.741	0	0	0	0.741	0	0	0.259	-1	1	-1	-1	-1	-1	0.525	1
100.35	2	0.741	0	0	0	0.741	0	0	0.259	-1	1	-1	-1	-1	-1	0.524	1
100.56	2	0.741	0	0	0	0.741	0	0	0.259	-1	1	-1	-1	-1	-1	0.523	1
100.69	2	0.741	0	0	0	0.741	0	0	0.259	-1	1	-1	-1	-1	-1	0.523	1
100.82	2	0.741	0	0	0	0.741	0	0	0.259	-1	1	-1	-1	-1	-1	0.522	1
100.95	2	0.741	0	0	0	0.741	0	0	0.259	-1	1	-1	-1	-1	-1	0.521	1
101.08	2	0.741	0	0	0	0.741	0	0	0.259	-1	1	-1	-1	-1	-1	0.521	1
101.22	2	0.741	0	0	0	0.741	0	0	0.259	-1	1	-1	-1	-1	-1	0.52	1
101.35	2	0.741	0	0	0	0.741	0	0	0.259	-1	1	-1	-1	-1	-1	0.519	1
101.48	2	0.74	0	0	0	0.74	0	0	0.26	-1	1	-1	-1	-1	-1	0.518	1
101.7	2	0.74	0	0	0	0.74	0	0	0.26	-1	1	-1	-1	-1	-1	0.518	1
101.84	2	0.74	0	0	0	0.74	0	0	0.26	-1	1	-1	-1	-1	-1	0.517	1
102.01	2	0.74	0	0	0	0.74	0	0	0.26	-1	1	-1	-1	-1	-1	0.516	1
102.15	2	0.74	0	0	0	0.74	0	0	0.26	-1	1	-1	-1	-1	-1	0.516	1
102.29	2	0.74	0	0	0	0.74	0	0	0.26	-1	1	-1	-1	-1	-1	0.515	1
102.42	2	0.74	0	0	0	0.74	0	0	0.26	-1	1	-1	-1	-1	-1	0.514	1
102.55	2	0.74	0	0	0	0.74	0	0	0.26	-1	1	-1	-1	-1	-1	0.514	1
102.68	2	0.74	0	0	0	0.74	0	0	0.26	-1	1	-1	-1	-1	-1	0.513	1
102.89	2	0.74	0	0	0	0.74	0	0	0.26	-1	1	-1	-1	-1	-1	0.512	1
103.02	2	0.74	0	0	0	0.74	0	0	0.26	-1	1	-1	-1	-1	-1	0.511	1
103.15	2	0.74	0	0	0	0.74	0	0	0.26	-1	1	-1	-1	-1	-1	0.511	1
103.28	2	0.74	0	0	0	0.74	0	0	0.26	-1	1	-1	-1	-1	-1	0.51	1
103.41	2	0.74	0	0	0	0.74	0	0	0.26	-1	1	-1	-1	-1	-1	0.509	1
103.54	2	0.739	0	0	0	0.739	0	0	0.261	-1	1	-1	-1	-1	-1	0.509	1
103.67	2	0.739	0	0	0	0.739	0	0	0.261	-1	1	-1	-1	-1	-1	0.508	1
103.81	2	0.739	0	0	0	0.739	0	0	0.261	-1	1	-1	-1	-1	-1	0.507	1
104.02	2	0.739	0	0	0	0.739	0	0	0.261	-1	1	-1	-1	-1	-1	0.507	1
104.17	2	0.739	0	0	0	0.739	0	0	0.261	-1	1	-1	-1	-1	-1	0.506	1
104.3	2	0.739	0	0	0	0.739	0	0	0.261	-1	1	-1	-1	-1	-1	0.505	1
104.43	2	0.739	0	0	0	0.739	0	0	0.261	-1	1	-1	-1	-1	-1	0.504	1
104.56	2	0.739	0	0	0	0.739	0	0	0.261	-1	1	-1	-1	-1	-1	0.504	1
104.69	2	0.739	0	0	0	0.739	0	0	0.261	-1	1	-1	-1	-1	-1	0.503	1
104.82	2	0.738	0	0	0	0.738	0	0	0.262	-1	1	-1	-1	-1	-1	0.502	1
104.95	2	0.738	0	0	0	0.738	0	0	0.262	-1	1	-1	-1	-1	-1	0.502	1
105.18	2	0.738	0	0	0	0.738	0	0	0.262	-1	1	-1	-1	-1	-1	0.501	1
105.32	2	0.738	0	0	0	0.738	0	0	0.262	-1	1	-1	-1	-1	-1	0.5	1
105.46	2	0.738	0	0	0	0.738	0	0	0.262	-1	1	-1	-1	-1	-1	0.5	1
105.59	2	0.738	0	0	0	0.738	0	0	0.262	-1	1	-1	-1	-1	-1	0.499	1
105.72	2	0.738	0	0	0	0.738	0	0	0.262	-1	1	-1	-1	-1	-1	0.498	1
105.85	2	0.738	0	0	0	0.738	0	0	0.262	-1	1	-1	-1	-1	-1	0.497	1
105.98	2	0.738	0	0	0	0.738	0	0	0.262	-1	1	-1	-1	-1	-1	0.497	1
106.12	2	0.738	0	0	0	0.738	0	0	0.262	-1	1	-1	-1	-1	-1	0.496	1
106.35	2	0.738	0	0	0	0.738	0	0	0.262	-1	1	-1	-1	-1	-1	0.495	1
106.48	2	0.738	0	0	0	0.738	0	0	0.262	-1	1	-1	-1	-1	-1	0.495	1
106.61	2	0.738	0	0	0	0.738	0	0	0.262	-1	1	-1	-1	-1	-1	0.494	1
106.74	2	0.738	0	0	0	0.738	0	0	0.262	-1	1	-1	-1	-1	-1	0.493	1
106.88	2	0.737	0	0	0	0.737	0	0	0.263	-1	1	-1	-1	-1	-1	0.493	1
107.01	2	0.737	0	0	0	0.737	0	0	0.263	-1	1	-1	-1	-1	-1	0.492	1
107.15	2	0.737	0	0	0	0.737	0	0	0.263	-1	1	-1	-1	-1	-1	0.491	1
107.28	2	0.737	0	0	0	0.737	0	0	0.263	-1	1	-1	-1	-1	-1	0.49	1
107.49	2	0.737	0	0	0	0.737	0	0	0.263	-1	1	-1	-1	-1	-1	0.49	1
107.63	2	0.737	0	0	0	0.737	0	0	0.263	-1	1	-1	-1	-1	-1	0.489	1
107.76	2	0.737	0	0	0	0.737	0	0	0.263	-1	1	-1	-1	-1	-1	0.488	1
107.89	2	0.737	0	0	0	0.737	0	0	0.263	-1	1	-1	-1	-1	-1	0.488	1
108.03	2	0.737	0	0	0	0.737	0	0	0.263	-1	1	-1	-1	-1	-1	0.487	1
108.16	2	0.735	0	0	0	0.735	0	0	0.265	-1	1	-1	-1	-1	-1	0.486	1
108.3	2	0.735	0	0	0	0.735	0	0	0.265	-1	1	-1	-1	-1	-1	0.486	1
108.43	2	0.735	0	0	0	0.735	0	0	0.265	-1	1	-1	-1	-1	-1	0.485	1
108.64	2	0.735	0	0	0	0.735	0	0	0.265	-1	1	-1	-1	-1	-1	0.484	1
108.77	2	0.735	0	0	0	0.735	0	0	0.265	-1	1	-1	-1	-1	-1	0.483	1
108.91	2	0.735	0	0	0	0.735	0	0	0.265	-1	1	-1	-1	-1	-1	0.483	1
109.06	2	0.735	0	0	0	0.735	0	0	0.265	-1	1	-1	-1	-1	-1	0.482	1
109.19	2	0.733	0	0	0	0.733	0	0	0.267	-1	1	-1	-1	-1	-1	0.481	1
109.34	2	0.733	0	0	0	0.733	0	0	0.267	-1	1	-1	-1	-1	-1	0.481	1
109.48	2	0.733	0	0	0	0.733	0	0	0.267	-1	1	-1	-1	-1	-1	0.48	1
109.63	2	0.733	0	0	0	0.733	0	0	0.267	-1	1	-1	-1	-1	-1	0.479	1
109.84	2	0.733	0	0	0	0.733	0	0	0.267	-1	1	-1	-1	-1	-1	0.479	1
109.98	2	0.733	0	0	0	0.733	0	0	0.267	-1	1	-1	-1	-1	-1	0.478	1
110.11	2	0.733	0	0	0	0.733	0	0	0.267	-1	1	-1	-1	-1	-1	0.477	1
110.25	2	0.732	0	0	0	0.732	0	0	0.268	-1	1	-1	-1	-1	-1	0.476	1
110.38	2	0.732	0	0	0	0.732	0	0	0.268	-1	1	-1	-1	-1	-1	0.476	1
110.52	2	0.731	0	0	0	0.731	0	0	0.269	-1	1	-1	-1	-1	-1	0.475	1
110.66	2	0.731	0	0	0	0.731	0	0	0.269	-1	1	-1	-1	-1	-1	0.474	1
110.8	2	0.731	0	0	0	0.731	0	0	0.269	-1	1	-1	-1	-1	-1	0.474	1
111.01	2	0.731	0	0	0	0.731	0	0	0.269	-1	1	-1	-1	-1	-1	0.473	1
111.15	2	0.731	0	0	0	0.731	0	0	0.269	-1	1	-1	-1	-1	-1	0.472	1
111.29	2	0.73	0	0	0	0.73	0	0	0.27	-1	1	-1	-1	-1	-1	0.472	1
111.42	2	0.73	0	0	0	0.73	0	0	0.27	-1	1	-1	-1	-1	-1	0.471	1
111.55	2	0.73	0	0	0	0.73	0	0	0.27	-1	1	-1	-1	-1	-1	0.47	1
111.68	2	0.729	0	0	0	0.729	0	0	0.271	-1	1	-1	-1	-1	-1	0.469	1
111.81	2	0.729	0	0	0	0.729	0	0	0.271	-1	1	-1	-1	-1	-1	0.469	1
111.94	2	0.729	0	0	0	0.729	0	0	0.271	-1	1	-1	-1	-1	-1	0.468	1
112.15	2	0.729	0	0	0	0.729	0	0	0.271	-1	1	-1	-1	-1	-1	0.467	1
112.3	2	0.728	0	0	0	0.728	0	0	0.272	-1	1	-1	-1	-1	-1	0.467	1
112.44	2	0.728	0	0	0	0.728	0	0	0.272	-1	1	-1	-1	-1	-1	0.466	1
112.57	2	0.728	0	0	0	0.728	0	0	0.272	-1	1	-1	-1	-1	-1	0.465	1
112.7	2	0.728	0	0	0	0.728	0	0	0.272	-1	1	-1	-1	-1	-1	0.465	1
112.83	2	0.727	0	0	0	0.727	0	0	0.273	-1	1	-1	-1	-1	-1	0.464	1
112.98	2	0.727	0	0	0	0.727	0	0	0.273	-1	1	-1	-1	-1	-1	0.463	1
113.12	2	0.727	0	0	0	0.727	0	0	0.273	-1	1	-1	-1	-1	-1	0.462	1
113.34	2	0.726	0	0	0	0.726	0	0	0.274	-1	1	-1	-1	-1	-1	0.462	1
113.47	2	0.726	0	0	0	0.726	0	0	0.274	-1	1	-1	-1	-1	-1	0.461	1
113.6	2	0.726	0	0	0	0.726	0	0	0.274	-1	1	-1	-1	-1	-1	0.46	1
113.73	2	0.726	0	0	0	0.726	0	0	0.274	-1	1	-1	-1	-1	-1	0.46	1
113.87	2	0.726	0	0	0	0.726	0	0	0.274	-1	1	-1	-1	-1	-1	0.459	1
114.02	2	0.725	0	0	0	0.725	0	0	0.275	-1	1	-1	-1	-1	-1	0.458	1
114.16	2	0.725	0	0	0	0.725	0	0	0.275	-1	1	-1	-1	-1	-1	0.458	1
114.3	2	0.724	0	0	0	0.724	0	0	0.276	-1	1	-1	-1	-1	-1	0.457	1
114.51	2	0.724	0	0	0	0.724	0	0	0.276	-1	1	-1	-1	-1	-1	0.456	1
114.64	2	0.724	0	0	0	0.724	0	0	0.276	-1	1	-1	-1	-1	-1	0.455	1
114.78	2	0.724	0	0	0	0.724	0	0	0.276	-1	1	-1	-1	-1	-1	0.455	1
114.91	2	0.724	0	0	0	0.724	0	0	0.276	-1	1	-1	-1	-1	-1	0.454	1
115.05	2	0.724	0	0	0	0.724	0	0	0.276	-1	1	-1	-1	-1	-1	0.453	1
115.18	2	0.723	0	0	0	0.723	0	0	0.277	-1	1	-1	-1	-1	-1	0.453	1
115.31	2	0.722	0	0	0	0.722	0	0	0.278	-1	1	-1	-1	-1	-1	0.452	1
115.44	2	0.722	0	0	0	0.722	0	0	0.278	-1	1	-1	-1	-1	-1	0.451	1
115.65	2	0.722	0	0	0	0.722	0	0	0.278	-1	1	-1	-1	-1	-1	0.451	1
115.78	2	0.722	0	0	0	0.722	0	0	0.278	-1	1	-1	-1	-1	-1	0.45	1
115.91	2	0.722	0	0	0	0.722	0	0	0.278	-1	1	-1	-1	-1	-1	0.449	1
116.04	2	0.722	0	0	0	0.722	0	0	0.278	-1	1	-1	-1	-1	-1	0.448	1
116.17	2	0.721	0	0	0	0.721	0	0	0.279	-1	1	-1	-1	-1	-1	0.448	1
116.3	2	0.72	0	0	0	0.72	0	0	0.28	-1	1	-1	-1	-1	-1	0.447	1
116.43	2	0.72	0	0	0	0.72	0	0	0.28	-1	1	-1	-1	-1	-1	0.446	1
116.57	2	0.72	0	0	0	0.72	0	0	0.28	-1	1	-1	-1	-1	-1	0.446	1
116.78	2	0.72	0	0	0	0.72	0	0	0.28	-1	1	-1	-1	-1	-1	0.445	1
116.92	2	0.72	0	0	0	0.72	0	0	0.28	-1	1	-1	-1	-1	-1	0.444	1
117.05	2	0.72	0	0	0	0.72	0	0	0.28	-1	1	-1	-1	-1	-1	0.444	1
117.18	2	0.72	0	0	0	0.72	0	0	0.28	-1	1	-1	-1	-1	-1	0.443	1
117.31	2	0.719	0	0	0	0.719	0	0	0.281	-1	1	-1	-1	-1	-1	0.442	1
117.44	2	0.718	0	0	0	0.718	0	0	0.282	-1	1	-1	-1	-1	-1	0.441	1
117.57	2	0.718	0	0	0	0.718	0	0	0.282	-1	1	-1	-1	-1	-1	0.441	1
117.7	2	0.718	0	0	0	0.718	0	0	0.282	-1	1	-1	-1	-1	-1	0.44	1
117.92	2	0.718	0	0	0	0.718	0	0	0.282	-1	1	-1	-1	-1	-1	0.439	1
118.06	2	0.718	0	0	0	0.718	0	0	0.282	-1	1	-1	-1	-1	-1	0.439	1
118.2	2	0.718	0	0	0	0.718	0	0	0.282	-1	1	-1	-1	-1	-1	0.438	1
118.33	2	0.717	0	0	0	0.717	0	0	0.283	-1	1	-1	-1	-1	-1	0.437	1
118.46	2	0.717	0	0	0	0.717	0	0	0.283	-1	1	-1	-1	-1	-1	0.437	1
118.59	2	0.716	0	0	0	0.716	0	0	0.284	-1	1	-1	-1	-1	-1	0.436	1
118.73	2	0.716	0	0	0	0.716	0	0	0.284	-1	1	-1	-1	-1	-1	0.435	1
118.86	2	0.716	0	0	0	0.716	0	0	0.284	-1	1	-1	-1	-1	-1	0.434	1
119.09	2	0.716	0	0	0	0.716	0	0	0.284	-1	1	-1	-1	-1	-1	0.434	1
119.23	2	0.716	0	0	0	0.716	0	0	0.284	-1	1	-1	-1	-1	-1	0.433	1
119.36	2	0.715	0	0	0	0.715	0	0	0.285	-1	1	-1	-1	-1	-1	0.432	1
119.49	2	0.715	0	0	0	0.715	0	0	0.285	-1	1	-1	-1	-1	-1	0.432	1
119.62	2	0.715	0	0	0	0.715	0	0	0.285	-1	1	-1	-1	-1	-1	0.431	1
119.75	2	0.714	0	0	0	0.714	0	0	0.286	-1	1	-1	-1	-1	-1	0.43	1
119.89	2	0.714	0	0	0	0.714	0	0	0.286	-1	1	-1	-1	-1	-1	0.43	1

## Sheet: F11D-da31r1
t	win	eff	dis	Can_seek	Can_pickup	Wall_seek	Nest_seek	Can_deposit	null	Wall	Grip	Can	Corner	Light	Nest	Fear	Hunger
0.18	2	1	0	0	0	1	0	0	0	-1	-1	-1	-1	-1	-1	1	0.2
0.35	2	1	0	0	0	1	0	0	0	-1	-1	-1	-1	-1	-1	0.999	0.201
0.57	2	1	0	0	0	1	0	0	0	-1	-1	-1	-1	-1	-1	0.999	0.203
0.7	2	1	0	0	0	1	0	0	0	-1	-1	-1	-1	-1	-1	0.998	0.204
0.82	2	1	0	0	0	1	0	0	0	-1	-1	-1	-1	-1	-1	0.997	0.206
0.95	2	1	0	0	0	1	0	0	0	-1	-1	-1	-1	-1	-1	0.997	0.207
1.07	2	1	0	0	0	1	0	0	0	-1	-1	-1	-1	-1	-1	0.996	0.209
1.21	2	1	0	0	0	1	0	0	0	-1	-1	-1	-1	-1	-1	0.995	0.21
1.33	2	1	0	0	0	1	0	0	0	-1	-1	-1	-1	-1	-1	0.994	0.212
1.46	2	1	0	0	0	1	0	0	0	-1	-1	-1	-1	-1	-1	0.994	0.213
1.67	2	1	0	0	0	1	0	0	0	-1	-1	-1	-1	-1	-1	0.993	0.215
1.8	2	1	0	0	0	1	0	0	0	-1	-1	-1	-1	-1	-1	0.992	0.216
1.93	2	1	0	0	0	1	0	0	0	-1	-1	-1	-1	-1	-1	0.992	0.218
2.06	2	1	0	0	0	1	0	0	0	-1	-1	-1	-1	-1	-1	0.991	0.219
2.18	2	1	0	0	0	1	0	0	0	-1	-1	-1	-1	-1	-1	0.99	0.221
2.32	2	1	0	0	0	1	0	0	0	-1	-1	-1	-1	-1	-1	0.99	0.222
2.45	2	1	0.15	0	0.176	1	0	0	0	-1	-1	1	-1	-1	-1	0.989	0.224
2.59	3	1	0	0	0	0	1	0	0	1	-1	-1	1	-1	-1	0.988	0.225
2.8	3	1	0	0	0	0	1	0	0	1	-1	-1	-1	-1	-1	0.987	0.227
2.93	3	1	0	0	0	0	1	0	0	1	-1	-1	1	-1	-1	0.987	0.228
3.06	3	1	0	0	0	0	1	0	0	1	-1	-1	1	-1	-1	0.986	0.23
3.2	3	1	0	0	0	0	1	0	0	1	-1	-1	-1	-1	-1	0.985	0.231
3.33	3	1	0	0	0	0	1	0	0	1	-1	-1	-1	-1	-1	0.985	0.233
3.47	3	1	0	0	0	0	1	0	0	1	-1	-1	-1	-1	-1	0.984	0.234
3.6	3	1	0	0	0	0	1	0	0	1	-1	-1	-1	-1	-1	0.983	0.236
3.73	3	1	0	0	0	0	1	0	0	1	-1	-1	-1	-1	-1	0.983	0.237
3.94	3	1	0	0	0	0	1	0	0	1	-1	-1	1	-1	-1	0.982	0.239
4.07	3	1	0	0	0	0	1	0	0	1	-1	-1	-1	-1	-1	0.981	0.24
4.21	3	1	0	0	0	0	1	0	0	1	-1	-1	-1	-1	-1	0.98	0.242
4.35	3	1	0	0	0	0	1	0	0	1	-1	-1	-1	-1	-1	0.98	0.243
4.48	3	1	0	0	0	0	1	0	0	1	-1	-1	-1	-1	-1	0.979	0.245
4.61	3	1	0	0	0	0	1	0	0	1	-1	-1	-1	-1	-1	0.978	0.246
4.74	3	1	0	0	0	0	1	0	0	1	-1	-1	-1	-1	-1	0.978	0.248
4.87	3	1	0	0	0	0	1	0	0	1	-1	-1	-1	-1	-1	0.977	0.249
5.07	3	1	0	0	0	0	1	0	0	1	-1	-1	-1	-1	-1	0.976	0.251
5.2	3	1	0	0	0	0	1	0	0	1	-1	-1	-1	-1	-1	0.976	0.252
5.33	3	1	0	0	0	0	1	0	0	1	-1	-1	-1	-1	-1	0.975	0.254
5.45	3	1	0	0	0	0	1	0	0	1	-1	-1	-1	-1	-1	0.974	0.255
5.58	3	1	0	0	0	0	1	0	0	1	-1	-1	-1	-1	-1	0.973	0.257
5.71	3	1	0	0	0	0	1	0	0	1	-1	-1	-1	-1	-1	0.973	0.258
5.83	3	1	0	0	0	0	1	0	0	1	-1	-1	-1	-1	-1	0.972	0.26
5.96	3	1	0	0	0	0	1	0	0	1	-1	-1	-1	-1	-1	0.971	0.261
6.16	3	1	0	0	0	0	1	0	0	1	-1	-1	-1	-1	-1	0.971	0.263
6.3	3	1	0	0	0	0	1	0	0	1	-1	-1	-1	-1	-1	0.97	0.264
6.45	3	1	0	0	0	0	1	0	0	1	-1	-1	-1	-1	-1	0.969	0.266
6.6	3	1	0	0	0	0	1	0	0	1	-1	-1	-1	-1	-1	0.969	0.267
6.75	3	1	0	0	0	0	1	0	0	1	-1	-1	-1	-1	-1	0.968	0.269
6.88	3	1	0	0	0	0	1	0	0	1	-1	-1	-1	-1	-1	0.967	0.271
7.03	3	1	0	0	0	0	1	0	0	1	-1	-1	-1	-1	-1	0.966	0.272
7.17	3	1	0	0	0	0	1	0	0	1	-1	-1	-1	-1	-1	0.966	0.274
7.41	3	1	0	0	0	0	1	0	0	-1	-1	-1	-1	-1	-1	0.965	0.275
7.55	3	1	0	0	0	0	1	0	0	-1	-1	-1	-1	-1	-1	0.964	0.277
7.7	3	1	0	0	0	0	1	0	0	-1	-1	-1	-1	-1	-1	0.964	0.278
7.83	3	1	0	0	0	0	1	0	0	-1	-1	-1	-1	-1	-1	0.963	0.28
7.97	3	1	0	0	0	0	1	0	0	-1	-1	-1	-1	-1	-1	0.962	0.281
8.12	3	1	0	0	0	0	1	0	0	-1	-1	-1	-1	-1	-1	0.962	0.283
8.28	3	1	0	0	0	0	1	0	0	-1	-1	-1	-1	-1	-1	0.961	0.284
8.43	3	1	0	0	0	0	1	0	0	-1	-1	-1	-1	-1	-1	0.96	0.286
8.65	3	1	0	0	0	0	1	0	0	-1	-1	-1	-1	-1	-1	0.959	0.287
8.8	3	1	0	0	0	0	1	0	0	-1	-1	-1	-1	-1	-1	0.959	0.289
8.95	3	1	0	0	0	0	1	0	0	-1	-1	-1	-1	-1	-1	0.958	0.29
9.09	3	1	0	0	0	0	1	0	0	-1	-1	-1	-1	-1	-1	0.957	0.292
9.24	3	1	0	0	0	0	1	0	0	-1	-1	-1	-1	-1	-1	0.957	0.293
9.39	3	1	0	0	0	0	1	0	0	-1	-1	-1	-1	-1	-1	0.956	0.295
9.53	3	1	0	0	0	0	1	0	0	-1	-1	-1	-1	-1	-1	0.955	0.296
9.68	3	1	0	0	0	0	1	0	0	-1	-1	-1	-1	-1	-1	0.955	0.298
9.91	3	1	0	0	0	0	1	0	0	-1	-1	-1	-1	-1	-1	0.954	0.299
10.05	3	1	0	0	0	0	1	0	0	-1	-1	-1	-1	-1	-1	0.953	0.301
10.21	3	1	0	0	0	0	1	0	0	-1	-1	-1	-1	-1	-1	0.952	0.302
10.36	3	1	0	0	0	0	1	0	0	-1	-1	-1	-1	-1	-1	0.952	0.304
10.51	3	1	0	0	0	0	1	0	0	1	-1	-1	-1	-1	-1	0.951	0.305
10.68	2	1	0	0	0	1	0	0	0	-1	-1	-1	-1	-1	-1	0.95	0.307
10.84	2	1	0	0	0	1	0	0	0	-1	-1	-1	-1	-1	-1	0.95	0.308
11	2	1	0	0	0	1	0	0	0	-1	-1	-1	-1	-1	-1	0.949	0.31
11.24	2	1	0	0	0	1	0	0	0	-1	-1	-1	-1	-1	-1	0.948	0.311
11.4	2	1	0	0	0	1	0	0	0	-1	-1	-1	-1	-1	-1	0.948	0.313
11.56	2	1	0	0	0	1	0	0	0	-1	-1	-1	-1	-1	-1	0.947	0.314
11.72	2	1	0	0	0	1	0	0	0	-1	-1	-1	-1	-1	-1	0.946	0.316
11.88	2	1	0	0	0	1	0	0	0	-1	-1	-1	-1	-1	-1	0.945	0.317
12.04	2	1	0	0	0	1	0	0	0	-1	-1	-1	-1	-1	-1	0.945	0.319
12.19	2	1	0	0	0	1	0	0	0	-1	-1	-1	-1	-1	-1	0.944	0.32
12.35	2	1	0	0	0	1	0	0	0	-1	-1	-1	-1	-1	-1	0.943	0.322
12.57	2	1	0	0	0	1	0	0	0	-1	-1	-1	-1	-1	-1	0.943	0.323
12.73	2	1	0	0	0	1	0	0	0	-1	-1	-1	-1	-1	-1	0.942	0.325
12.89	2	1	0	0	0	1	0	0	0	-1	-1	-1	-1	-1	-1	0.941	0.326
13.05	2	1	0	0	0	1	0	0	0	-1	-1	-1	-1	-1	-1	0.941	0.328
13.21	2	1	0	0	0	1	0	0	0	-1	-1	-1	-1	-1	-1	0.94	0.329
13.37	2	1	0	0	0	1	0	0	0	-1	-1	-1	-1	-1	-1	0.939	0.331
13.53	2	1	0	0	0	1	0	0	0	-1	-1	-1	-1	-1	-1	0.938	0.332
13.69	2	1	0	0	0	1	0	0	0	-1	-1	-1	-1	-1	-1	0.938	0.334
13.93	2	1	0	0	0	1	0	0	0	-1	-1	-1	-1	-1	-1	0.937	0.335
14.09	2	1	0	0	0	1	0	0	0	-1	-1	-1	-1	-1	-1	0.936	0.337
14.25	2	1	0	0	0	1	0	0	0	-1	-1	-1	-1	-1	-1	0.936	0.338
14.42	3	1	0	0	0	0	1	0	0	1	-1	-1	-1	-1	-1	0.935	0.34
14.57	3	1	0	0	0	0	1	0	0	1	-1	-1	-1	-1	-1	0.934	0.341
14.73	3	1	0	0	0	0	1	0	0	1	-1	-1	-1	-1	-1	0.934	0.343
14.87	3	1	0	0	0	0	1	0	0	1	-1	-1	-1	-1	-1	0.933	0.344
15.01	3	1	0	0	0	0	1	0	0	1	-1	-1	-1	-1	-1	0.932	0.346
15.25	3	1	0	0	0	0	1	0	0	1	-1	-1	-1	-1	-1	0.931	0.347
15.41	3	1	0	0	0	0	1	0	0	1	-1	-1	-1	-1	-1	0.931	0.349
15.57	3	1	0	0	0	0	1	0	0	1	-1	-1	-1	-1	-1	0.93	0.35
15.73	3	1	0	0	0	0	1	0	0	1	-1	-1	-1	-1	-1	0.929	0.352
15.89	3	1	0	0	0	0	1	0	0	1	-1	-1	-1	-1	-1	0.929	0.353
16.05	3	1	0	0	0	0	1	0	0	1	-1	-1	-1	-1	-1	0.928	0.355
16.21	3	1	0	0	0	0	1	0	0	1	-1	-1	-1	-1	-1	0.927	0.356
16.37	3	1	0	0	0	0	1	0	0	1	-1	-1	-1	-1	-1	0.927	0.358
16.61	3	1	0	0	0	0	1	0	0	1	-1	-1	-1	-1	-1	0.926	0.359
16.76	3	1	0	0	0	0	1	0	0	1	-1	-1	-1	-1	-1	0.925	0.361
16.91	3	1	0	0	0	0	1	0	0	1	-1	-1	-1	-1	-1	0.924	0.362
17.07	3	1	0	0	0	0	1	0	0	1	-1	-1	-1	-1	-1	0.924	0.364
17.23	3	1	0	0	0	0	1	0	0	1	-1	-1	-1	-1	-1	0.923	0.365
17.39	3	1	0	0	0	0	1	0	0	1	-1	-1	-1	-1	-1	0.922	0.367
17.54	3	1	0	0	0	0	1	0	0	1	-1	-1	-1	-1	-1	0.922	0.368
17.7	3	1	0	0	0	0	1	0	0	1	-1	-1	-1	-1	-1	0.921	0.37
17.94	3	1	0	0	0	0	1	0	0	1	-1	-1	-1	-1	-1	0.92	0.371
18.1	3	1	0	0	0	0	1	0	0	1	-1	-1	-1	-1	-1	0.92	0.373
18.26	3	1	0	0	0	0	1	0	0	1	-1	-1	-1	-1	-1	0.919	0.374
18.41	3	1	0	0	0	0	1	0	0	1	-1	-1	-1	-1	-1	0.918	0.376
18.56	3	1	0	0	0	0	1	0	0	1	-1	-1	1	-1	-1	0.917	0.377
18.7	3	1	0	0	0	0	1	0	0	1	-1	-1	-1	-1	-1	0.917	0.379
18.84	3	1	0	0	0	0	1	0	0	1	-1	-1	-1	-1	-1	0.916	0.38
18.98	3	1	0	0	0	0	1	0	0	1	-1	-1	-1	-1	-1	0.915	0.382
19.22	3	1	0	0	0	0	1	0	0	1	-1	-1	-1	-1	-1	0.915	0.383
19.36	3	1	0	0	0	0	1	0	0	1	-1	-1	-1	-1	-1	0.914	0.385
19.51	3	1	0	0	0	0	1	0	0	1	-1	-1	-1	-1	-1	0.913	0.386
19.66	3	1	0	0	0	0	1	0	0	1	-1	-1	-1	-1	-1	0.913	0.388
19.82	3	1	0	0	0	0	1	0	0	1	-1	-1	-1	-1	-1	0.912	0.389
19.97	3	1	0	0	0	0	1	0	0	1	-1	-1	-1	-1	-1	0.911	0.391
20.11	3	1	0	0	0	0	1	0	0	1	-1	-1	-1	-1	-1	0.91	0.392
20.26	3	1	0	0	0	0	1	0	0	1	-1	-1	-1	-1	-1	0.91	0.394
20.5	3	1	0	0	0	0	1	0	0	1	-1	-1	-1	-1	-1	0.909	0.395
20.65	3	1	0	0	0	0	1	0	0	1	-1	-1	-1	-1	-1	0.908	0.397
20.8	3	1	0	0	0	0	1	0	0	1	-1	-1	-1	-1	-1	0.908	0.398
20.95	3	1	0	0	0	0	1	0	0	1	-1	-1	-1	-1	-1	0.907	0.4
21.09	3	1	0	0	0	0	1	0	0	1	-1	-1	-1	-1	-1	0.906	0.401
21.23	3	1	0	0	0	0	1	0	0	1	-1	-1	-1	-1	-1	0.906	0.403
21.37	3	1	0	0	0	0	1	0	0	1	-1	-1	-1	-1	-1	0.905	0.404
21.51	3	1	0	0	0	0	1	0	0	1	-1	-1	-1	-1	-1	0.904	0.406
21.72	3	1	0	0	0	0	1	0	0	1	-1	-1	-1	-1	-1	0.903	0.407
21.87	3	1	0	0	0	0	1	0	0	1	-1	-1	-1	-1	-1	0.903	0.409
22.01	3	1	0	0	0	0	1	0	0	1	-1	-1	-1	-1	-1	0.902	0.41
22.15	3	1	0	0	0	0	1	0	0	1	-1	-1	-1	-1	-1	0.901	0.412
22.29	3	1	0	0	0	0	1	0	0	1	-1	-1	-1	-1	-1	0.901	0.413
22.43	3	1	0	0	0	0	1	0	0	1	-1	-1	-1	-1	-1	0.9	0.415
22.57	3	1	0	0	0	0	1	0	0	1	-1	-1	-1	-1	-1	0.899	0.416
22.71	3	1	0	0	0	0	1	0	0	1	-1	-1	-1	-1	-1	0.899	0.418
22.93	3	1	0	0	0	0	1	0	0	1	-1	-1	-1	-1	-1	0.898	0.419
23.05	3	1	0	0	0	0	1	0	0	1	-1	-1	-1	-1	-1	0.897	0.421
23.18	3	1	0	0	0	0	1	0	0	1	-1	-1	-1	-1	-1	0.896	0.422
23.31	3	1	0	0	0	0	1	0	0	1	-1	-1	-1	-1	-1	0.896	0.424
23.43	3	1	0	0	0	0	1	0	0	1	-1	-1	-1	-1	-1	0.895	0.425
23.56	3	1	0	0	0	0	1	0	0	1	-1	-1	-1	-1	-1	0.894	0.427
23.69	3	1	0	0	0	0	1	0	0	1	-1	-1	-1	-1	-1	0.894	0.428
23.81	3	1	0	0	0	0	1	0	0	1	-1	-1	-1	-1	-1	0.893	0.43
24.01	3	1	0	0	0	0	1	0	0	1	-1	-1	-1	-1	-1	0.892	0.431
24.15	3	1	0	0	0	0	1	0	0	1	-1	-1	-1	-1	-1	0.892	0.433
24.28	3	1	0	0	0	0	1	0	0	1	-1	-1	-1	-1	-1	0.891	0.434
24.4	3	1	0	0	0	0	1	0	0	1	-1	-1	-1	-1	-1	0.89	0.436
24.52	3	1	0	0	0	0	1	0	0	1	-1	-1	-1	-1	-1	0.889	0.437
24.64	3	1	0	0	0	0	1	0	0	1	-1	-1	-1	-1	-1	0.889	0.439
24.77	3	1	0	0	0	0	1	0	0	1	-1	-1	-1	-1	-1	0.888	0.44
24.89	3	1	0	0	0	0	1	0	0	1	-1	-1	-1	-1	-1	0.887	0.442
25.1	3	1	0	0	0	0	1	0	0	1	-1	-1	-1	-1	-1	0.887	0.443
25.23	3	1	0	0	0	0	1	0	0	1	-1	-1	-1	-1	-1	0.886	0.445
25.36	3	1	0	0	0	0	1	0	0	1	-1	-1	-1	-1	-1	0.885	0.446
25.48	3	1	0	0	0	0	1	0	0	1	-1	-1	-1	-1	-1	0.885	0.448
25.6	3	1	0	0	0	0	1	0	0	1	-1	-1	-1	-1	-1	0.884	0.449
25.72	3	1	0	0	0	0	1	0	0	1	-1	-1	-1	-1	-1	0.883	0.451
25.84	3	1	0	0	0	0	1	0	0	1	-1	-1	-1	-1	-1	0.882	0.452
25.97	3	1	0	0	0	0	1	0	0	1	-1	-1	-1	-1	-1	0.882	0.454
26.19	3	1	0	0	0	0	1	0	0	1	-1	-1	-1	-1	-1	0.881	0.455
26.32	3	1	0	0	0	0	1	0	0	1	-1	-1	-1	-1	-1	0.88	0.457
26.45	3	1	0	0	0	0	1	0	0	1	-1	-1	-1	-1	-1	0.88	0.458
26.57	3	1	0	0	0	0	1	0	0	1	-1	-1	-1	-1	-1	0.879	0.46
26.69	3	1	0	0	0	0	1	0	0	1	-1	-1	-1	-1	-1	0.878	0.461
26.82	3	1	0	0	0	0	1	0	0	1	-1	-1	-1	-1	-1	0.878	0.463
26.94	3	1	0	0	0	0	1	0	0	1	-1	-1	-1	-1	-1	0.877	0.464
27.07	3	1	0	0	0	0	1	0	0	1	-1	-1	-1	-1	-1	0.876	0.466
27.27	3	1	0	0	0	0	1	0	0	1	-1	-1	-1	-1	-1	0.875	0.467
27.4	3	1	0	0	0	0	1	0	0	1	-1	-1	-1	-1	-1	0.875	0.469
27.52	3	1	0	0	0	0	1	0	0	1	-1	-1	-1	-1	-1	0.874	0.47
27.64	3	1	0	0	0	0	1	0	0	1	-1	-1	-1	-1	-1	0.873	0.472
27.77	3	1	0	0	0	0	1	0	0	1	-1	-1	-1	-1	-1	0.873	0.473
27.89	3	1	0	0	0	0	1	0	0	1	-1	-1	-1	-1	-1	0.872	0.475
28.02	3	1	0	0	0	0	1	0	0	1	-1	-1	-1	-1	-1	0.871	0.476
28.15	3	1	0	0	0	0	1	0	0	1	-1	-1	-1	-1	-1	0.871	0.478
28.36	3	1	0	0	0	0	1	0	0	1	-1	-1	-1	-1	-1	0.87	0.479
28.49	3	1	0	0	0	0	1	0	0	1	-1	-1	-1	-1	-1	0.869	0.481
28.62	3	1	0	0	0	0	1	0	0	1	-1	-1	-1	-1	-1	0.868	0.482
28.74	3	1	0	0	0	0	1	0	0	1	-1	-1	-1	-1	-1	0.868	0.484
28.87	3	1	0	0	0	0	1	0	0	1	-1	-1	-1	-1	-1	0.867	0.485
29.01	3	1	0	0	0	0	1	0	0	1	-1	-1	-1	-1	-1	0.866	0.487
29.13	3	1	0	0	0	0	1	0	0	1	-1	-1	-1	-1	-1	0.866	0.488
29.26	3	1	0	0	0	0	1	0	0	1	-1	-1	-1	-1	-1	0.865	0.49
29.46	3	1	0	0	0	0	1	0	0	1	-1	-1	-1	-1	-1	0.864	0.491
29.58	3	1	0	0	0	0	1	0	0	1	-1	-1	-1	-1	-1	0.864	0.493
29.7	3	1	0	0	0	0	1	0	0	1	-1	-1	-1	-1	-1	0.863	0.494
29.83	3	1	0	0	0	0	1	0	0	1	-1	-1	-1	-1	-1	0.862	0.496
29.98	3	1	0	0	0	0	1	0	0	1	-1	-1	-1	-1	-1	0.861	0.497
30.11	3	1	0	0	0	0	1	0	0	1	-1	-1	-1	-1	-1	0.861	0.499
30.25	3	1	0	0	0	0	1	0	0	1	-1	-1	-1	-1	-1	0.86	0.5
30.37	3	1	0	0	0	0	1	0	0	1	-1	-1	-1	-1	-1	0.859	0.502
30.57	3	1	0	0	0	0	1	0	0	1	-1	-1	-1	-1	-1	0.859	0.503
30.7	3	1	0	0	0	0	1	0	0	1	-1	-1	-1	-1	-1	0.858	0.505
30.83	3	1	0	0	0	0	1	0	0	1	-1	-1	-1	-1	-1	0.857	0.506
30.96	3	1	0	0	0	0	1	0	0	1	-1	-1	-1	-1	-1	0.857	0.508
31.09	3	1	0	0	0	0	1	0	0	1	-1	-1	-1	-1	-1	0.856	0.509
31.22	3	1	0	0	0	0	1	0	0	1	-1	-1	-1	-1	-1	0.855	0.511
31.34	3	1	0	0	0	0	1	0	0	1	-1	-1	-1	-1	-1	0.854	0.512
31.46	3	1	0	0	0	0	1	0	0	1	-1	-1	-1	-1	-1	0.854	0.514
31.66	3	1	0	0	0	0	1	0	0	1	-1	-1	-1	-1	-1	0.853	0.515
31.78	3	1	0	0	0	0	1	0	0	1	-1	-1	-1	-1	-1	0.852	0.517
31.9	3	1	0	0	0	0	1	0	0	1	-1	-1	-1	-1	-1	0.852	0.518
32.03	3	1	0	0	0	0	1	0	0	1	-1	-1	-1	-1	-1	0.851	0.52
32.15	3	1	0	0	0	0	1	0	0	1	-1	-1	-1	-1	-1	0.85	0.521
32.27	3	1	0	0	0	0	1	0	0	1	-1	-1	-1	-1	-1	0.85	0.523
32.39	3	1	0	0	0	0	1	0	0	1	-1	-1	-1	-1	-1	0.849	0.524
32.51	3	1	0	0	0	0	1	0	0	1	-1	-1	-1	-1	-1	0.848	0.526
32.71	3	1	0	0	0	0	1	0	0	1	-1	-1	-1	-1	-1	0.847	0.527
32.84	3	1	0	0	0	0	1	0	0	1	-1	-1	-1	-1	-1	0.847	0.529
32.96	3	1	0	0	0	0	1	0	0	1	-1	-1	-1	-1	-1	0.846	0.53
33.08	3	1	0	0	0	0	1	0	0	1	-1	-1	-1	-1	-1	0.845	0.532
33.21	3	1	0	0	0	0	1	0	0	1	-1	-1	-1	-1	-1	0.845	0.533
33.33	3	1	0	0	0	0	1	0	0	1	-1	-1	-1	-1	-1	0.844	0.535
33.46	3	1	0	0	0	0	1	0	0	1	-1	-1	-1	-1	-1	0.843	0.536
33.59	3	1	0	0	0	0	1	0	0	1	-1	-1	-1	-1	-1	0.843	0.538
33.8	3	1	0.003	0.003	0	0	1	0	0	1	-1	-1	-1	-1	-1	0.842	0.539
33.94	3	1	0.007	0.007	0	0	1	0	0	1	-1	-1	-1	-1	-1	0.841	0.541
34.06	3	1	0.011	0.012	0	0	1	0	0	1	-1	-1	-1	1	1	0.84	0.542
34.18	3	1	0.012	0.012	0	0	1	0	0	1	-1	-1	-1	1	1	0.84	0.544
34.3	3	1	0.017	0.017	0	0	1	0	0	1	-1	-1	-1	1	1	0.839	0.545
34.43	3	1	0.018	0.019	0	0	1	0	0	1	-1	-1	-1	1	1	0.838	0.547
34.56	3	1	0.023	0.023	0	0	1	0	0	1	-1	-1	-1	1	1	0.838	0.548
34.69	3	1	0.025	0.025	0	0	1	0	0	1	-1	-1	-1	1	1	0.837	0.55
34.91	3	1	0.029	0.03	0	0	1	0	0	1	-1	-1	-1	1	1	0.836	0.551
35.03	3	1	0.031	0.032	0	0	1	0	0	1	-1	-1	-1	1	1	0.836	0.553
35.15	3	1	0.035	0.036	0	0	1	0	0	1	-1	-1	-1	1	1	0.835	0.554
35.27	3	1	0.037	0.038	0	0	1	0	0	1	-1	-1	-1	1	1	0.834	0.556
35.41	3	1	0.041	0.043	0	0	1	0	0	1	-1	-1	-1	1	1	0.833	0.557
35.54	3	1	0.043	0.045	0	0	1	0	0	1	-1	-1	-1	1	1	0.833	0.559
35.67	3	1	0.047	0.049	0	0	1	0	0	1	-1	-1	-1	1	1	0.832	0.56
35.8	3	1	0.049	0.051	0	0	1	0	0	1	-1	-1	-1	1	1	0.831	0.562
36.03	3	1	0.053	0.056	0	0	1	0	0	1	-1	-1	-1	1	1	0.831	0.563
36.17	3	1	0.054	0.058	0	0	1	0	0	1	-1	-1	-1	1	1	0.83	0.565
36.3	3	1	0.058	0.062	0	0	1	0	0	1	-1	-1	-1	1	1	0.829	0.566
36.44	3	1	0.06	0.064	0	0	1	0	0	1	-1	-1	-1	1	1	0.829	0.568
36.57	3	1	0.065	0.07	0	0	1	0	0	1	-1	-1	-1	-1	-1	0.828	0.569
36.7	3	1	0.065	0.07	0	0	1	0	0	1	-1	-1	-1	-1	-1	0.827	0.571
36.85	3	1	0.07	0.075	0	0	1	0	0	1	-1	-1	-1	-1	-1	0.826	0.572
36.98	3	1	0.072	0.077	0	0	1	0	0	1	-1	-1	-1	-1	-1	0.826	0.574
37.19	3	1	0.075	0.082	0	0	1	0	0	1	-1	-1	-1	-1	-1	0.825	0.575
37.32	3	1	0.078	0.084	0	0	1	0	0	1	-1	-1	-1	-1	-1	0.824	0.577
37.46	3	1	0	0	0	0	1	0	0	1	-1	-1	-1	-1	-1	0.824	0.578
37.58	3	1	0	0	0	0	1	0	0	1	-1	-1	-1	-1	-1	0.823	0.58
37.71	3	1	0	0	0	0	1	0	0	1	-1	-1	-1	-1	-1	0.822	0.581
37.84	3	1	0	0	0	0	1	0	0	1	-1	-1	-1	-1	-1	0.822	0.583
37.98	3	1	0.093	0.102	0	0	1	0	0	1	-1	-1	-1	-1	-1	0.821	0.584
38.1	3	1	0.093	0.102	0	0	1	0	0	1	-1	-1	-1	-1	-1	0.82	0.586
38.3	3	1	0.097	0.108	0	0	1	0	0	1	-1	-1	-1	-1	-1	0.819	0.587
38.42	3	1	0.099	0.109	0	0	1	0	0	1	-1	-1	-1	-1	-1	0.819	0.589
38.57	0	1	0	1	0	0	0	0	0	-1	-1	-1	-1	-1	-1	0.818	0.59
38.69	0	1	0	1	0	0	0	0	0	-1	-1	-1	-1	-1	-1	0.817	0.592
38.82	0	1	0	1	0	0	0	0	0	-1	-1	-1	-1	-1	-1	0.817	0.593
38.96	0	1	0	1	0	0	0	0	0	-1	-1	-1	-1	-1	-1	0.816	0.595
39.08	0	1	0	1	0	0	0	0	0	-1	-1	-1	-1	-1	-1	0.815	0.596
39.22	0	1	0	1	0	0	0	0	0	-1	-1	-1	-1	-1	-1	0.815	0.598
39.43	0	1	0	1	0	0	0	0	0	-1	-1	-1	-1	-1	-1	0.814	0.599
39.57	0	1	0	1	0	0	0	0	0	-1	-1	-1	-1	-1	-1	0.813	0.601
39.71	0	1	0	1	0	0	0	0	0	-1	-1	-1	-1	-1	-1	0.812	0.602
39.85	0	1	0	1	0	0	0	0	0	-1	-1	-1	-1	-1	-1	0.812	0.604
39.99	0	1	0	1	0	0	0	0	0	-1	-1	-1	-1	-1	-1	0.811	0.605
40.12	0	1	0	1	0	0	0	0	0	-1	-1	-1	-1	-1	-1	0.81	0.607
40.25	0	1	0	1	0	0	0	0	0	-1	-1	-1	-1	-1	-1	0.81	0.608
40.37	0	1	0	1	0	0	0	0	0	-1	-1	-1	-1	-1	-1	0.809	0.61
40.57	0	1	0	1	0	0	0	0	0	-1	-1	-1	-1	-1	-1	0.808	0.611
40.7	0	1	0	1	0	0	0	0	0	-1	-1	-1	-1	-1	-1	0.808	0.613
40.85	0	1	0	1	0	0	0	0	0	-1	-1	-1	-1	-1	-1	0.807	0.614
40.99	0	1	0	1	0	0	0	0	0	-1	-1	-1	-1	-1	-1	0.806	0.616
41.13	0	1	0	1	0	0	0	0	0	-1	-1	-1	-1	-1	-1	0.805	0.617
41.26	0	1	0	1	0	0	0	0	0	-1	-1	-1	-1	-1	-1	0.805	0.619
41.4	0	1	0	1	0	0	0	0	0	-1	-1	-1	-1	-1	-1	0.804	0.62
41.53	0	1	0	1	0	0	0	0	0	-1	-1	-1	-1	-1	-1	0.803	0.622
41.75	0	1	0	1	0	0	0	0	0	-1	-1	-1	-1	-1	-1	0.803	0.623
41.9	0	1	0	1	0	0	0	0	0	-1	-1	-1	-1	-1	-1	0.802	0.625
42.04	0	1	0	1	0	0	0	0	0	-1	-1	-1	-1	-1	-1	0.801	0.626
42.17	0	1	0	1	0	0	0	0	0	1	-1	-1	-1	-1	-1	0.801	0.628
42.3	0	1	0	1	0	0	0	0	0	1	-1	-1	-1	-1	-1	0.8	0.629
42.44	0	1	0	1	0	0	0	0	0	1	-1	-1	1	-1	-1	0.799	0.631
42.57	0	1	0	1	0	0	0	0	0	1	-1	-1	-1	-1	-1	0.798	0.632
42.71	0	1	0	1	0	0	0	0	0	1	-1	-1	-1	-1	-1	0.798	0.634
42.95	0	1	0	1	0	0	0	0	0	1	-1	-1	-1	-1	-1	0.797	0.635
43.1	0	1	0	1	0	0	0	0	0	-1	-1	-1	-1	-1	-1	0.796	0.637
43.22	0	1	0	1	0	0	0	0	0	-1	-1	-1	-1	-1	-1	0.796	0.638
43.35	0	1	0	1	0	0	0	0	0	-1	-1	-1	-1	-1	-1	0.795	0.64
43.49	0	1	0	1	0	0	0	0	0	-1	-1	-1	-1	-1	-1	0.794	0.641
43.62	0	1	0	1	0	0	0	0	0	-1	-1	-1	-1	-1	-1	0.794	0.643
43.75	0	1	0	1	0	0	0	0	0	-1	-1	-1	-1	-1	-1	0.793	0.644
43.89	0	1	0	1	0	0	0	0	0	-1	-1	-1	-1	-1	-1	0.792	0.646
44.1	0	1	0	1	0	0	0	0	0	-1	-1	-1	-1	-1	-1	0.791	0.647
44.23	0	1	0	1	0	0	0	0	0	-1	-1	-1	-1	-1	-1	0.791	0.649
44.35	0	1	0	1	0	0	0	0	0	-1	-1	-1	-1	-1	-1	0.79	0.65
44.48	0	1	0	1	0	0	0	0	0	-1	-1	-1	-1	-1	-1	0.789	0.652
44.6	0	1	0	1	0	0	0	0	0	-1	-1	-1	-1	-1	-1	0.789	0.653
44.72	0	1	0	1	0	0	0	0	0	-1	-1	-1	-1	-1	-1	0.788	0.655
44.88	0	1	0	1	0	0	0	0	0	-1	-1	-1	-1	-1	-1	0.787	0.656
45.01	0	1	0	1	0	0	0	0	0	-1	-1	-1	-1	-1	-1	0.787	0.658
45.22	0	1	0	1	0	0	0	0	0	-1	-1	-1	-1	-1	-1	0.786	0.659
45.34	0	1	0	1	0	0	0	0	0	-1	-1	-1	-1	-1	-1	0.785	0.661
45.47	0	1	0	1	0	0	0	0	0	-1	-1	-1	-1	-1	-1	0.784	0.662
45.6	0	1	0	1	0	0	0	0	0	-1	-1	-1	-1	-1	-1	0.784	0.664
45.73	0	1	0	1	0	0	0	0	0	-1	-1	-1	-1	-1	-1	0.783	0.665
45.86	0	1	0	1	0	0	0	0	0	-1	-1	-1	-1	-1	-1	0.782	0.667
45.99	0	1	0	1	0	0	0	0	0	-1	-1	-1	-1	-1	-1	0.782	0.668
46.13	0	1	0	1	0	0	0	0	0	-1	-1	-1	-1	-1	-1	0.781	0.67
46.34	0	1	0	1	0	0	0	0	0	-1	-1	-1	-1	-1	-1	0.78	0.671
46.46	0	1	0	1	0	0	0	0	0	-1	-1	-1	-1	-1	-1	0.78	0.673
46.58	0	1	0	1	0	0	0	0	0	-1	-1	-1	-1	-1	-1	0.779	0.674
46.71	0	1	0	1	0	0	0	0	0	-1	-1	-1	-1	-1	-1	0.778	0.676
46.84	0	1	0	1	0	0	0	0	0	-1	-1	-1	-1	-1	-1	0.777	0.677
46.97	0	1	0	1	0	0	0	0	0	-1	-1	-1	-1	-1	-1	0.777	0.679
47.09	0	1	0	1	0	0	0	0	0	-1	-1	-1	-1	-1	-1	0.776	0.68
47.23	0	1	0	1	0	0	0	0	0	-1	-1	-1	-1	-1	-1	0.775	0.682
47.44	0	1	0	1	0	0	0	0	0	1	-1	-1	1	-1	-1	0.775	0.683
47.57	0	1	0	1	0	0	0	0	0	1	-1	-1	1	-1	-1	0.774	0.685
47.7	0	1	0	1	0	0	0	0	0	1	-1	-1	1	-1	-1	0.773	0.686
47.83	0	1	0	1	0	0	0	0	0	1	-1	-1	1	-1	-1	0.773	0.688
47.97	0	1	0	1	0	0	0	0	0	1	-1	-1	-1	-1	-1	0.772	0.689
48.09	0	1	0	1	0	0	0	0	0	1	-1	-1	-1	-1	-1	0.771	0.691
48.22	0	1	0	1	0	0	0	0	0	1	-1	-1	-1	-1	-1	0.77	0.692
48.34	0	1	0	1	0	0	0	0	0	-1	-1	-1	-1	-1	-1	0.77	0.694
48.54	0	1	0	1	0	0	0	0	0	-1	-1	-1	-1	-1	-1	0.769	0.695
48.67	0	1	0	1	0	0	0	0	0	-1	-1	-1	-1	-1	-1	0.768	0.697
48.81	0	1	0	1	0	0	0	0	0	-1	-1	-1	-1	-1	-1	0.768	0.698
48.93	0	1	0	1	0	0	0	0	0	-1	-1	-1	-1	-1	-1	0.767	0.7
49.07	0	1	0	1	0	0	0	0	0	-1	-1	-1	-1	-1	-1	0.766	0.701
49.19	0	1	0	1	0	0	0	0	0	-1	-1	-1	-1	-1	-1	0.766	0.703
49.33	1	1	0	0	1	0	0	0	0	-1	-1	1	-1	-1	-1	0.765	0.704
49.46	1	1	0	0	1	0	0	0	0	-1	-1	1	-1	-1	-1	0.764	0.706
49.67	1	1	0	0	1	0	0	0	0	-1	-1	1	-1	-1	-1	0.763	0.707
49.81	1	1	0	0	1	0	0	0	0	-1	-1	1	-1	-1	-1	0.763	0.709
49.94	1	1	0	0	1	0	0	0	0	-1	-1	1	-1	-1	-1	0.762	0.71
50.07	1	1	0	0	1	0	0	0	0	-1	-1	-1	-1	-1	-1	0.761	0.712
50.2	1	1	0	0	1	0	0	0	0	-1	-1	-1	-1	-1	-1	0.761	0.713
50.33	1	1	0	0	1	0	0	0	0	-1	-1	-1	-1	-1	-1	0.76	0.715
50.46	1	1	0	0	1	0	0	0	0	-1	-1	-1	-1	-1	-1	0.759	0.716
50.61	1	1	0	0	1	0	0	0	0	-1	-1	-1	-1	-1	-1	0.759	0.718
50.87	1	1	0	0	1	0	0	0	0	-1	-1	-1	-1	-1	-1	0.758	0.719
51	1	1	0	0	1	0	0	0	0	-1	-1	-1	-1	-1	-1	0.757	0.721
51.13	1	1	0	0	1	0	0	0	0	-1	-1	-1	-1	-1	-1	0.756	0.722
51.27	1	1	0	0	1	0	0	0	0	-1	-1	-1	-1	-1	-1	0.756	0.724
51.41	1	1	0.387	0	1	0.631	0	0	0	-1	1	-1	-1	-1	-1	0.755	0.725
51.55	1	1	0.387	0	1	0.631	0	0	0	-1	1	-1	-1	-1	-1	0.754	0.727
51.7	1	1	0.386	0	1	0.629	0	0	0	-1	1	-1	-1	-1	-1	0.754	0.728
51.86	1	1	0.386	0	1	0.629	0	0	0	-1	1	-1	-1	-1	-1	0.753	0.73
52.09	1	1	0.386	0	1	0.627	0	0	0	-1	1	-1	-1	-1	-1	0.752	0.731
52.24	1	1	0.385	0	1	0.627	0	0	0	-1	1	-1	-1	-1	-1	0.752	0.733
52.37	1	1	0.419	0	1	0	0.722	0	0	1	1	-1	-1	-1	-1	0.751	0.734
52.5	1	1	0.384	0	1	0.624	0	0	0	-1	1	-1	-1	-1	-1	0.75	0.736
52.63	1	1	0.384	0	1	0.624	0	0	0	-1	1	-1	-1	-1	-1	0.749	0.737
52.79	1	1	0.384	0	1	0.622	0	0	0	-1	1	-1	-1	-1	-1	0.749	0.739
52.93	1	1	0.384	0	1	0.622	0	0	0	-1	1	-1	-1	-1	-1	0.748	0.74
53.06	2	1	0	0	0	1	0	0	0	-1	1	-1	-1	-1	-1	0.747	0.742
53.27	2	1	0	0	0	1	0	0	0	-1	1	-1	-1	-1	-1	0.747	0.743
53.4	2	1	0	0	0	1	0	0	0	-1	1	-1	-1	-1	-1	0.746	0.745
53.54	2	1	0	0	0	1	0	0	0	-1	1	-1	-1	-1	-1	0.745	0.746
53.67	2	1	0	0	0	1	0	0	0	-1	1	-1	-1	-1	-1	0.745	0.748
53.82	2	1	0	0	0	1	0	0	0	-1	1	-1	-1	-1	-1	0.744	0.749
53.97	2	1	0	0	0	1	0	0	0	-1	1	-1	-1	-1	-1	0.743	0.751
54.1	2	1	0	0	0	1	0	0	0	-1	1	-1	-1	-1	-1	0.742	0.752
54.23	2	1	0	0	0	1	0	0	0	-1	1	-1	-1	-1	-1	0.742	0.754
54.45	2	1	0	0	0	1	0	0	0	-1	1	-1	-1	-1	-1	0.741	0.755
54.57	2	1	0	0	0	1	0	0	0	-1	1	-1	-1	-1	-1	0.74	0.757
54.72	2	1	0	0	0	1	0	0	0	-1	1	-1	-1	-1	-1	0.74	0.758
54.86	2	1	0	0	0	1	0	0	0	-1	1	-1	-1	-1	-1	0.739	0.76
55	2	1	0	0	0	1	0	0	0	-1	1	-1	-1	-1	-1	0.738	0.761
55.12	2	1	0	0	0	1	0	0	0	-1	1	-1	-1	-1	-1	0.738	0.763
55.26	2	1	0	0	0	1	0	0	0	-1	1	-1	-1	-1	-1	0.737	0.764
55.4	2	1	0	0	0	1	0	0	0	-1	1	-1	-1	-1	-1	0.736	0.766
55.63	2	1	0	0	0	1	0	0	0	-1	1	-1	-1	-1	-1	0.735	0.767
55.78	2	1	0	0	0	1	0	0	0	-1	1	-1	-1	-1	-1	0.735	0.769
55.92	2	1	0	0	0	1	0	0	0	-1	1	-1	-1	-1	-1	0.734	0.77
56.05	2	1	0	0	0	1	0	0	0	-1	1	-1	-1	-1	-1	0.733	0.772
56.17	2	1	0	0	0	1	0	0	0	-1	1	-1	-1	-1	-1	0.733	0.773
56.3	2	1	0	0	0	1	0	0	0	-1	1	-1	-1	-1	-1	0.732	0.775
56.44	3	1	0	0	0	0	1	0	0	1	1	-1	-1	-1	-1	0.731	0.776
56.57	3	1	0	0	0	0	1	0	0	1	1	-1	-1	-1	-1	0.731	0.778
56.79	3	1	0	0	0	0	1	0	0	1	1	-1	-1	-1	-1	0.73	0.779
56.93	3	1	0	0	0	0	1	0	0	1	1	-1	-1	-1	-1	0.729	0.781
57.06	3	1	0	0	0	0	1	0	0	1	1	-1	-1	-1	-1	0.728	0.782
57.19	3	1	0	0	0	0	1	0	0	1	1	-1	-1	-1	-1	0.728	0.784
57.32	3	1	0	0	0	0	1	0	0	1	1	-1	1	-1	-1	0.727	0.785
57.45	3	1	0	0	0	0	1	0	0	1	1	-1	1	-1	-1	0.726	0.787
57.58	3	1	0	0	0	0	1	0	0	1	1	-1	1	-1	-1	0.726	0.788
57.72	3	1	0	0	0	0	1	0	0	1	1	-1	-1	-1	-1	0.725	0.79
57.93	3	1	0	0	0	0	1	0	0	1	1	-1	-1	-1	-1	0.724	0.791
58.06	3	1	0	0	0	0	1	0	0	1	1	-1	-1	-1	-1	0.724	0.793
58.19	3	1	0	0	0	0	1	0	0	1	1	-1	-1	-1	-1	0.723	0.794
58.32	3	1	0	0	0	0	1	0	0	1	1	-1	-1	-1	-1	0.722	0.796
58.45	3	1	0	0	0	0	1	0	0	1	1	-1	-1	-1	-1	0.721	0.797
58.57	3	1	0	0	0	0	1	0	0	1	1	-1	-1	-1	-1	0.721	0.799
58.7	3	1	0	0	0	0	1	0	0	1	1	-1	-1	-1	-1	0.72	0.8
58.83	3	1	0	0	0	0	1	0	0	1	1	-1	-1	-1	-1	0.719	0.802
59.04	3	1	0	0	0	0	1	0	0	1	1	-1	-1	-1	-1	0.719	0.803
59.16	3	1	0	0	0	0	1	0	0	1	1	-1	-1	-1	-1	0.718	0.805
59.28	3	1	0	0	0	0	1	0	0	1	1	-1	-1	-1	-1	0.717	0.806
59.4	3	1	0	0	0	0	1	0	0	1	1	-1	-1	-1	-1	0.717	0.808
59.53	3	1	0	0	0	0	1	0	0	1	1	-1	-1	-1	-1	0.716	0.809
59.67	3	1	0	0	0	0	1	0	0	1	1	-1	-1	-1	-1	0.715	0.811
59.8	3	1	0	0	0	0	1	0	0	1	1	-1	-1	-1	-1	0.714	0.812
59.93	3	1	0	0	0	0	1	0	0	1	1	-1	1	-1	-1	0.714	0.814
60.14	3	1	0	0	0	0	1	0	0	1	1	-1	-1	-1	-1	0.713	0.815
60.27	3	1	0	0	0	0	1	0	0	1	1	-1	1	-1	-1	0.712	0.817
60.42	3	1	0	0	0	0	1	0	0	1	1	-1	-1	-1	-1	0.712	0.818
60.55	3	1	0	0	0	0	1	0	0	1	1	-1	-1	-1	-1	0.711	0.82
60.69	3	1	0	0	0	0	1	0	0	1	1	-1	-1	-1	-1	0.71	0.821
60.82	3	1	0	0	0	0	1	0	0	1	1	-1	-1	-1	-1	0.71	0.823
60.96	3	1	0	0	0	0	1	0	0	1	1	-1	-1	-1	-1	0.709	0.824
61.09	3	1	0	0	0	0	1	0	0	1	1	-1	-1	-1	-1	0.708	0.826
61.3	3	1	0	0	0	0	1	0	0	1	1	-1	-1	-1	-1	0.707	0.827
61.43	3	1	0	0	0	0	1	0	0	1	1	-1	-1	-1	-1	0.707	0.829
61.57	3	1	0	0	0	0	1	0	0	1	1	-1	-1	-1	-1	0.706	0.83
61.71	3	1	0	0	0	0	1	0	0	1	1	-1	-1	-1	-1	0.705	0.832
61.84	3	1	0	0	0	0	1	0	0	1	1	-1	-1	-1	-1	0.705	0.833
61.97	3	1	0	0	0	0	1	0	0	1	1	-1	-1	-1	-1	0.704	0.835
62.1	3	1	0	0	0	0	1	0	0	1	1	-1	-1	-1	-1	0.703	0.836
62.23	3	1	0	0	0	0	1	0	0	1	1	-1	-1	-1	-1	0.703	0.838
62.44	3	1	0	0	0	0	1	0	0	1	1	-1	-1	-1	-1	0.702	0.839
62.56	3	1	0	0	0	0	1	0	0	1	1	-1	-1	-1	-1	0.701	0.841
62.69	3	1	0	0	0	0	1	0	0	1	1	-1	-1	-1	-1	0.7	0.842
62.81	3	1	0	0	0	0	1	0	0	1	1	-1	-1	-1	-1	0.7	0.844
62.93	3	1	0	0	0	0	1	0	0	1	1	-1	-1	-1	-1	0.699	0.845
63.05	3	1	0	0	0	0	1	0	0	1	1	-1	-1	-1	-1	0.698	0.847
63.17	3	1	0	0	0	0	1	0	0	1	1	-1	-1	-1	-1	0.698	0.848
63.29	3	1	0	0	0	0	1	0	0	1	1	-1	-1	-1	-1	0.697	0.85
63.5	3	1	0	0	0	0	1	0	0	1	1	-1	-1	-1	-1	0.696	0.851
63.65	3	1	0	0	0	0	1	0	0	1	1	-1	-1	-1	-1	0.696	0.853
63.77	3	1	0	0	0	0	1	0	0	1	1	-1	-1	-1	-1	0.695	0.854
63.89	3	1	0	0	0	0	1	0	0	1	1	-1	-1	-1	-1	0.694	0.856
64.01	3	1	0	0	0	0	1	0	0	1	1	-1	-1	-1	-1	0.693	0.857
64.13	3	1	0	0	0	0	1	0	0	1	1	-1	-1	-1	-1	0.693	0.859
64.25	3	1	0	0	0	0	1	0	0	1	1	-1	-1	-1	-1	0.692	0.86
64.38	3	1	0	0	0	0	1	0	0	1	1	-1	-1	-1	-1	0.691	0.862
64.58	3	1	0	0	0	0	1	0	0	1	1	-1	-1	-1	-1	0.691	0.863
64.7	3	1	0	0	0	0	1	0	0	1	1	-1	-1	-1	-1	0.69	0.865
64.83	3	1	0	0	0	0	1	0	0	1	1	-1	-1	-1	-1	0.689	0.866
64.96	3	1	0	0	0	0	1	0	0	1	1	-1	-1	-1	-1	0.689	0.868
65.09	3	1	0	0	0	0	1	0	0	1	1	-1	-1	-1	-1	0.688	0.869
65.21	3	1	0	0	0	0	1	0	0	1	1	-1	-1	-1	-1	0.687	0.871
65.33	3	1	0	0	0	0	1	0	0	1	1	-1	-1	-1	-1	0.686	0.872
65.46	3	1	0	0	0	0	1	0	0	1	1	-1	-1	-1	-1	0.686	0.874
65.67	3	1	0	0	0	0	1	0	0	1	1	-1	-1	-1	-1	0.685	0.875
65.8	3	1	0	0	0	0	1	0	0	1	1	-1	-1	-1	-1	0.684	0.877
65.92	3	1	0	0	0	0	1	0	0	1	1	-1	-1	-1	-1	0.684	0.878
66.04	3	1	0	0	0	0	1	0	0	1	1	-1	-1	-1	-1	0.683	0.88
66.17	3	1	0	0	0	0	1	0	0	1	1	-1	-1	-1	-1	0.682	0.881
66.29	3	1	0	0	0	0	1	0	0	1	1	-1	-1	-1	-1	0.682	0.883
66.41	3	1	0	0	0	0	1	0	0	1	1	-1	-1	-1	-1	0.681	0.884
66.53	3	1	0	0	0	0	1	0	0	1	1	-1	-1	-1	-1	0.68	0.886
66.73	3	1	0	0	0	0	1	0	0	1	1	-1	-1	-1	-1	0.679	0.887
66.85	3	1	0	0	0	0	1	0	0	1	1	-1	-1	-1	-1	0.679	0.889
66.98	3	1	0	0	0	0	1	0	0	1	1	-1	-1	-1	-1	0.678	0.89
67.1	3	1	0	0	0	0	1	0	0	1	1	-1	-1	-1	-1	0.677	0.892
67.22	3	1	0	0	0	0	1	0	0	1	1	-1	-1	-1	-1	0.677	0.893
67.34	3	1	0	0	0	0	1	0	0	1	1	-1	-1	-1	-1	0.676	0.895
67.47	3	1	0	0	0	0	1	0	0	1	1	-1	-1	-1	-1	0.675	0.896
67.61	3	1	0	0	0	0	1	0	0	1	1	-1	-1	-1	-1	0.675	0.898
67.82	3	1	0	0	0	0	1	0	0	1	1	-1	-1	-1	-1	0.674	0.899
67.94	3	1	0	0	0	0	1	0	0	1	1	-1	-1	-1	-1	0.673	0.901
68.06	3	1	0	0	0	0	1	0	0	1	1	-1	-1	-1	-1	0.672	0.902
68.18	3	1	0	0	0	0	1	0	0	1	1	-1	-1	-1	-1	0.672	0.904
68.3	3	1	0	0	0	0	1	0	0	1	1	-1	-1	-1	-1	0.671	0.905
68.42	3	1	0	0	0	0	1	0	0	1	1	-1	-1	-1	-1	0.67	0.907
68.55	3	1	0	0	0	0	1	0	0	1	1	-1	-1	-1	-1	0.67	0.908
68.68	3	1	0	0	0	0	1	0	0	1	1	-1	-1	-1	-1	0.669	0.91
68.89	3	1	0	0	0	0	1	0	0	1	1	-1	-1	-1	-1	0.668	0.911
69.02	3	1	0	0	0	0	1	0	0	1	1	-1	-1	-1	-1	0.668	0.913
69.14	3	1	0	0	0	0	1	0	0	1	1	-1	-1	-1	-1	0.667	0.914
69.26	3	1	0	0	0	0	1	0	0	1	1	-1	-1	-1	-1	0.666	0.916
69.38	3	1	0	0	0	0	1	0	0	1	1	-1	-1	-1	-1	0.665	0.917
69.51	3	1	0	0	0	0	1	0	0	1	1	-1	-1	-1	-1	0.665	0.919
69.63	3	1	0	0	0	0	1	0	0	1	1	-1	-1	-1	-1	0.664	0.92
69.76	3	1	0	0	0	0	1	0	0	1	1	-1	-1	-1	-1	0.663	0.922
69.96	3	1	0	0	0	0	1	0	0	1	1	-1	-1	-1	-1	0.663	0.923
70.08	3	1	0	0	0	0	1	0	0	1	1	-1	-1	-1	-1	0.662	0.925
70.2	3	1	0	0	0	0	1	0	0	1	1	-1	-1	-1	-1	0.661	0.926
70.33	3	1	0	0	0	0	1	0	0	1	1	-1	-1	-1	-1	0.661	0.928
70.45	3	1	0	0	0	0	1	0	0	1	1	-1	-1	-1	-1	0.66	0.929
70.58	3	1	0	0	0	0	1	0	0	1	1	-1	-1	-1	-1	0.659	0.931
70.7	3	1	0	0	0	0	1	0	0	1	1	-1	-1	-1	-1	0.658	0.932
70.83	3	1	0	0	0	0	1	0	0	1	1	-1	-1	-1	-1	0.658	0.934
71.03	3	1	0	0	0	0	1	0	0	1	1	-1	-1	-1	-1	0.657	0.935
71.15	3	1	0	0	0	0	1	0	0	1	1	-1	-1	-1	-1	0.656	0.937
71.27	3	1	0	0	0	0	1	0	0	1	1	-1	-1	-1	-1	0.656	0.938
71.39	3	1	0	0	0	0	1	0	0	1	1	-1	-1	-1	-1	0.655	0.94
71.54	3	1	0	0	0	0	1	0	0	1	1	-1	-1	-1	-1	0.654	0.941
71.67	3	1	0	0	0	0	1	0	0	1	1	-1	-1	-1	-1	0.654	0.943
71.8	3	1	0	0	0	0	1	0	0	1	1	-1	-1	-1	-1	0.653	0.944
71.92	3	1	0	0	0	0	1	0	0	1	1	-1	-1	-1	-1	0.652	0.946
72.12	3	1	0	0	0	0	1	0	0	1	1	-1	-1	-1	-1	0.651	0.947
72.24	3	1	0	0	0	0	1	0	0	1	1	-1	-1	-1	-1	0.651	0.949
72.37	3	1	0	0	0	0	1	0	0	1	1	-1	-1	-1	-1	0.65	0.95
72.51	3	1	0	0	0	0	1	0	0	1	1	-1	-1	-1	-1	0.649	0.952
72.63	3	1	0	0	0	0	1	0	0	1	1	-1	-1	-1	-1	0.649	0.953
72.76	3	1	0	0	0	0	1	0	0	1	1	-1	-1	-1	-1	0.648	0.955
72.88	3	1	0	0	0	0	1	0	0	1	1	-1	-1	-1	-1	0.647	0.956
73.01	3	1	0	0	0	0	1	0	0	1	1	-1	-1	-1	-1	0.647	0.958
73.21	3	1	0	0	0	0	1	0	0	1	1	-1	-1	-1	-1	0.646	0.959
73.33	3	1	0	0	0	0	1	0	0	1	1	-1	-1	-1	-1	0.645	0.961
73.46	3	1	0	0	0	0	1	0	0	1	1	-1	-1	-1	-1	0.644	0.962
73.59	3	1	0	0	0	0	1	0	0	1	1	-1	-1	-1	-1	0.644	0.964
73.71	3	1	0	0	0	0	1	0	0	1	1	-1	-1	-1	-1	0.643	0.965
73.83	3	1	0	0	0	0	1	0	0	1	1	-1	-1	-1	-1	0.642	0.967
73.95	3	1	0	0	0	0	1	0	0	1	1	-1	-1	-1	-1	0.642	0.968
74.07	3	1	0	0	0	0	1	0	0	1	1	-1	-1	-1	-1	0.641	0.97
74.272	3	1	0	0	0	0	1	0	0	1	1	-1	-1	-1	-1	0.64	0.971
74.4	3	1	0	0	0	0	1	0	0	1	1	-1	-1	-1	-1	0.64	0.973
74.54	3	1	0	0	0	0	1	0	0	1	1	-1	-1	-1	-1	0.639	0.974
74.67	3	1	0	0	0	0	1	0	0	1	1	-1	-1	-1	-1	0.638	0.976
74.8	3	1	0	0	0	0	1	0	0	1	1	-1	-1	-1	-1	0.637	0.977
74.94	3	1	0	0	0	0	1	0	0	1	1	-1	-1	-1	-1	0.637	0.979
75.06	3	1	0	0	0	0	1	0	0	1	1	-1	-1	-1	-1	0.636	0.98
75.19	3	1	0	0	0	0	1	0	0	1	1	-1	-1	-1	-1	0.635	0.982
75.41	4	1	0.218	0	0	0	0.279	1	0	1	1	-1	-1	1	1	0.635	0.983
75.55	4	1	0.218	0	0	0	0.279	1	0	1	1	-1	-1	1	1	0.634	0.985
75.69	4	1	0.217	0	0	0	0.277	1	0	1	1	-1	-1	1	1	0.633	0.986
75.82	4	1	0.216	0	0	0	0.276	1	0	1	1	-1	-1	1	1	0.633	0.988
75.95	4	1	0.216	0	0	0	0.275	1	0	1	1	-1	-1	1	1	0.632	0.989
76.09	4	1	0.215	0	0	0	0.274	1	0	1	1	-1	-1	1	1	0.631	0.991
76.23	4	1	0.192	0	0	0	0.238	1	0	1	1	-1	-1	1	1	0.63	0.992
76.37	4	1	0.192	0	0	0	0.238	1	0	1	1	-1	-1	1	1	0.63	0.994
76.59	4	1	0.191	0	0	0	0.237	1	0	1	1	-1	-1	1	1	0.629	0.995
76.73	4	1	0.191	0	0	0	0.236	1	0	1	1	-1	-1	1	1	0.628	0.997
76.87	4	1	0.191	0	0	0	0.235	1	0	1	1	-1	-1	1	1	0.628	0.998
77.01	4	1	0.19	0	0	0	0.235	1	0	1	1	-1	-1	1	1	0.627	1
77.15	4	1	0	0	0	0	0	1	0	1	-1	-1	-1	1	1	0.626	0
77.29	4	1	0	0	0	0	0	1	0	1	-1	-1	-1	1	1	0.626	0.002
77.43	4	1	0	0	0	0	0	1	0	1	-1	-1	-1	1	1	0.625	0.003
77.57	4	1	0	0	0	0	0	1	0	1	-1	-1	-1	1	1	0.624	0.004
77.79	4	1	0	0	0	0	0	1	0	1	-1	-1	-1	1	1	0.623	0.006
77.93	4	1	0	0	0	0	0	1	0	1	-1	-1	-1	1	1	0.623	0.008
78.07	4	1	0	0	0	0	0	1	0	1	-1	-1	-1	1	1	0.622	0.009
78.21	4	1	0	0	0	0	0	1	0	1	-1	-1	-1	1	1	0.621	0.011
78.35	4	1	0	0	0	0	0	1	0	1	-1	-1	-1	1	1	0.621	0.012
78.49	4	1	0	0	0	0	0	1	0	1	-1	-1	1	1	1	0.62	0.014
78.64	3	1	0	0	0	0	1	0	0	1	-1	-1	1	1	1	0.619	0.015
78.77	3	1	0	0	0	0	1	0	0	1	-1	-1	1	1	1	0.619	0.017
78.99	3	1	0	0	0	0	1	0	0	1	-1	-1	1	1	1	0.618	0.018
79.13	3	1	0	0	0	0	1	0	0	1	-1	-1	-1	1	1	0.617	0.02
79.271	3	1	0	0	0	0	1	0	0	1	-1	-1	-1	1	1	0.616	0.021
79.41	3	1	0	0	0	0	1	0	0	1	-1	-1	-1	1	1	0.616	0.022
79.57	3	1	0	0	0	0	1	0	0	1	-1	-1	-1	1	1	0.615	0.024
79.71	3	1	0	0	0	0	1	0	0	1	-1	-1	-1	1	1	0.614	0.025
79.84	3	1	0	0	0	0	1	0	0	1	-1	-1	1	1	1	0.614	0.027
79.98	3	1	0	0	0	0	1	0	0	1	-1	-1	1	1	1	0.613	0.028
80.21	3	1	0	0	0	0	1	0	0	1	-1	-1	1	1	1	0.612	0.03
80.37	3	1	0	0	0	0	1	0	0	1	-1	-1	1	1	1	0.612	0.031
80.52	3	1	0	0	0	0	1	0	0	1	-1	-1	-1	1	1	0.611	0.033
80.67	3	1	0	0	0	0	1	0	0	1	-1	-1	-1	1	1	0.61	0.034
80.81	3	1	0	0	0	0	1	0	0	1	-1	-1	-1	1	1	0.609	0.036
80.97	3	1	0	0	0	0	1	0	0	1	-1	-1	-1	1	1	0.609	0.037
81.13	3	1	0	0	0	0	1	0	0	1	-1	-1	-1	1	1	0.608	0.039
81.28	3	1	0	0	0	0	1	0	0	1	-1	-1	1	1	1	0.607	0.04
81.52	3	1	0	0	0	0	1	0	0	1	-1	-1	1	1	1	0.607	0.042
81.67	3	1	0	0	0	0	1	0	0	1	-1	-1	1	1	1	0.606	0.043
81.82	3	1	0	0	0	0	1	0	0	1	-1	-1	1	1	1	0.605	0.045
81.97	3	1	0	0	0	0	1	0	0	1	-1	-1	-1	1	1	0.605	0.046
82.12	3	1	0	0	0	0	1	0	0	1	-1	-1	-1	1	1	0.604	0.048
82.27	3	1	0	0	0	0	1	0	0	1	-1	-1	-1	1	1	0.603	0.049
82.44	3	1	0	0	0	0	1	0	0	1	-1	-1	-1	1	1	0.602	0.051
82.61	3	1	0	0	0	0	1	0	0	1	-1	-1	-1	1	1	0.602	0.052
82.85	3	1	0	0	0	0	1	0	0	1	-1	-1	1	1	1	0.601	0.054
83.01	3	1	0	0	0	0	1	0	0	1	-1	-1	-1	1	1	0.6	0.055
83.18	3	1	0	0	0	0	1	0	0	1	-1	-1	-1	1	1	0.6	0.057
83.34	3	1	0	0	0	0	1	0	0	1	-1	-1	-1	1	1	0.599	0.058
83.49	3	1	0	0	0	0	1	0	0	1	-1	-1	-1	1	1	0.598	0.06
83.66	3	1	0	0	0	0	1	0	0	1	-1	-1	-1	1	1	0.598	0.061
83.81	3	1	0	0	0	0	1	0	0	1	-1	-1	1	1	1	0.597	0.063
83.98	3	1	0	0	0	0	1	0	0	1	-1	-1	1	1	1	0.596	0.064
84.22	3	1	0	0	0	0	1	0	0	1	-1	-1	1	1	1	0.595	0.066
84.39	3	1	0	0	0	0	1	0	0	1	-1	-1	1	1	1	0.595	0.067
84.56	3	1	0	0	0	0	1	0	0	1	-1	-1	1	1	1	0.594	0.069
84.73	3	1	0	0	0	0	1	0	0	1	-1	-1	-1	1	1	0.593	0.071
84.88	3	1	0	0	0	0	1	0	0	1	-1	-1	-1	1	1	0.593	0.072
85.04	3	1	0	0	0	0	1	0	0	1	-1	-1	-1	1	1	0.592	0.074
85.2	3	1	0	0	0	0	1	0	0	1	-1	-1	-1	1	1	0.591	0.075
85.36	3	1	0	0	0	0	1	0	0	1	-1	-1	-1	1	1	0.591	0.077
85.6	3	1	0	0	0	0	1	0	0	1	-1	-1	-1	1	1	0.59	0.078
85.75	3	1	0	0	0	0	1	0	0	1	-1	-1	-1	1	1	0.589	0.08
85.91	3	1	0	0	0	0	1	0	0	1	-1	-1	-1	1	1	0.588	0.081
86.07	3	1	0	0	0	0	1	0	0	1	-1	-1	-1	1	1	0.588	0.083
86.24	3	1	0	0	0	0	1	0	0	1	-1	-1	-1	1	1	0.587	0.084
86.41	3	1	0	0	0	0	1	0	0	1	-1	-1	-1	1	1	0.586	0.086
86.57	3	1	0	0	0	0	1	0	0	1	-1	-1	-1	1	1	0.586	0.087
86.73	3	1	0	0	0	0	1	0	0	1	-1	-1	-1	1	1	0.585	0.089
86.97	3	1	0	0	0	0	1	0	0	1	-1	-1	-1	1	1	0.584	0.09
87.13	3	1	0	0	0	0	1	0	0	1	-1	-1	-1	1	1	0.584	0.092
87.29	3	1	0	0	0	0	1	0	0	1	-1	-1	-1	1	1	0.583	0.093
87.45	3	1	0	0	0	0	1	0	0	1	-1	-1	1	1	1	0.582	0.095
87.61	3	1	0	0	0	0	1	0	0	1	-1	-1	-1	1	1	0.581	0.096
87.77	3	1	0	0	0	0	1	0	0	1	-1	-1	1	1	1	0.581	0.098
87.93	3	1	0	0	0	0	1	0	0	1	-1	-1	1	1	1	0.58	0.099
88.09	3	1	0	0	0	0	1	0	0	1	-1	-1	-1	1	1	0.579	0.101
88.33	3	1	0	0	0	0	1	0	0	1	-1	-1	-1	1	1	0.579	0.102
88.5	3	1	0	0	0	0	1	0	0	1	-1	-1	-1	1	1	0.578	0.104
88.67	3	1	0	0	0	0	1	0	0	1	-1	-1	-1	1	1	0.577	0.105
88.83	3	1	0	0	0	0	1	0	0	1	-1	-1	-1	1	1	0.577	0.107
89	3	1	0	0	0	0	1	0	0	1	-1	-1	-1	1	1	0.576	0.108
89.15	3	1	0	0	0	0	1	0	0	1	-1	-1	-1	1	1	0.575	0.11
89.32	3	1	0	0	0	0	1	0	0	1	-1	-1	-1	1	1	0.574	0.111
89.49	3	1	0	0	0	0	1	0	0	1	-1	-1	1	1	1	0.574	0.113
89.74	3	1	0	0	0	0	1	0	0	1	-1	-1	1	1	1	0.573	0.114
89.91	3	1	0	0	0	0	1	0	0	1	-1	-1	-1	1	1	0.572	0.116
90.07	3	1	0	0	0	0	1	0	0	1	-1	-1	-1	1	1	0.572	0.117
90.23	3	1	0	0	0	0	1	0	0	1	-1	-1	-1	1	1	0.571	0.119
90.4	3	1	0	0	0	0	1	0	0	1	-1	-1	-1	1	1	0.57	0.12
90.57	3	1	0	0	0	0	1	0	0	1	-1	-1	-1	1	1	0.57	0.122
90.73	3	1	0	0	0	0	1	0	0	1	-1	-1	-1	1	1	0.569	0.123
90.89	3	1	0	0	0	0	1	0	0	1	-1	-1	-1	1	1	0.568	0.125
91.13	3	1	0	0	0	0	1	0	0	1	-1	-1	1	1	1	0.567	0.126
91.29	3	1	0	0	0	0	1	0	0	1	-1	-1	-1	1	1	0.567	0.128
91.44	3	1	0	0	0	0	1	0	0	1	-1	-1	-1	1	1	0.566	0.129
91.59	3	1	0	0	0	0	1	0	0	1	-1	-1	-1	1	1	0.565	0.131
91.75	3	1	0	0	0	0	1	0	0	1	-1	-1	-1	1	1	0.565	0.132
91.91	3	1	0	0	0	0	1	0	0	1	-1	-1	-1	1	1	0.564	0.134
92.07	3	1	0	0	0	0	1	0	0	1	-1	-1	-1	1	1	0.563	0.135
92.23	3	1	0	0	0	0	1	0	0	1	-1	-1	-1	1	1	0.563	0.137
92.46	3	1	0	0	0	0	1	0	0	1	-1	-1	-1	1	1	0.562	0.138
92.61	3	1	0	0	0	0	1	0	0	1	-1	-1	-1	1	1	0.561	0.14
92.77	3	1	0	0	0	0	1	0	0	1	-1	-1	-1	1	1	0.56	0.141
92.93	3	1	0	0	0	0	1	0	0	1	-1	-1	1	1	1	0.56	0.143
93.07	3	1	0	0	0	0	1	0	0	1	-1	-1	-1	1	1	0.559	0.144
93.2	3	1	0	0	0	0	1	0	0	1	-1	-1	-1	1	1	0.558	0.146
93.35	3	1	0	0	0	0	1	0	0	1	-1	-1	-1	1	1	0.558	0.147
93.51	3	1	0	0	0	0	1	0	0	1	-1	-1	-1	1	1	0.557	0.149
93.73	3	1	0	0	0	0	1	0	0	1	-1	-1	-1	1	1	0.556	0.15
93.89	3	1	0	0	0	0	1	0	0	1	-1	-1	-1	1	1	0.556	0.152
94.055	3	1	0	0	0	0	1	0	0	1	-1	-1	-1	1	1	0.555	0.153
94.19	3	1	0	0	0	0	1	0	0	1	-1	-1	-1	1	1	0.554	0.155
94.35	3	1	0	0	0	0	1	0	0	1	-1	-1	-1	1	1	0.553	0.156
94.51	3	1	0	0	0	0	1	0	0	1	-1	-1	-1	1	1	0.553	0.158
94.67	3	1	0	0	0	0	1	0	0	1	-1	-1	1	1	1	0.552	0.159
94.81	3	1	0	0	0	0	1	0	0	1	-1	-1	-1	1	1	0.551	0.161
95.05	3	1	0	0	0	0	1	0	0	1	-1	-1	-1	1	1	0.551	0.162
95.2	3	1	0	0	0	0	1	0	0	1	-1	-1	-1	1	1	0.55	0.163
95.35	3	1	0	0	0	0	1	0	0	1	-1	-1	-1	1	1	0.549	0.165
95.51	3	1	0	0	0	0	1	0	0	1	-1	-1	-1	1	1	0.549	0.166
95.67	3	1	0	0	0	0	1	0	0	1	-1	-1	-1	1	1	0.548	0.168
95.83	3	1	0	0	0	0	1	0	0	1	-1	-1	-1	1	1	0.547	0.169
95.96	3	1	0	0	0	0	1	0	0	1	-1	-1	1	1	1	0.546	0.171
96.11	3	1	0	0	0	0	1	0	0	1	-1	-1	-1	1	1	0.546	0.172
96.34	3	1	0	0	0	0	1	0	0	1	-1	-1	1	1	1	0.545	0.174
96.48	3	1	0	0	0	0	1	0	0	1	-1	-1	-1	1	1	0.544	0.175
96.61	3	1	0	0	0	0	1	0	0	1	-1	-1	-1	1	1	0.544	0.177
96.74	3	1	0	0	0	0	1	0	0	1	-1	-1	-1	1	1	0.543	0.178
96.88	3	1	0	0	0	0	1	0	0	1	-1	-1	-1	1	1	0.542	0.18
97.01	3	1	0	0	0	0	1	0	0	1	-1	-1	-1	1	1	0.542	0.181
97.14	3	1	0	0	0	0	1	0	0	1	-1	-1	-1	1	1	0.541	0.183
97.28	3	1	0	0	0	0	1	0	0	1	-1	-1	-1	1	1	0.54	0.184
97.49	3	1	0	0	0	0	1	0	0	1	-1	-1	-1	1	1	0.539	0.186
97.62	3	1	0	0	0	0	1	0	0	1	-1	-1	-1	1	1	0.539	0.187
97.76	3	1	0	0	0	0	1	0	0	1	-1	-1	-1	1	1	0.538	0.189
97.9	3	1	0	0	0	0	1	0	0	1	-1	-1	-1	1	1	0.537	0.19
98.03	3	1	0	0	0	0	1	0	0	1	-1	-1	-1	1	1	0.537	0.192
98.16	3	1	0	0	0	0	1	0	0	1	-1	-1	-1	1	1	0.536	0.193
98.3	3	1	0	0	0	0	1	0	0	1	-1	-1	-1	1	1	0.535	0.195
98.44	3	1	0	0	0	0	1	0	0	1	-1	-1	-1	1	1	0.535	0.196
98.66	3	1	0	0	0	0	1	0	0	1	-1	-1	-1	1	1	0.534	0.198
98.79	3	1	0	0	0	0	1	0	0	1	-1	-1	-1	1	1	0.533	0.199
98.92	3	1	0	0	0	0	1	0	0	1	-1	-1	-1	1	1	0.532	0.201
99.05	3	1	0	0	0	0	1	0	0	1	-1	-1	-1	1	1	0.532	0.202
99.18	3	1	0	0	0	0	1	0	0	1	-1	-1	-1	1	1	0.531	0.204
99.32	3	1	0	0	0	0	1	0	0	1	-1	-1	-1	1	1	0.53	0.205
99.45	3	1	0	0	0	0	1	0	0	1	-1	-1	-1	1	1	0.53	0.207
99.58	3	1	0	0	0	0	1	0	0	1	-1	-1	-1	1	1	0.529	0.208
99.79	3	1	0	0	0	0	1	0	0	1	-1	-1	-1	1	1	0.528	0.21
99.92	3	1	0	0	0	0	1	0	0	1	-1	-1	-1	1	1	0.528	0.211
100.05	3	1	0	0	0	0	1	0	0	1	-1	-1	-1	1	1	0.527	0.213
100.18	3	1	0	0	0	0	1	0	0	1	-1	-1	-1	1	1	0.526	0.214
100.31	3	1	0	0	0	0	1	0	0	1	-1	-1	-1	1	1	0.525	0.216
100.45	3	1	0	0	0	0	1	0	0	1	-1	-1	-1	1	1	0.525	0.217
100.58	3	1	0	0	0	0	1	0	0	1	-1	-1	-1	1	1	0.524	0.219
100.71	3	1	0	0	0	0	1	0	0	1	-1	-1	-1	1	1	0.523	0.22
100.92	3	1	0	0	0	0	1	0	0	1	-1	-1	-1	1	1	0.523	0.222
101.05	3	1	0	0	0	0	1	0	0	1	-1	-1	-1	1	1	0.522	0.223
101.2	3	1	0	0	0	0	1	0	0	1	-1	-1	-1	1	1	0.521	0.225
101.33	3	1	0	0	0	0	1	0	0	1	-1	-1	-1	1	1	0.521	0.226
101.47	3	1	0	0	0	0	1	0	0	1	-1	-1	-1	1	1	0.52	0.228
101.6	3	1	0	0	0	0	1	0	0	1	-1	-1	-1	1	1	0.519	0.229
101.74	3	1	0	0	0	0	1	0	0	1	-1	-1	-1	1	1	0.518	0.231
101.87	3	1	0	0	0	0	1	0	0	1	-1	-1	-1	1	1	0.518	0.232
102.1	3	1	0	0	0	0	1	0	0	1	-1	-1	-1	1	1	0.517	0.234
102.29	3	1	0	0	0	0	1	0	0	1	-1	-1	-1	1	1	0.516	0.235
102.42	3	1	0	0	0	0	1	0	0	1	-1	-1	-1	1	1	0.516	0.237
102.55	3	1	0	0	0	0	1	0	0	1	-1	-1	-1	1	1	0.515	0.238
102.68	3	1	0	0	0	0	1	0	0	1	-1	-1	-1	1	1	0.514	0.24
102.81	3	1	0	0	0	0	1	0	0	1	-1	-1	-1	1	1	0.514	0.241
102.94	3	1	0	0	0	0	1	0	0	1	-1	-1	-1	1	1	0.513	0.243
103.07	3	1	0	0	0	0	1	0	0	1	-1	-1	-1	1	1	0.512	0.244
103.32	3	1	0	0	0	0	1	0	0	1	-1	-1	-1	1	1	0.511	0.246
103.45	3	1	0	0	0	0	1	0	0	1	-1	-1	-1	1	1	0.511	0.247
103.58	3	1	0	0	0	0	1	0	0	1	-1	-1	-1	1	1	0.51	0.249
103.71	3	1	0	0	0	0	1	0	0	1	-1	-1	-1	1	1	0.509	0.25
103.84	3	1	0	0	0	0	1	0	0	1	-1	-1	-1	1	1	0.509	0.252
103.97	3	1	0	0	0	0	1	0	0	1	-1	-1	-1	1	1	0.508	0.253
104.1	3	1	0	0	0	0	1	0	0	1	-1	-1	-1	1	1	0.507	0.255
104.23	3	1	0	0	0	0	1	0	0	1	-1	-1	-1	1	1	0.507	0.256
104.45	3	1	0	0	0	0	1	0	0	1	-1	-1	-1	1	1	0.506	0.258
104.58	3	1	0	0	0	0	1	0	0	1	-1	-1	-1	1	1	0.505	0.259
104.71	3	1	0	0	0	0	1	0	0	1	-1	-1	-1	1	1	0.504	0.261
104.84	3	1	0	0	0	0	1	0	0	1	-1	-1	-1	1	1	0.504	0.262
104.97	3	1	0	0	0	0	1	0	0	1	-1	-1	-1	1	1	0.503	0.264
105.1	3	1	0	0	0	0	1	0	0	1	-1	-1	-1	1	1	0.502	0.265
105.23	3	1	0	0	0	0	1	0	0	1	-1	-1	-1	1	1	0.502	0.267
105.36	3	1	0	0	0	0	1	0	0	1	-1	-1	-1	1	1	0.501	0.268
105.57	3	1	0	0	0	0	1	0	0	1	-1	-1	-1	1	1	0.5	0.27
105.7	3	1	0	0	0	0	1	0	0	1	-1	-1	-1	1	1	0.5	0.271
105.83	3	1	0	0	0	0	1	0	0	1	-1	-1	-1	1	1	0.499	0.273
105.96	3	1	0	0	0	0	1	0	0	1	-1	-1	-1	1	1	0.498	0.274
106.09	3	1	0	0	0	0	1	0	0	1	-1	-1	-1	1	1	0.497	0.276
106.22	3	1	0	0	0	0	1	0	0	1	-1	-1	-1	1	1	0.497	0.277
106.35	3	1	0	0	0	0	1	0	0	1	-1	-1	-1	1	1	0.496	0.279
106.49	3	1	0	0	0	0	1	0	0	1	-1	-1	-1	1	1	0.495	0.28
106.7	3	1	0	0	0	0	1	0	0	1	-1	-1	-1	1	1	0.495	0.282
106.83	3	1	0	0	0	0	1	0	0	1	-1	-1	-1	1	1	0.494	0.283
106.96	3	1	0	0	0	0	1	0	0	1	-1	-1	-1	1	1	0.493	0.285
107.09	3	1	0	0	0	0	1	0	0	1	-1	-1	-1	1	1	0.493	0.287
107.22	3	1	0	0	0	0	1	0	0	1	-1	-1	-1	1	1	0.492	0.288
107.36	3	1	0	0	0	0	1	0	0	1	-1	-1	-1	1	1	0.491	0.29
107.49	3	1	0	0	0	0	1	0	0	1	-1	-1	-1	1	1	0.49	0.291
107.62	3	1	0	0	0	0	1	0	0	1	-1	-1	-1	1	1	0.49	0.293
107.83	3	1	0	0	0	0	1	0	0	1	-1	-1	-1	1	1	0.489	0.294
107.96	3	1	0	0	0	0	1	0	0	1	-1	-1	-1	1	1	0.488	0.296
108.09	3	1	0	0	0	0	1	0	0	1	-1	-1	-1	1	1	0.488	0.297
108.23	3	1	0	0	0	0	1	0	0	1	-1	-1	-1	1	1	0.487	0.299
108.36	3	1	0	0	0	0	1	0	0	1	-1	-1	-1	1	1	0.486	0.3
108.49	3	1	0	0	0	0	1	0	0	1	-1	-1	-1	1	1	0.486	0.302
108.62	3	1	0	0	0	0	1	0	0	1	-1	-1	-1	1	1	0.485	0.303
108.75	3	1	0	0	0	0	1	0	0	1	-1	-1	-1	1	1	0.484	0.305
108.96	3	1	0	0	0	0	1	0	0	1	-1	-1	-1	1	1	0.483	0.306
109.1	3	1	0	0	0	0	1	0	0	1	-1	-1	-1	1	1	0.483	0.308
109.23	3	1	0	0	0	0	1	0	0	1	-1	-1	-1	1	1	0.482	0.309
109.36	3	1	0	0	0	0	1	0	0	1	-1	-1	1	1	1	0.481	0.311
109.49	3	1	0	0	0	0	1	0	0	1	-1	-1	-1	1	1	0.481	0.312
109.62	3	1	0	0	0	0	1	0	0	1	-1	-1	-1	1	1	0.48	0.314
109.75	3	1	0	0	0	0	1	0	0	1	-1	-1	-1	1	1	0.479	0.315
109.88	3	1	0	0	0	0	1	0	0	1	-1	-1	-1	1	1	0.479	0.317
110.09	3	1	0	0	0	0	1	0	0	1	-1	-1	-1	1	1	0.478	0.318
110.24	3	1	0	0	0	0	1	0	0	1	-1	-1	-1	1	1	0.477	0.32
110.381	3	1	0	0	0	0	1	0	0	1	-1	-1	-1	1	1	0.476	0.321
110.51	3	1	0	0	0	0	1	0	0	1	-1	-1	-1	1	1	0.476	0.323
110.64	3	1	0	0	0	0	1	0	0	1	-1	-1	-1	1	1	0.475	0.324
110.77	3	1	0	0	0	0	1	0	0	1	-1	-1	-1	1	1	0.474	0.326
110.9	3	1	0	0	0	0	1	0	0	1	-1	-1	-1	1	1	0.474	0.327
111.03	3	1	0	0	0	0	1	0	0	1	-1	-1	-1	1	1	0.473	0.329
111.24	3	1	0	0	0	0	1	0	0	1	-1	-1	-1	1	1	0.472	0.33
111.38	3	1	0	0	0	0	1	0	0	1	-1	-1	-1	1	1	0.472	0.332
111.51	3	1	0	0	0	0	1	0	0	1	-1	-1	-1	1	1	0.471	0.333
111.65	3	1	0	0	0	0	1	0	0	1	-1	-1	-1	1	1	0.47	0.335
111.79	3	1	0	0	0	0	1	0	0	1	-1	-1	-1	1	1	0.469	0.336
111.92	3	1	0	0	0	0	1	0	0	1	-1	-1	-1	1	1	0.469	0.338
112.05	3	1	0	0	0	0	1	0	0	1	-1	-1	-1	1	1	0.468	0.339
112.19	3	1	0	0	0	0	1	0	0	1	-1	-1	-1	1	1	0.467	0.341
112.4	3	1	0	0	0	0	1	0	0	1	-1	-1	-1	1	1	0.467	0.342
112.53	3	1	0	0	0	0	1	0	0	1	-1	-1	-1	1	1	0.466	0.344
112.66	3	1	0	0	0	0	1	0	0	1	-1	-1	-1	1	1	0.465	0.345
112.8	3	1	0	0	0	0	1	0	0	1	-1	-1	-1	1	1	0.465	0.347
112.93	3	1	0	0	0	0	1	0	0	1	-1	-1	-1	1	1	0.464	0.348
113.07	3	1	0	0	0	0	1	0	0	1	-1	-1	-1	1	1	0.463	0.35
113.22	3	1	0	0	0	0	1	0	0	1	-1	-1	-1	1	1	0.462	0.351
113.35	3	1	0	0	0	0	1	0	0	1	-1	-1	-1	1	1	0.462	0.353
113.56	3	1	0	0	0	0	1	0	0	1	-1	-1	-1	1	1	0.461	0.354
113.69	3	1	0	0	0	0	1	0	0	1	-1	-1	-1	1	1	0.46	0.356
113.83	3	1	0	0	0	0	1	0	0	1	-1	-1	-1	1	1	0.46	0.357
113.96	3	1	0	0	0	0	1	0	0	1	-1	-1	-1	1	1	0.459	0.359
114.11	3	1	0	0	0	0	1	0	0	1	-1	-1	-1	1	1	0.458	0.36
114.25	3	1	0	0	0	0	1	0	0	1	-1	-1	-1	1	1	0.458	0.362
114.39	3	1	0	0	0	0	1	0	0	1	-1	-1	-1	1	1	0.457	0.363
114.52	3	1	0	0	0	0	1	0	0	1	-1	-1	-1	1	1	0.456	0.365
114.73	3	1	0	0	0	0	1	0	0	1	-1	-1	-1	1	1	0.455	0.366
114.86	3	1	0	0	0	0	1	0	0	1	-1	-1	-1	1	1	0.455	0.368
114.99	3	1	0	0	0	0	1	0	0	1	-1	-1	-1	1	1	0.454	0.369
115.14	3	1	0	0	0	0	1	0	0	1	-1	-1	-1	1	1	0.453	0.371
115.27	3	1	0	0	0	0	1	0	0	1	-1	-1	-1	1	1	0.453	0.372
115.4	3	1	0	0	0	0	1	0	0	1	-1	-1	-1	1	1	0.452	0.374
115.53	3	1	0	0	0	0	1	0	0	1	-1	-1	-1	1	1	0.451	0.375
115.66	3	1	0	0	0	0	1	0	0	1	-1	-1	-1	1	1	0.451	0.377
115.87	3	1	0	0	0	0	1	0	0	1	-1	-1	-1	1	1	0.45	0.378
116.01	3	1	0	0	0	0	1	0	0	1	-1	-1	-1	1	1	0.449	0.38
116.15	3	1	0	0	0	0	1	0	0	1	-1	-1	-1	1	1	0.448	0.381
116.28	3	1	0	0	0	0	1	0	0	1	-1	-1	-1	1	1	0.448	0.383
116.41	3	1	0	0	0	0	1	0	0	1	-1	-1	-1	1	1	0.447	0.384
116.54	3	1	0	0	0	0	1	0	0	1	-1	-1	-1	1	1	0.446	0.386
116.67	3	1	0	0	0	0	1	0	0	1	-1	-1	1	1	1	0.446	0.387
116.83	0	1	0	1	0	0	0	0	0	1	-1	-1	-1	1	1	0.445	0.389
117.04	0	1	0	1	0	0	0	0	0	1	-1	-1	-1	1	1	0.444	0.39
117.18	0	1	0	1	0	0	0	0	0	1	-1	-1	-1	1	1	0.444	0.392
117.3	0	1	0	1	0	0	0	0	0	1	-1	-1	-1	-1	-1	0.443	0.393
117.44	0	1	0	1	0	0	0	0	0	-1	-1	-1	-1	-1	-1	0.442	0.395
117.59	0	1	0	1	0	0	0	0	0	-1	-1	-1	-1	-1	-1	0.441	0.396
117.73	0	1	0	1	0	0	0	0	0	1	-1	-1	-1	1	1	0.441	0.398
117.86	0	1	0	1	0	0	0	0	0	1	-1	-1	1	1	1	0.44	0.399
118	0	1	0	1	0	0	0	0	0	1	-1	-1	1	1	1	0.439	0.401
118.21	0	1	0	1	0	0	0	0	0	1	-1	-1	-1	1	1	0.439	0.402
118.35	0	1	0	1	0	0	0	0	0	-1	-1	-1	-1	-1	-1	0.438	0.404
118.47	0	1	0	1	0	0	0	0	0	-1	-1	-1	-1	-1	-1	0.437	0.405
118.61	0	1	0	1	0	0	0	0	0	-1	-1	-1	-1	-1	-1	0.437	0.407
118.75	0	1	0	1	0	0	0	0	0	1	-1	-1	-1	1	1	0.436	0.408
118.88	0	1	0	1	0	0	0	0	0	1	-1	-1	1	1	1	0.435	0.41
119.02	0	1	0	1	0	0	0	0	0	1	-1	-1	-1	1	1	0.434	0.411
119.17	0	1	0	1	0	0	0	0	0	1	-1	-1	-1	1	1	0.434	0.413
119.37	0	1	0	1	0	0	0	0	0	1	-1	-1	-1	1	1	0.433	0.414
119.5	0	1	0	1	0	0	0	0	0	-1	-1	-1	-1	-1	-1	0.432	0.416
119.62	0	1	0	1	0	0	0	0	0	-1	-1	-1	-1	-1	-1	0.432	0.417
119.75	0	1	0	1	0	0	0	0	0	-1	-1	-1	-1	-1	-1	0.431	0.419
119.88	0	1	0	1	0	0	0	0	0	-1	-1	-1	-1	-1	-1	0.43	0.42

## Sheet: F11E-da31r5
t	win	eff	dis	Can_seek	Can_pickup	Wall_seek	Nest_seek	Can_deposit	null	Wall	Grip	Can	Corner	Light	Nest	Fear	Hunger
0.19	2	1	0	0	0	1	0	0	0	-1	-1	-1	-1	-1	-1	1	0.2
0.33	2	1	0	0	0	1	0	0	0	-1	-1	-1	-1	-1	-1	0.999	0.201
0.47	2	1	0	0	0	1	0	0	0	-1	-1	-1	-1	-1	-1	0.999	0.203
0.59	2	1	0	0	0	1	0	0	0	-1	-1	-1	-1	-1	-1	0.998	0.204
0.73	2	1	0	0	0	1	0	0	0	-1	-1	-1	-1	-1	-1	0.997	0.206
0.87	2	1	0	0	0	1	0	0	0	-1	-1	-1	-1	-1	-1	0.997	0.207
1.07	2	1	0	0	0	1	0	0	0	-1	-1	-1	-1	-1	-1	0.996	0.209
1.2	2	1	0	0	0	1	0	0	0	-1	-1	-1	-1	-1	-1	0.995	0.21
1.34	2	1	0	0	0	1	0	0	0	-1	-1	-1	-1	-1	-1	0.994	0.212
1.47	2	1	0	0	0	1	0	0	0	-1	-1	-1	-1	-1	-1	0.994	0.213
1.6	2	1	0	0	0	1	0	0	0	-1	-1	-1	-1	-1	-1	0.993	0.215
1.73	2	1	0	0	0	1	0	0	0	-1	-1	-1	-1	-1	-1	0.992	0.216
1.86	2	1	0	0	0	1	0	0	0	-1	-1	-1	-1	-1	-1	0.992	0.218
1.99	2	1	0	0	0	1	0	0	0	-1	-1	-1	-1	-1	-1	0.991	0.219
2.23	2	1	0	0	0	1	0	0	0	-1	-1	-1	-1	-1	-1	0.99	0.221
2.36	2	1	0	0	0	1	0	0	0	-1	-1	-1	-1	-1	-1	0.99	0.222
2.51	2	1	0	0	0	1	0	0	0	-1	-1	-1	-1	-1	-1	0.989	0.224
2.65	3	1	0	0	0	0	1	0	0	1	-1	-1	-1	-1	-1	0.988	0.225
2.78	3	1	0	0	0	0	1	0	0	1	-1	-1	-1	-1	-1	0.987	0.227
2.91	3	1	0	0	0	0	1	0	0	1	-1	-1	-1	-1	-1	0.987	0.228
3.05	3	1	0	0	0	0	1	0	0	1	-1	-1	-1	-1	-1	0.986	0.23
3.18	3	1	0	0	0	0	1	0	0	1	-1	-1	-1	-1	-1	0.985	0.231
3.39	3	1	0	0	0	0	1	0	0	1	-1	-1	-1	-1	-1	0.985	0.233
3.52	3	1	0	0	0	0	1	0	0	1	-1	-1	-1	-1	-1	0.984	0.234
3.67	3	1	0	0	0	0	1	0	0	1	-1	-1	-1	-1	-1	0.983	0.236
3.8	3	1	0	0	0	0	1	0	0	1	-1	-1	-1	-1	-1	0.983	0.237
3.93	3	1	0	0	0	0	1	0	0	1	-1	-1	-1	-1	-1	0.982	0.239
4.061	3	1	0	0	0	0	1	0	0	1	-1	-1	-1	-1	-1	0.981	0.24
4.2	3	1	0	0	0	0	1	0	0	1	-1	-1	1	-1	-1	0.98	0.242
4.33	3	1	0	0	0	0	1	0	0	1	-1	-1	1	-1	-1	0.98	0.243
4.54	3	1	0	0	0	0	1	0	0	1	-1	-1	1	-1	-1	0.979	0.245
4.68	3	1	0	0	0	0	1	0	0	1	-1	-1	-1	-1	-1	0.978	0.246
4.81	3	1	0	0	0	0	1	0	0	1	-1	-1	-1	-1	-1	0.978	0.248
4.95	3	1	0	0	0	0	1	0	0	1	-1	-1	-1	-1	-1	0.977	0.249
5.1	3	1	0	0	0	0	1	0	0	1	-1	-1	-1	-1	-1	0.976	0.251
5.23	3	1	0	0	0	0	1	0	0	1	-1	-1	-1	-1	-1	0.976	0.252
5.37	3	1	0	0	0	0	1	0	0	1	-1	-1	-1	-1	-1	0.975	0.254
5.49	3	1	0	0	0	0	1	0	0	1	-1	-1	-1	-1	-1	0.974	0.255
5.7	3	1	0	0	0	0	1	0	0	1	-1	-1	-1	-1	-1	0.973	0.257
5.82	3	1	0	0	0	0	1	0	0	1	-1	-1	-1	-1	-1	0.973	0.258
5.94	3	1	0	0	0	0	1	0	0	1	-1	-1	-1	-1	-1	0.972	0.26
6.08	3	1	0	0	0	0	1	0	0	1	-1	-1	-1	-1	-1	0.971	0.261
6.21	3	1	0	0	0	0	1	0	0	1	-1	-1	-1	-1	-1	0.971	0.263
6.34	3	1	0	0	0	0	1	0	0	1	-1	-1	-1	-1	-1	0.97	0.264
6.46	3	1	0	0	0	0	1	0	0	1	-1	-1	-1	-1	-1	0.969	0.266
6.58	3	1	0	0	0	0	1	0	0	1	-1	-1	-1	-1	-1	0.969	0.267
6.78	3	1	0	0	0	0	1	0	0	1	-1	-1	-1	-1	-1	0.968	0.269
6.9	3	1	0	0	0	0	1	0	0	1	-1	-1	-1	-1	-1	0.967	0.271
7.02	3	1	0	0	0	0	1	0	0	1	-1	-1	-1	-1	-1	0.966	0.272
7.14	3	1	0	0	0	0	1	0	0	1	-1	-1	-1	-1	-1	0.966	0.274
7.26	3	1	0	0	0	0	1	0	0	-1	-1	-1	-1	-1	-1	0.965	0.275
7.38	3	1	0	0	0	0	1	0	0	-1	-1	-1	-1	-1	-1	0.964	0.277
7.5	3	1	0	0	0	0	1	0	0	-1	-1	-1	-1	-1	-1	0.964	0.278
7.63	3	1	0	0	0	0	1	0	0	-1	-1	-1	-1	-1	-1	0.963	0.28
7.83	3	1	0	0	0	0	1	0	0	-1	-1	-1	-1	-1	-1	0.962	0.281
7.95	3	1	0	0	0	0	1	0	0	-1	-1	-1	-1	-1	-1	0.962	0.283
8.07	3	1	0	0	0	0	1	0	0	-1	-1	-1	-1	-1	-1	0.961	0.284
8.19	3	1	0	0	0	0	1	0	0	-1	-1	-1	-1	-1	-1	0.96	0.286
8.32	3	1	0	0	0	0	1	0	0	-1	-1	-1	-1	-1	-1	0.959	0.287
8.45	3	1	0	0	0	0	1	0	0	-1	-1	-1	-1	-1	-1	0.959	0.289
8.57	3	1	0	0	0	0	1	0	0	-1	-1	-1	-1	-1	-1	0.958	0.29
8.69	3	1	0	0	0	0	1	0	0	-1	-1	-1	-1	-1	-1	0.957	0.292
8.89	3	1	0	0	0	0	1	0	0	-1	-1	-1	-1	-1	-1	0.957	0.293
9.02	3	1	0	0	0	0	1	0	0	-1	-1	-1	-1	-1	-1	0.956	0.295
9.14	3	1	0	0	0	0	1	0	0	-1	-1	-1	-1	-1	-1	0.955	0.296
9.26	3	1	0	0	0	0	1	0	0	-1	-1	-1	-1	-1	-1	0.955	0.298
9.39	3	1	0	0	0	0	1	0	0	-1	-1	-1	-1	-1	-1	0.954	0.299
9.51	3	1	0	0	0	0	1	0	0	-1	-1	-1	-1	-1	-1	0.953	0.301
9.64	3	1	0	0	0	0	1	0	0	-1	-1	-1	-1	-1	-1	0.952	0.302
9.76	3	1	0	0	0	0	1	0	0	-1	-1	-1	-1	-1	-1	0.952	0.304
9.96	3	1	0	0	0	0	1	0	0	-1	-1	-1	-1	-1	-1	0.951	0.305
10.08	3	1	0	0	0	0	1	0	0	-1	-1	-1	-1	-1	-1	0.95	0.307
10.2	3	1	0	0	0	0	1	0	0	-1	-1	-1	-1	-1	-1	0.95	0.308
10.32	3	1	0	0	0	0	1	0	0	-1	-1	-1	-1	-1	-1	0.949	0.31
10.44	3	1	0	0	0	0	1	0	0	-1	-1	-1	-1	-1	-1	0.948	0.311
10.56	3	1	0	0	0	0	1	0	0	-1	-1	-1	-1	-1	-1	0.948	0.313
10.68	3	1	0	0	0	0	1	0	0	1	-1	-1	-1	-1	-1	0.947	0.314
10.8	3	1	0	0	0	0	1	0	0	1	-1	-1	-1	-1	-1	0.946	0.316
11	3	1	0	0	0	0	1	0	0	1	-1	-1	-1	-1	-1	0.945	0.317
11.12	3	1	0	0	0	0	1	0	0	1	-1	-1	-1	-1	-1	0.945	0.319
11.24	3	1	0	0	0	0	1	0	0	1	-1	-1	-1	-1	-1	0.944	0.32
11.36	3	1	0	0	0	0	1	0	0	1	-1	-1	-1	-1	-1	0.943	0.322
11.48	3	1	0	0	0	0	1	0	0	1	-1	-1	-1	-1	-1	0.943	0.323
11.6	3	1	0	0	0	0	1	0	0	1	-1	-1	-1	-1	-1	0.942	0.325
11.72	3	1	0	0	0	0	1	0	0	1	-1	-1	-1	-1	-1	0.941	0.326
11.84	3	1	0	0	0	0	1	0	0	1	-1	-1	-1	-1	-1	0.941	0.328
12.04	3	1	0	0	0	0	1	0	0	1	-1	-1	-1	-1	-1	0.94	0.329
12.17	3	1	0	0	0	0	1	0	0	1	-1	-1	-1	-1	-1	0.939	0.331
12.3	3	1	0	0	0	0	1	0	0	1	-1	-1	-1	-1	-1	0.938	0.332
12.42	3	1	0	0	0	0	1	0	0	1	-1	-1	-1	-1	-1	0.938	0.334
12.54	3	1	0	0	0	0	1	0	0	1	-1	-1	-1	-1	-1	0.937	0.335
12.66	3	1	0	0	0	0	1	0	0	1	-1	-1	-1	-1	-1	0.936	0.337
12.78	3	1	0	0	0	0	1	0	0	1	-1	-1	-1	-1	-1	0.936	0.338
12.91	3	1	0	0	0	0	1	0	0	1	-1	-1	-1	-1	-1	0.935	0.34
13.13	3	1	0	0	0	0	1	0	0	1	-1	-1	-1	-1	-1	0.934	0.341
13.26	3	1	0	0	0	0	1	0	0	1	-1	-1	-1	-1	-1	0.934	0.343
13.39	3	1	0	0	0	0	1	0	0	1	-1	-1	-1	-1	-1	0.933	0.344
13.52	3	1	0	0	0	0	1	0	0	1	-1	-1	-1	-1	-1	0.932	0.346
13.65	3	1	0	0	0	0	1	0	0	1	-1	-1	-1	-1	-1	0.931	0.347
13.78	3	1	0	0	0	0	1	0	0	1	-1	-1	-1	-1	-1	0.931	0.349
13.92	3	1	0	0	0	0	1	0	0	1	-1	-1	-1	-1	-1	0.93	0.35
14.07	3	1	0	0	0	0	1	0	0	1	-1	-1	-1	-1	-1	0.929	0.352
14.28	3	1	0	0	0	0	1	0	0	1	-1	-1	-1	-1	-1	0.929	0.353
14.41	3	1	0	0	0	0	1	0	0	1	-1	-1	-1	-1	-1	0.928	0.355
14.54	3	1	0	0	0	0	1	0	0	1	-1	-1	-1	-1	-1	0.927	0.356
14.67	3	1	0	0	0	0	1	0	0	1	-1	-1	-1	-1	-1	0.927	0.358
14.8	3	1	0	0	0	0	1	0	0	1	-1	-1	-1	-1	-1	0.926	0.359
14.93	3	1	0	0	0	0	1	0	0	1	-1	-1	-1	-1	-1	0.925	0.361
15.07	3	1	0	0	0	0	1	0	0	1	-1	-1	-1	-1	-1	0.924	0.362
15.21	3	1	0	0	0	0	1	0	0	1	-1	-1	-1	-1	-1	0.924	0.364
15.42	3	1	0	0	0	0	1	0	0	1	-1	-1	-1	-1	-1	0.923	0.365
15.55	3	1	0	0	0	0	1	0	0	1	-1	-1	-1	-1	-1	0.922	0.367
15.69	3	1	0	0	0	0	1	0	0	1	-1	-1	-1	-1	-1	0.922	0.368
15.82	3	1	0	0	0	0	1	0	0	1	-1	-1	-1	-1	-1	0.921	0.37
15.96	3	1	0	0	0	0	1	0	0	1	-1	-1	-1	-1	-1	0.92	0.371
16.09	3	1	0	0	0	0	1	0	0	1	-1	-1	-1	-1	-1	0.92	0.373
16.22	3	1	0	0	0	0	1	0	0	1	-1	-1	-1	-1	-1	0.919	0.374
16.35	3	1	0	0	0	0	1	0	0	1	-1	-1	-1	-1	-1	0.918	0.376
16.56	3	1	0	0	0	0	1	0	0	1	-1	-1	-1	-1	-1	0.917	0.377
16.69	3	1	0	0	0	0	1	0	0	1	-1	-1	-1	-1	-1	0.917	0.379
16.82	3	1	0	0	0	0	1	0	0	1	-1	-1	-1	-1	-1	0.916	0.38
16.96	3	1	0	0	0	0	1	0	0	1	-1	-1	-1	-1	-1	0.915	0.382
17.09	3	1	0	0	0	0	1	0	0	1	-1	-1	-1	-1	-1	0.915	0.383
17.21	3	1	0	0	0	0	1	0	0	1	-1	-1	-1	-1	-1	0.914	0.385
17.33	3	1	0	0	0	0	1	0	0	1	-1	-1	-1	-1	-1	0.913	0.386
17.46	3	1	0	0	0	0	1	0	0	1	-1	-1	-1	-1	-1	0.913	0.388
17.66	3	1	0	0	0	0	1	0	0	1	-1	-1	-1	-1	-1	0.912	0.389
17.78	3	1	0	0	0	0	1	0	0	1	-1	-1	-1	-1	-1	0.911	0.391
17.9	3	1	0	0	0	0	1	0	0	1	-1	-1	-1	-1	-1	0.91	0.392
18.03	3	1	0	0	0	0	1	0	0	1	-1	-1	-1	-1	-1	0.91	0.394
18.15	3	1	0	0	0	0	1	0	0	1	-1	-1	-1	-1	-1	0.909	0.395
18.29	3	1	0	0	0	0	1	0	0	1	-1	-1	-1	-1	-1	0.908	0.397
18.41	3	1	0	0	0	0	1	0	0	1	-1	-1	-1	-1	-1	0.908	0.398
18.53	3	1	0	0	0	0	1	0	0	1	-1	-1	-1	-1	-1	0.907	0.4
18.73	3	1	0	0	0	0	1	0	0	1	-1	-1	-1	-1	-1	0.906	0.401
18.86	3	1	0	0	0	0	1	0	0	1	-1	-1	-1	-1	-1	0.906	0.403
19	3	1	0	0	0	0	1	0	0	1	-1	-1	-1	-1	-1	0.905	0.404
19.12	3	1	0	0	0	0	1	0	0	1	-1	-1	-1	-1	-1	0.904	0.406
19.25	3	1	0	0	0	0	1	0	0	1	-1	-1	-1	-1	-1	0.903	0.407
19.37	3	1	0	0	0	0	1	0	0	1	-1	-1	-1	-1	-1	0.903	0.409
19.49	3	1	0	0	0	0	1	0	0	1	-1	-1	-1	-1	-1	0.902	0.41
19.61	3	1	0	0	0	0	1	0	0	1	-1	-1	-1	-1	-1	0.901	0.412
19.81	3	1	0	0	0	0	1	0	0	1	-1	-1	-1	-1	-1	0.901	0.413
19.96	3	1	0	0	0	0	1	0	0	1	-1	-1	-1	-1	-1	0.9	0.415
20.09	3	1	0	0	0	0	1	0	0	1	-1	-1	-1	-1	-1	0.899	0.416
20.22	3	1	0	0	0	0	1	0	0	1	-1	-1	-1	-1	-1	0.899	0.418
20.34	3	1	0	0	0	0	1	0	0	1	-1	-1	-1	-1	-1	0.898	0.419
20.46	3	1	0	0	0	0	1	0	0	1	-1	-1	-1	-1	-1	0.897	0.421
20.58	3	1	0	0	0	0	1	0	0	1	-1	-1	-1	-1	-1	0.896	0.422
20.7	3	1	0	0	0	0	1	0	0	1	-1	-1	-1	-1	-1	0.896	0.424
20.9	3	1	0	0	0	0	1	0	0	1	-1	-1	-1	-1	-1	0.895	0.425
21.02	3	1	0	0	0	0	1	0	0	1	-1	-1	-1	-1	-1	0.894	0.427
21.15	3	1	0	0	0	0	1	0	0	1	-1	-1	-1	-1	-1	0.894	0.428
21.27	3	1	0	0	0	0	1	0	0	1	-1	-1	-1	-1	-1	0.893	0.43
21.39	3	1	0	0	0	0	1	0	0	1	-1	-1	-1	-1	-1	0.892	0.431
21.51	3	1	0	0	0	0	1	0	0	1	-1	-1	-1	-1	-1	0.892	0.433
21.63	3	1	0	0	0	0	1	0	0	1	-1	-1	-1	-1	-1	0.891	0.434
21.76	3	1	0	0	0	0	1	0	0	1	-1	-1	-1	-1	-1	0.89	0.436
21.96	3	1	0	0	0	0	1	0	0	1	-1	-1	-1	-1	-1	0.889	0.437
22.09	3	1	0	0	0	0	1	0	0	1	-1	-1	-1	-1	-1	0.889	0.439
22.21	3	1	0	0	0	0	1	0	0	1	-1	-1	-1	-1	-1	0.888	0.44
22.33	3	1	0	0	0	0	1	0	0	1	-1	-1	-1	-1	-1	0.887	0.442
22.46	3	1	0	0	0	0	1	0	0	1	-1	-1	-1	-1	-1	0.887	0.443
22.58	3	1	0	0	0	0	1	0	0	1	-1	-1	-1	-1	-1	0.886	0.445
22.7	3	1	0	0	0	0	1	0	0	1	-1	-1	-1	-1	-1	0.885	0.446
22.82	3	1	0	0	0	0	1	0	0	1	-1	-1	-1	-1	-1	0.885	0.448
23.04	3	1	0	0	0	0	1	0	0	1	-1	-1	-1	-1	-1	0.884	0.449
23.18	3	1	0	0	0	0	1	0	0	1	-1	-1	-1	-1	-1	0.883	0.451
23.3	3	1	0	0	0	0	1	0	0	1	-1	-1	-1	-1	-1	0.882	0.452
23.42	3	1	0	0	0	0	1	0	0	1	-1	-1	-1	-1	-1	0.882	0.454
23.55	3	1	0	0	0	0	1	0	0	1	-1	-1	-1	-1	-1	0.881	0.455
23.67	3	1	0	0	0	0	1	0	0	1	-1	-1	-1	-1	-1	0.88	0.457
23.79	3	1	0	0	0	0	1	0	0	1	-1	-1	-1	-1	-1	0.88	0.458
23.92	3	1	0	0	0	0	1	0	0	1	-1	-1	-1	-1	-1	0.879	0.46
24.14	3	1	0	0	0	0	1	0	0	1	-1	-1	-1	-1	-1	0.878	0.461
24.26	3	1	0	0	0	0	1	0	0	1	-1	-1	-1	-1	-1	0.878	0.463
24.38	3	1	0	0	0	0	1	0	0	1	-1	-1	-1	-1	-1	0.877	0.464
24.5	3	1	0	0	0	0	1	0	0	1	-1	-1	-1	-1	-1	0.876	0.466
24.62	3	1	0	0	0	0	1	0	0	1	-1	-1	-1	-1	-1	0.875	0.467
24.74	3	1	0	0	0	0	1	0	0	1	-1	-1	-1	-1	-1	0.875	0.469
24.86	3	1	0	0	0	0	1	0	0	1	-1	-1	-1	-1	-1	0.874	0.47
24.98	3	1	0	0	0	0	1	0	0	1	-1	-1	-1	-1	-1	0.873	0.472
25.18	3	1	0	0	0	0	1	0	0	1	-1	-1	-1	-1	-1	0.873	0.473
25.3	3	1	0	0	0	0	1	0	0	1	-1	-1	-1	-1	-1	0.872	0.475
25.42	3	1	0	0	0	0	1	0	0	1	-1	-1	-1	-1	-1	0.871	0.476
25.54	3	1	0	0	0	0	1	0	0	1	-1	-1	-1	-1	-1	0.871	0.478
25.66	3	1	0	0	0	0	1	0	0	1	-1	-1	-1	-1	-1	0.87	0.479
25.78	3	1	0	0	0	0	1	0	0	1	-1	-1	-1	-1	-1	0.869	0.481
25.9	3	1	0	0	0	0	1	0	0	1	-1	-1	-1	-1	-1	0.868	0.482
26.02	3	1	0	0	0	0	1	0	0	1	-1	-1	-1	-1	-1	0.868	0.484
26.23	3	1	0	0	0	0	1	0	0	1	-1	-1	-1	-1	-1	0.867	0.485
26.35	3	1	0	0	0	0	1	0	0	1	-1	-1	-1	-1	-1	0.866	0.487
26.47	3	1	0	0	0	0	1	0	0	1	-1	-1	-1	-1	-1	0.866	0.488
26.59	3	1	0	0	0	0	1	0	0	1	-1	-1	-1	-1	-1	0.865	0.49
26.71	3	1	0	0	0	0	1	0	0	1	-1	-1	-1	-1	-1	0.864	0.491
26.84	3	1	0	0	0	0	1	0	0	1	-1	-1	-1	-1	-1	0.864	0.493
26.96	3	1	0	0	0	0	1	0	0	1	-1	-1	-1	-1	-1	0.863	0.494
27.09	3	1	0	0	0	0	1	0	0	1	-1	-1	-1	-1	-1	0.862	0.496
27.29	3	1	0	0	0	0	1	0	0	1	-1	-1	-1	-1	-1	0.861	0.497
27.41	3	1	0	0	0	0	1	0	0	1	-1	-1	-1	-1	-1	0.861	0.499
27.53	3	1	0	0	0	0	1	0	0	1	-1	-1	-1	-1	-1	0.86	0.5
27.67	3	1	0	0	0	0	1	0	0	1	-1	-1	-1	-1	-1	0.859	0.502
27.82	3	1	0	0	0	0	1	0	0	1	-1	-1	-1	-1	-1	0.859	0.503
27.96	3	1	0	0	0	0	1	0	0	1	-1	-1	-1	-1	-1	0.858	0.505
28.09	3	1	0	0	0	0	1	0	0	1	-1	-1	-1	-1	-1	0.857	0.506
28.23	3	1	0	0	0	0	1	0	0	1	-1	-1	-1	-1	-1	0.857	0.508
28.44	3	1	0	0	0	0	1	0	0	1	-1	-1	-1	-1	-1	0.856	0.509
28.59	3	1	0	0	0	0	1	0	0	1	-1	-1	-1	-1	-1	0.855	0.511
28.74	3	1	0	0	0	0	1	0	0	1	-1	-1	-1	1	1	0.854	0.512
28.9	3	1	0	0	0	0	1	0	0	1	-1	-1	-1	1	1	0.854	0.514
29.07	3	1	0	0	0	0	1	0	0	1	-1	-1	-1	1	1	0.853	0.515
29.22	3	1	0	0	0	0	1	0	0	1	-1	-1	-1	1	1	0.852	0.517
29.37	3	1	0	0	0	0	1	0	0	1	-1	-1	-1	1	1	0.852	0.518
29.54	3	1	0	0	0	0	1	0	0	1	-1	-1	-1	1	1	0.851	0.52
29.78	3	1	0	0	0	0	1	0	0	1	-1	-1	-1	1	1	0.85	0.521
29.95	3	1	0	0	0	0	1	0	0	1	-1	-1	-1	1	1	0.85	0.523
30.1	3	1	0	0	0	0	1	0	0	1	-1	-1	-1	1	1	0.849	0.524
30.27	3	1	0	0	0	0	1	0	0	1	-1	-1	-1	1	1	0.848	0.526
30.43	3	1	0	0	0	0	1	0	0	1	-1	-1	-1	1	1	0.847	0.527
30.59	3	1	0	0	0	0	1	0	0	1	-1	-1	-1	1	1	0.847	0.529
30.75	3	1	0	0	0	0	1	0	0	1	-1	-1	-1	1	1	0.846	0.53
30.9	3	1	0	0	0	0	1	0	0	1	-1	-1	-1	-1	-1	0.845	0.532
31.14	3	1	0	0	0	0	1	0	0	1	-1	-1	-1	-1	-1	0.845	0.533
31.29	3	1	0	0	0	0	1	0	0	1	-1	-1	-1	-1	-1	0.844	0.535
31.44	3	1	0	0	0	0	1	0	0	1	-1	-1	-1	-1	-1	0.843	0.536
31.58	3	1	0.001	0.001	0	0	1	0	0	1	-1	-1	-1	-1	-1	0.843	0.538
31.73	3	1	0.003	0.003	0	0	1	0	0	1	-1	-1	-1	-1	-1	0.842	0.539
31.89	3	1	0.007	0.007	0	0	1	0	0	1	-1	-1	-1	-1	-1	0.841	0.541
32.05	3	1	0.01	0.01	0	0	1	0	0	1	-1	-1	-1	-1	-1	0.84	0.542
32.2	3	1	0.013	0.013	0	0	1	0	0	1	-1	-1	-1	-1	-1	0.84	0.544
32.44	3	1	0	0	0	0	1	0	0	1	-1	-1	-1	-1	-1	0.839	0.545
32.6	3	1	0	0	0	0	1	0	0	1	-1	-1	-1	-1	-1	0.838	0.547
32.76	3	1	0.024	0.025	0	0	1	0	0	1	-1	-1	-1	-1	-1	0.838	0.548
32.91	3	1	0.024	0.025	0	0	1	0	0	1	-1	-1	-1	-1	-1	0.837	0.55
33.06	3	1	0	0	0	0	1	0	0	1	-1	-1	-1	-1	-1	0.836	0.551
33.22	3	1	0	0	0	0	1	0	0	1	-1	-1	-1	-1	-1	0.836	0.553
33.37	3	1	0	0	0	0	1	0	0	1	-1	-1	-1	-1	-1	0.835	0.554
33.53	3	1	0	0	0	0	1	0	0	1	-1	-1	-1	-1	-1	0.834	0.556
33.76	3	1	0	0	0	0	1	0	0	1	-1	-1	-1	-1	-1	0.833	0.557
33.92	3	1	0.045	0.047	0	0	1	0	0	1	-1	-1	-1	-1	-1	0.833	0.559
34.08	3	1	0.045	0.047	0	0	1	0	0	1	-1	-1	-1	-1	-1	0.832	0.56
34.24	3	1	0.05	0.053	0	0	1	0	0	1	-1	-1	-1	-1	-1	0.831	0.562
34.38	3	1	0.052	0.054	0	0	1	0	0	1	-1	-1	-1	-1	-1	0.831	0.563
34.53	3	1	0.056	0.059	0	0	1	0	0	1	-1	-1	-1	-1	-1	0.83	0.565
34.68	3	1	0.058	0.061	0	0	1	0	0	1	-1	-1	-1	-1	-1	0.829	0.566
34.83	3	1	0.061	0.065	0	0	1	0	0	1	-1	-1	-1	-1	-1	0.829	0.568
35.05	3	1	0.064	0.068	0	0	1	0	0	1	-1	-1	-1	-1	-1	0.828	0.569
35.21	3	1	0.067	0.071	0	0	1	0	0	1	-1	-1	-1	-1	-1	0.827	0.571
35.36	3	1	0.069	0.075	0	0	1	0	0	1	-1	-1	-1	-1	-1	0.826	0.572
35.51	3	1	0.072	0.078	0	0	1	0	0	1	-1	-1	-1	-1	-1	0.826	0.574
35.68	3	1	0.075	0.081	0	0	1	0	0	1	-1	-1	-1	-1	-1	0.825	0.575
35.84	3	1	0.078	0.084	0	0	1	0	0	1	-1	-1	-1	-1	-1	0.824	0.577
36	3	1	0.081	0.088	0	0	1	0	0	1	-1	-1	-1	-1	-1	0.824	0.578
36.16	3	1	0.083	0.091	0	0	1	0	0	1	-1	-1	-1	-1	-1	0.823	0.58
36.39	3	1	0.086	0.094	0	0	1	0	0	1	-1	-1	-1	-1	-1	0.822	0.581
36.55	3	1	0.089	0.097	0	0	1	0	0	1	-1	-1	-1	-1	-1	0.822	0.583
36.7	3	1	0	0	0	0	1	0	0	1	-1	-1	-1	-1	-1	0.821	0.584
36.86	3	1	0.096	0.106	0	0	1	0	0	1	-1	-1	-1	-1	-1	0.82	0.586
37.01	3	1	0	0	0	0	1	0	0	1	-1	-1	-1	-1	-1	0.819	0.587
37.17	3	1	0.101	0.112	0	0	1	0	0	1	-1	-1	-1	-1	-1	0.819	0.589
37.33	3	1	0	0	0	0	1	0	0	1	-1	-1	-1	-1	-1	0.818	0.59
37.49	3	1	0	0	0	0	1	0	0	1	-1	-1	-1	-1	-1	0.817	0.592
37.73	3	1	0	0	0	0	1	0	0	1	-1	-1	-1	-1	-1	0.817	0.593
37.91	0	1	0	1	0	0	0	0	0	-1	-1	-1	-1	-1	-1	0.816	0.595
38.07	0	1	0	1	0	0	0	0	0	-1	-1	-1	-1	-1	-1	0.815	0.596
38.23	0	1	0	1	0	0	0	0	0	-1	-1	-1	-1	-1	-1	0.815	0.598
38.39	0	1	0	1	0	0	0	0	0	-1	-1	-1	-1	-1	-1	0.814	0.599
38.54	0	1	0	1	0	0	0	0	0	-1	-1	-1	-1	-1	-1	0.813	0.601
38.7	0	1	0	1	0	0	0	0	0	-1	-1	-1	-1	-1	-1	0.812	0.602
38.85	0	1	0	1	0	0	0	0	0	-1	-1	-1	-1	-1	-1	0.812	0.604
39.09	0	1	0	1	0	0	0	0	0	-1	-1	-1	-1	-1	-1	0.811	0.605
39.25	0	1	0	1	0	0	0	0	0	-1	-1	-1	-1	-1	-1	0.81	0.607
39.41	0	1	0	1	0	0	0	0	0	-1	-1	-1	-1	-1	-1	0.81	0.608
39.57	0	1	0	1	0	0	0	0	0	-1	-1	-1	-1	-1	-1	0.809	0.61
39.72	0	1	0	1	0	0	0	0	0	-1	-1	-1	-1	-1	-1	0.808	0.611
39.88	0	1	0	1	0	0	0	0	0	-1	-1	-1	-1	-1	-1	0.808	0.613
40.03	0	1	0	1	0	0	0	0	0	-1	-1	-1	-1	-1	-1	0.807	0.614
40.18	0	1	0	1	0	0	0	0	0	-1	-1	-1	-1	-1	-1	0.806	0.616
40.4	0	1	0	1	0	0	0	0	0	1	-1	-1	-1	-1	-1	0.805	0.617
40.54	0	1	0	1	0	0	0	0	0	1	-1	-1	-1	-1	-1	0.805	0.619
40.7	0	1	0	1	0	0	0	0	0	1	-1	-1	1	-1	-1	0.804	0.62
40.85	0	1	0	1	0	0	0	0	0	1	-1	-1	-1	-1	-1	0.803	0.622
40.99	0	1	0	1	0	0	0	0	0	1	-1	-1	-1	-1	-1	0.803	0.623
41.13	0	1	0	1	0	0	0	0	0	-1	-1	-1	-1	-1	-1	0.802	0.625
41.27	0	1	0	1	0	0	0	0	0	-1	-1	-1	-1	-1	-1	0.801	0.626
41.41	0	1	0	1	0	0	0	0	0	-1	-1	-1	-1	-1	-1	0.801	0.628
41.63	0	1	0	1	0	0	0	0	0	-1	-1	-1	-1	-1	-1	0.8	0.629
41.79	0	1	0	1	0	0	0	0	0	-1	-1	-1	-1	-1	-1	0.799	0.631
41.93	0	1	0	1	0	0	0	0	0	-1	-1	-1	-1	-1	-1	0.798	0.632
42.07	0	1	0	1	0	0	0	0	0	1	-1	-1	-1	-1	-1	0.798	0.634
42.21	0	1	0	1	0	0	0	0	0	1	-1	-1	-1	-1	-1	0.797	0.635
42.37	0	1	0	1	0	0	0	0	0	1	-1	-1	-1	-1	-1	0.796	0.637
42.51	0	1	0	1	0	0	0	0	0	-1	-1	-1	-1	-1	-1	0.796	0.638
42.65	0	1	0	1	0	0	0	0	0	-1	-1	-1	-1	-1	-1	0.795	0.64
42.87	0	1	0	1	0	0	0	0	0	-1	-1	-1	-1	-1	-1	0.794	0.641
43.01	0	1	0	1	0	0	0	0	0	-1	-1	-1	-1	-1	-1	0.794	0.643
43.15	0	1	0	1	0	0	0	0	0	-1	-1	-1	-1	-1	-1	0.793	0.644
43.29	0	1	0	1	0	0	0	0	0	-1	-1	-1	-1	-1	-1	0.792	0.646
43.43	0	1	0	1	0	0	0	0	0	-1	-1	-1	-1	-1	-1	0.791	0.647
43.58	0	1	0	1	0	0	0	0	0	-1	-1	-1	-1	-1	-1	0.791	0.649
43.74	0	1	0	1	0	0	0	0	0	1	-1	-1	-1	-1	-1	0.79	0.65
43.9	0	1	0	1	0	0	0	0	0	1	-1	-1	-1	-1	-1	0.789	0.652
44.13	0	1	0	1	0	0	0	0	0	1	-1	-1	-1	-1	-1	0.789	0.653
44.27	0	1	0	1	0	0	0	0	0	-1	-1	-1	-1	-1	-1	0.788	0.655
44.41	0	1	0	1	0	0	0	0	0	-1	-1	-1	-1	-1	-1	0.787	0.656
44.55	0	1	0	1	0	0	0	0	0	-1	-1	-1	-1	-1	-1	0.787	0.658
44.71	0	1	0	1	0	0	0	0	0	-1	-1	-1	-1	-1	-1	0.786	0.659
44.83	0	1	0	1	0	0	0	0	0	-1	-1	-1	-1	-1	-1	0.785	0.661
44.97	0	1	0	1	0	0	0	0	0	-1	-1	-1	-1	-1	-1	0.784	0.662
45.09	0	1	0	1	0	0	0	0	0	-1	-1	-1	-1	-1	-1	0.784	0.664
45.3	0	1	0	1	0	0	0	0	0	-1	-1	-1	-1	-1	-1	0.783	0.665
45.43	0	1	0	1	0	0	0	0	0	-1	-1	-1	-1	-1	-1	0.782	0.667
45.56	0	1	0	1	0	0	0	0	0	-1	-1	-1	-1	-1	-1	0.782	0.668
45.71	0	1	0	1	0	0	0	0	0	-1	-1	-1	-1	-1	-1	0.781	0.67
45.85	0	1	0	1	0	0	0	0	0	-1	-1	-1	-1	-1	-1	0.78	0.671
46	0	1	0	1	0	0	0	0	0	-1	-1	-1	-1	-1	-1	0.78	0.673
46.14	0	1	0	1	0	0	0	0	0	-1	-1	-1	-1	-1	-1	0.779	0.674
46.27	0	1	0	1	0	0	0	0	0	-1	-1	-1	-1	-1	-1	0.778	0.676
46.48	0	1	0	1	0	0	0	0	0	-1	-1	-1	-1	-1	-1	0.777	0.677
46.62	0	1	0	1	0	0	0	0	0	-1	-1	-1	-1	-1	-1	0.777	0.679
46.76	0	1	0	1	0	0	0	0	0	-1	-1	-1	-1	-1	-1	0.776	0.68
46.89	0	1	0	1	0	0	0	0	0	-1	-1	-1	-1	-1	-1	0.775	0.682
47.03	0	1	0	1	0	0	0	0	0	-1	-1	-1	-1	-1	-1	0.775	0.683
47.16	0	1	0	1	0	0	0	0	0	-1	-1	-1	-1	-1	-1	0.774	0.685
47.3	0	1	0	1	0	0	0	0	0	-1	-1	-1	-1	-1	-1	0.773	0.686
47.42	0	1	0	1	0	0	0	0	0	-1	-1	-1	-1	-1	-1	0.773	0.688
47.63	0	1	0	1	0	0	0	0	0	-1	-1	-1	-1	-1	-1	0.772	0.689
47.76	0	1	0	1	0	0	0	0	0	-1	-1	-1	-1	-1	-1	0.771	0.691
47.89	0	1	0	1	0	0	0	0	0	-1	-1	-1	-1	-1	-1	0.77	0.692
48.03	0	1	0	1	0	0	0	0	0	-1	-1	-1	-1	-1	-1	0.77	0.694
48.16	0	1	0	1	0	0	0	0	0	-1	-1	-1	-1	-1	-1	0.769	0.695
48.3	0	1	0	1	0	0	0	0	0	-1	-1	-1	-1	-1	-1	0.768	0.697
48.43	0	1	0	1	0	0	0	0	0	1	-1	-1	-1	-1	-1	0.768	0.698
48.56	0	1	0	1	0	0	0	0	0	1	-1	-1	-1	-1	-1	0.767	0.7
48.78	0	1	0	1	0	0	0	0	0	1	-1	-1	-1	-1	-1	0.766	0.701
48.93	0	1	0	1	0	0	0	0	0	1	-1	-1	1	-1	-1	0.766	0.703
49.06	0	1	0	1	0	0	0	0	0	1	-1	-1	1	-1	-1	0.765	0.704
49.2	0	1	0	1	0	0	0	0	0	1	-1	-1	-1	-1	-1	0.764	0.706
49.32	0	1	0	1	0	0	0	0	0	1	-1	-1	-1	-1	-1	0.763	0.707
49.45	0	1	0	1	0	0	0	0	0	1	-1	-1	-1	-1	-1	0.763	0.709
49.57	0	1	0	1	0	0	0	0	0	-1	-1	-1	-1	-1	-1	0.762	0.71
49.72	0	1	0	1	0	0	0	0	0	-1	-1	-1	-1	-1	-1	0.761	0.712
49.95	0	1	0	1	0	0	0	0	0	-1	-1	-1	-1	-1	-1	0.761	0.713
50.07	0	1	0	1	0	0	0	0	0	-1	-1	-1	-1	-1	-1	0.76	0.715
50.19	0	1	0	1	0	0	0	0	0	-1	-1	-1	-1	-1	-1	0.759	0.716
50.36	0	1	0	1	0	0	0	0	0	-1	-1	-1	-1	-1	-1	0.759	0.718
50.49	0	1	0	1	0	0	0	0	0	-1	-1	-1	-1	-1	-1	0.758	0.719
50.64	0	1	0	1	0	0	0	0	0	-1	-1	-1	-1	-1	-1	0.757	0.721
50.76	0	1	0	1	0	0	0	0	0	-1	-1	-1	-1	-1	-1	0.756	0.722
50.9	0	1	0	1	0	0	0	0	0	-1	-1	-1	-1	-1	-1	0.756	0.724
51.12	0	1	0	1	0	0	0	0	0	-1	-1	-1	-1	-1	-1	0.755	0.725
51.27	0	1	0	1	0	0	0	0	0	-1	-1	-1	-1	-1	-1	0.754	0.727
51.41	0	1	0	1	0	0	0	0	0	-1	-1	-1	-1	-1	-1	0.754	0.728
51.54	0	1	0	1	0	0	0	0	0	-1	-1	-1	-1	-1	-1	0.753	0.73
51.69	0	1	0	1	0	0	0	0	0	-1	-1	-1	-1	-1	-1	0.752	0.731
51.82	0	1	0	1	0	0	0	0	0	-1	-1	-1	-1	-1	-1	0.752	0.733
51.96	0	1	0	1	0	0	0	0	0	-1	-1	-1	-1	-1	-1	0.751	0.734
52.09	0	1	0	1	0	0	0	0	0	-1	-1	-1	-1	-1	-1	0.75	0.736
52.31	0	1	0	1	0	0	0	0	0	-1	-1	-1	-1	-1	-1	0.749	0.737
52.43	0	1	0	1	0	0	0	0	0	-1	-1	-1	-1	-1	-1	0.749	0.739
52.55	0	1	0	1	0	0	0	0	0	-1	-1	-1	-1	-1	-1	0.748	0.74
52.69	0	1	0	1	0	0	0	0	0	-1	-1	-1	-1	-1	-1	0.747	0.742
52.83	0	1	0	1	0	0	0	0	0	-1	-1	-1	-1	-1	-1	0.747	0.743
52.96	0	1	0	1	0	0	0	0	0	-1	-1	-1	-1	-1	-1	0.746	0.745
53.08	0	1	0	1	0	0	0	0	0	-1	-1	-1	-1	-1	-1	0.745	0.746
53.2	0	1	0	1	0	0	0	0	0	-1	-1	-1	-1	-1	-1	0.745	0.748
53.4	0	1	0	1	0	0	0	0	0	-1	-1	-1	-1	-1	-1	0.744	0.749
53.53	0	1	0	1	0	0	0	0	0	-1	-1	-1	-1	-1	-1	0.743	0.751
53.67	0	1	0	1	0	0	0	0	0	-1	-1	-1	-1	-1	-1	0.742	0.752
53.8	0	1	0	1	0	0	0	0	0	1	-1	-1	1	-1	-1	0.742	0.754
53.94	0	1	0	1	0	0	0	0	0	1	-1	-1	1	-1	-1	0.741	0.755
54.07	0	1	0	1	0	0	0	0	0	1	-1	-1	1	-1	-1	0.74	0.757
54.2	0	1	0	1	0	0	0	0	0	1	-1	-1	1	-1	-1	0.74	0.758
54.33	0	1	0	1	0	0	0	0	0	1	-1	-1	1	-1	-1	0.739	0.76
54.54	0	1	0	1	0	0	0	0	0	1	-1	-1	1	-1	-1	0.738	0.761
54.67	0	1	0	1	0	0	0	0	0	1	-1	-1	1	-1	-1	0.738	0.763
54.8	0	1	0	1	0	0	0	0	0	1	-1	-1	-1	-1	-1	0.737	0.764
54.93	0	1	0	1	0	0	0	0	0	1	-1	-1	-1	-1	-1	0.736	0.766
55.05	0	1	0	1	0	0	0	0	0	1	-1	-1	-1	-1	-1	0.735	0.767
55.17	0	1	0	1	0	0	0	0	0	1	-1	-1	-1	-1	-1	0.735	0.769
55.3	0	1	0	1	0	0	0	0	0	1	-1	-1	-1	-1	-1	0.734	0.77
55.42	0	1	0	1	0	0	0	0	0	-1	-1	-1	-1	-1	-1	0.733	0.772
55.63	0	1	0	1	0	0	0	0	0	-1	-1	-1	-1	-1	-1	0.733	0.773
55.77	0	1	0	1	0	0	0	0	0	-1	-1	-1	-1	-1	-1	0.732	0.775
55.9	0	1	0	1	0	0	0	0	0	-1	-1	-1	-1	-1	-1	0.731	0.776
56.03	0	1	0	1	0	0	0	0	0	-1	-1	-1	-1	-1	-1	0.731	0.778
56.15	0	1	0	1	0	0	0	0	0	-1	-1	-1	-1	-1	-1	0.73	0.779
56.27	0	1	0	1	0	0	0	0	0	-1	-1	-1	-1	-1	-1	0.729	0.781
56.4	0	1	0	1	0	0	0	0	0	-1	-1	-1	-1	-1	-1	0.728	0.782
56.53	0	1	0	1	0	0	0	0	0	-1	-1	-1	-1	-1	-1	0.728	0.784
56.73	0	1	0	1	0	0	0	0	0	-1	-1	-1	-1	-1	-1	0.727	0.785
56.87	0	1	0	1	0	0	0	0	0	-1	-1	-1	-1	-1	-1	0.726	0.787
56.99	0	1	0	1	0	0	0	0	0	1	-1	-1	-1	-1	-1	0.726	0.788
57.11	0	1	0	1	0	0	0	0	0	-1	-1	-1	-1	-1	-1	0.725	0.79
57.23	0	1	0	1	0	0	0	0	0	1	-1	-1	-1	-1	-1	0.724	0.791
57.36	0	1	0	1	0	0	0	0	0	1	-1	-1	-1	-1	-1	0.724	0.793
57.49	0	1	0	1	0	0	0	0	0	1	-1	-1	-1	-1	-1	0.723	0.794
57.61	0	1	0	1	0	0	0	0	0	-1	-1	-1	-1	-1	-1	0.722	0.796
57.82	0	1	0	1	0	0	0	0	0	-1	-1	-1	-1	-1	-1	0.721	0.797
57.95	0	1	0	1	0	0	0	0	0	-1	-1	-1	-1	-1	-1	0.721	0.799
58.08	0	1	0	1	0	0	0	0	0	-1	-1	-1	-1	-1	-1	0.72	0.8
58.21	0	1	0	1	0	0	0	0	0	-1	-1	-1	-1	-1	-1	0.719	0.802
58.34	0	1	0	1	0	0	0	0	0	-1	-1	-1	-1	-1	-1	0.719	0.803
58.46	0	1	0	1	0	0	0	0	0	-1	-1	-1	-1	-1	-1	0.718	0.805
58.61	0	1	0	1	0	0	0	0	0	-1	-1	-1	-1	-1	-1	0.717	0.806
58.74	0	1	0	1	0	0	0	0	0	-1	-1	-1	-1	-1	-1	0.717	0.808
58.96	0	1	0	1	0	0	0	0	0	-1	-1	-1	-1	-1	-1	0.716	0.809
59.08	0	1	0	1	0	0	0	0	0	-1	-1	-1	-1	-1	-1	0.715	0.811
59.22	0	1	0	1	0	0	0	0	0	-1	-1	-1	-1	-1	-1	0.714	0.812
59.37	0	1	0	1	0	0	0	0	0	-1	-1	-1	-1	-1	-1	0.714	0.814
59.53	0	1	0	1	0	0	0	0	0	-1	-1	-1	-1	-1	-1	0.713	0.815
59.67	0	1	0	1	0	0	0	0	0	-1	-1	-1	-1	-1	-1	0.712	0.817
59.8	0	1	0	1	0	0	0	0	0	-1	-1	-1	-1	-1	-1	0.712	0.818
59.93	0	1	0	1	0	0	0	0	0	-1	-1	-1	-1	-1	-1	0.711	0.82
60.14	0	1	0	1	0	0	0	0	0	-1	-1	-1	-1	-1	-1	0.71	0.821
60.28	0	1	0	1	0	0	0	0	0	-1	-1	-1	-1	-1	-1	0.71	0.823
60.4	0	1	0	1	0	0	0	0	0	-1	-1	-1	-1	-1	-1	0.709	0.824
60.55	0	1	0	1	0	0	0	0	0	-1	-1	-1	-1	-1	-1	0.708	0.826
60.68	0	1	0	1	0	0	0	0	0	1	-1	-1	-1	-1	-1	0.707	0.827
60.83	0	1	0	1	0	0	0	0	0	1	-1	-1	-1	-1	-1	0.707	0.829
60.97	0	1	0	1	0	0	0	0	0	1	-1	-1	-1	-1	-1	0.706	0.83
61.1	0	1	0	1	0	0	0	0	0	1	-1	-1	-1	-1	-1	0.705	0.832
61.31	0	1	0	1	0	0	0	0	0	1	-1	-1	-1	-1	-1	0.705	0.833
61.44	0	1	0	1	0	0	0	0	0	-1	-1	-1	-1	-1	-1	0.704	0.835
61.58	0	1	0	1	0	0	0	0	0	-1	-1	-1	-1	-1	-1	0.703	0.836
61.72	0	1	0	1	0	0	0	0	0	-1	-1	-1	-1	-1	-1	0.703	0.838
61.85	0	1	0	1	0	0	0	0	0	-1	-1	-1	-1	-1	-1	0.702	0.839
61.99	0	1	0	1	0	0	0	0	0	-1	-1	-1	-1	-1	-1	0.701	0.841
62.12	0	1	0	1	0	0	0	0	0	-1	-1	-1	-1	-1	-1	0.7	0.842
62.25	0	1	0	1	0	0	0	0	0	-1	-1	-1	-1	-1	-1	0.7	0.844
62.45	0	1	0	1	0	0	0	0	0	-1	-1	-1	-1	-1	-1	0.699	0.845
62.57	0	1	0	1	0	0	0	0	0	-1	-1	-1	-1	-1	-1	0.698	0.847
62.69	0	1	0	1	0	0	0	0	0	-1	-1	-1	-1	-1	-1	0.698	0.848
62.83	0	1	0	1	0	0	0	0	0	-1	-1	-1	-1	-1	-1	0.697	0.85
62.96	0	1	0	1	0	0	0	0	0	-1	-1	-1	-1	-1	-1	0.696	0.851
63.09	0	1	0	1	0	0	0	0	0	-1	-1	-1	-1	-1	-1	0.696	0.853
63.23	0	1	0	1	0	0	0	0	0	-1	-1	-1	-1	-1	-1	0.695	0.854
63.36	0	1	0	1	0	0	0	0	0	-1	-1	-1	-1	-1	-1	0.694	0.856
63.59	0	1	0	1	0	0	0	0	0	-1	-1	-1	-1	-1	-1	0.693	0.857
63.71	0	1	0	1	0	0	0	0	0	-1	-1	-1	-1	-1	-1	0.693	0.859
63.83	0	1	0	1	0	0	0	0	0	-1	-1	-1	-1	-1	-1	0.692	0.86
63.95	0	1	0	1	0	0	0	0	0	-1	-1	-1	-1	-1	-1	0.691	0.862
64.08	0	1	0	1	0	0	0	0	0	-1	-1	-1	-1	-1	-1	0.691	0.863
64.21	0	1	0	1	0	0	0	0	0	-1	-1	-1	-1	-1	-1	0.69	0.865
64.33	0	1	0	1	0	0	0	0	0	-1	-1	-1	-1	-1	-1	0.689	0.866
64.48	0	1	0	1	0	0	0	0	0	-1	-1	-1	-1	-1	-1	0.689	0.868
64.72	0	1	0	1	0	0	0	0	0	-1	-1	-1	-1	-1	-1	0.688	0.869
64.84	0	1	0	1	0	0	0	0	0	-1	-1	-1	-1	-1	-1	0.687	0.871
64.96	0	1	0	1	0	0	0	0	0	-1	-1	-1	-1	-1	-1	0.686	0.872
65.09	0	1	0	1	0	0	0	0	0	-1	-1	-1	-1	-1	-1	0.686	0.874
65.24	0	1	0	1	0	0	0	0	0	-1	-1	-1	-1	-1	-1	0.685	0.875
65.38	0	1	0	1	0	0	0	0	0	1	-1	-1	-1	-1	-1	0.684	0.877
65.53	0	1	0	1	0	0	0	0	0	1	-1	-1	-1	-1	-1	0.684	0.878
65.65	0	1	0	1	0	0	0	0	0	1	-1	-1	-1	-1	-1	0.683	0.88
65.87	0	1	0	1	0	0	0	0	0	1	-1	-1	-1	-1	-1	0.682	0.881
66.01	0	1	0	1	0	0	0	0	0	-1	-1	-1	-1	-1	-1	0.682	0.883
66.15	0	1	0	1	0	0	0	0	0	-1	-1	-1	-1	-1	-1	0.681	0.884
66.28	0	1	0	1	0	0	0	0	0	-1	-1	-1	-1	-1	-1	0.68	0.886
66.4	0	1	0	1	0	0	0	0	0	-1	-1	-1	-1	-1	-1	0.679	0.887
66.55	0	1	0	1	0	0	0	0	0	-1	-1	-1	-1	-1	-1	0.679	0.889
66.67	0	1	0	1	0	0	0	0	0	-1	-1	-1	-1	-1	-1	0.678	0.89
66.8	0	1	0	1	0	0	0	0	0	-1	-1	-1	-1	-1	-1	0.677	0.892
67.02	0	1	0	1	0	0	0	0	0	-1	-1	-1	-1	-1	-1	0.677	0.893
67.14	0	1	0	1	0	0	0	0	0	-1	-1	-1	-1	-1	-1	0.676	0.895
67.27	0	1	0	1	0	0	0	0	0	-1	-1	-1	-1	-1	-1	0.675	0.896
67.4	0	1	0	1	0	0	0	0	0	-1	-1	-1	-1	-1	-1	0.675	0.898
67.54	0	1	0	1	0	0	0	0	0	-1	-1	-1	-1	-1	-1	0.674	0.899
67.67	0	1	0	1	0	0	0	0	0	-1	-1	-1	-1	-1	-1	0.673	0.901
67.8	0	1	0	1	0	0	0	0	0	-1	-1	-1	-1	-1	-1	0.672	0.902
67.93	0	1	0	1	0	0	0	0	0	1	-1	-1	-1	-1	-1	0.672	0.904
68.13	0	1	0	1	0	0	0	0	0	1	-1	-1	-1	-1	-1	0.671	0.905
68.26	0	1	0	1	0	0	0	0	0	1	-1	-1	-1	-1	-1	0.67	0.907
68.38	0	1	0	1	0	0	0	0	0	1	-1	-1	-1	-1	-1	0.67	0.908
68.52	0	1	0	1	0	0	0	0	0	-1	-1	-1	-1	-1	-1	0.669	0.91
68.66	0	1	0	1	0	0	0	0	0	-1	-1	-1	-1	-1	-1	0.668	0.911
68.79	0	1	0	1	0	0	0	0	0	-1	-1	-1	-1	-1	-1	0.668	0.913
68.91	0	1	0	1	0	0	0	0	0	-1	-1	-1	-1	-1	-1	0.667	0.914
69.03	0	1	0	1	0	0	0	0	0	-1	-1	-1	-1	-1	-1	0.666	0.916
69.23	0	1	0	1	0	0	0	0	0	-1	-1	-1	-1	-1	-1	0.665	0.917
69.36	0	1	0	1	0	0	0	0	0	-1	-1	-1	-1	-1	-1	0.665	0.919
69.5	0	1	0	1	0	0	0	0	0	-1	-1	-1	-1	-1	-1	0.664	0.92
69.62	0	1	0	1	0	0	0	0	0	-1	-1	-1	-1	-1	-1	0.663	0.922
69.75	0	1	0	1	0	0	0	0	0	-1	-1	-1	-1	-1	-1	0.663	0.923
69.89	0	1	0	1	0	0	0	0	0	-1	-1	-1	-1	-1	-1	0.662	0.925
70.01	0	1	0	1	0	0	0	0	0	-1	-1	-1	-1	-1	-1	0.661	0.926
70.14	0	1	0	1	0	0	0	0	0	-1	-1	-1	-1	-1	-1	0.661	0.928
70.34	0	1	0	1	0	0	0	0	0	-1	-1	-1	-1	-1	-1	0.66	0.929
70.49	0	1	0	1	0	0	0	0	0	-1	-1	-1	-1	-1	-1	0.659	0.931
70.62	0	1	0	1	0	0	0	0	0	-1	-1	-1	-1	-1	-1	0.658	0.932
70.77	0	1	0	1	0	0	0	0	0	-1	-1	-1	-1	-1	-1	0.658	0.934
70.89	0	1	0	1	0	0	0	0	0	-1	-1	-1	-1	-1	-1	0.657	0.935
71.01	0	1	0	1	0	0	0	0	0	-1	-1	-1	-1	-1	-1	0.656	0.937
71.14	0	1	0	1	0	0	0	0	0	-1	-1	-1	-1	-1	-1	0.656	0.938
71.27	0	1	0	1	0	0	0	0	0	-1	-1	-1	-1	-1	-1	0.655	0.94
71.5	0	1	0	1	0	0	0	0	0	-1	-1	-1	-1	-1	-1	0.654	0.941
71.65	0	1	0	1	0	0	0	0	0	-1	-1	-1	-1	-1	-1	0.654	0.943
71.79	0	1	0	1	0	0	0	0	0	-1	-1	-1	-1	-1	-1	0.653	0.944
71.93	0	1	0	1	0	0	0	0	0	-1	-1	-1	-1	-1	-1	0.652	0.946
72.06	0	1	0	1	0	0	0	0	0	-1	-1	-1	-1	-1	-1	0.651	0.947
72.19	0	1	0	1	0	0	0	0	0	1	-1	-1	-1	-1	-1	0.651	0.949
72.33	0	1	0	1	0	0	0	0	0	1	-1	-1	-1	-1	-1	0.65	0.95
72.49	0	1	0	1	0	0	0	0	0	1	-1	-1	-1	-1	-1	0.649	0.952
72.71	0	1	0	1	0	0	0	0	0	-1	-1	-1	-1	-1	-1	0.649	0.953
72.84	0	1	0	1	0	0	0	0	0	-1	-1	-1	-1	-1	-1	0.648	0.955
72.98	0	1	0	1	0	0	0	0	0	-1	-1	-1	-1	-1	-1	0.647	0.956
73.11	0	1	0	1	0	0	0	0	0	-1	-1	-1	-1	-1	-1	0.647	0.958
73.23	0	1	0	1	0	0	0	0	0	-1	-1	-1	-1	-1	-1	0.646	0.959
73.37	0	1	0	1	0	0	0	0	0	-1	-1	-1	-1	-1	-1	0.645	0.961
73.51	0	1	0	1	0	0	0	0	0	1	-1	-1	-1	-1	-1	0.644	0.962
73.65	0	1	0	1	0	0	0	0	0	1	-1	-1	-1	-1	-1	0.644	0.964
73.86	0	1	0	1	0	0	0	0	0	-1	-1	-1	-1	-1	-1	0.643	0.965
74	0	1	0	1	0	0	0	0	0	-1	-1	-1	-1	-1	-1	0.642	0.967
74.12	0	1	0	1	0	0	0	0	0	-1	-1	-1	-1	-1	-1	0.642	0.968
74.26	0	1	0	1	0	0	0	0	0	-1	-1	-1	-1	-1	-1	0.641	0.97
74.41	0	1	0	1	0	0	0	0	0	-1	-1	-1	-1	-1	-1	0.64	0.971
74.57	0	1	0	1	0	0	0	0	0	-1	-1	-1	-1	-1	-1	0.64	0.973
74.71	0	1	0	1	0	0	0	0	0	1	-1	-1	-1	-1	-1	0.639	0.974
74.84	0	1	0	1	0	0	0	0	0	1	-1	-1	1	-1	-1	0.638	0.976
75.05	0	1	0	1	0	0	0	0	0	1	-1	-1	-1	-1	-1	0.637	0.977
75.17	0	1	0	1	0	0	0	0	0	1	-1	-1	-1	-1	-1	0.637	0.979
75.3	0	1	0	1	0	0	0	0	0	-1	-1	-1	-1	-1	-1	0.636	0.98
75.44	0	1	0	1	0	0	0	0	0	-1	-1	-1	-1	-1	-1	0.635	0.982
75.59	0	1	0	1	0	0	0	0	0	-1	-1	-1	-1	-1	-1	0.635	0.983
75.74	0	1	0	1	0	0	0	0	0	-1	-1	-1	-1	-1	-1	0.634	0.985
75.88	0	1	0	1	0	0	0	0	0	-1	-1	-1	-1	-1	-1	0.633	0.986
76.02	0	1	0	1	0	0	0	0	0	-1	-1	-1	-1	-1	-1	0.633	0.988
76.22	0	1	0	1	0	0	0	0	0	-1	-1	-1	-1	-1	-1	0.632	0.989
76.36	0	1	0	1	0	0	0	0	0	-1	-1	-1	-1	-1	-1	0.631	0.991
76.51	0	1	0	1	0	0	0	0	0	-1	-1	-1	-1	-1	-1	0.63	0.992
76.64	0	1	0	1	0	0	0	0	0	-1	-1	-1	-1	-1	-1	0.63	0.994
76.78	0	1	0	1	0	0	0	0	0	-1	-1	-1	-1	-1	-1	0.629	0.995
76.92	0	1	0	1	0	0	0	0	0	-1	-1	-1	-1	-1	-1	0.628	0.997
77.06	0	1	0	1	0	0	0	0	0	-1	-1	-1	-1	-1	-1	0.628	0.998
77.2	0	1	0	1	0	0	0	0	0	-1	-1	-1	-1	-1	-1	0.627	1
77.41	0	1	0	1	0	0	0	0	0	-1	-1	-1	-1	-1	-1	0.626	1
77.54	0	1	0	1	0	0	0	0	0	-1	-1	-1	-1	-1	-1	0.626	1
77.69	0	1	0	1	0	0	0	0	0	-1	-1	-1	-1	-1	-1	0.625	1
77.82	0	1	0	1	0	0	0	0	0	-1	-1	-1	-1	-1	-1	0.624	1
77.95	0	1	0	1	0	0	0	0	0	-1	-1	-1	-1	-1	-1	0.623	1
78.07	0	1	0	1	0	0	0	0	0	-1	-1	-1	-1	-1	-1	0.623	1
78.19	0	1	0	1	0	0	0	0	0	-1	-1	-1	-1	-1	-1	0.622	1
78.32	0	1	0	1	0	0	0	0	0	-1	-1	-1	-1	-1	-1	0.621	1
78.55	0	1	0	1	0	0	0	0	0	-1	-1	-1	-1	-1	-1	0.621	1
78.69	0	1	0	1	0	0	0	0	0	1	-1	-1	-1	-1	-1	0.62	1
78.82	0	1	0	1	0	0	0	0	0	1	-1	-1	-1	-1	-1	0.619	1
78.95	0	1	0	1	0	0	0	0	0	-1	-1	-1	-1	-1	-1	0.619	1
79.07	0	1	0	1	0	0	0	0	0	-1	-1	-1	-1	-1	-1	0.618	1
79.19	0	1	0	1	0	0	0	0	0	-1	-1	-1	-1	-1	-1	0.617	1
79.33	0	1	0	1	0	0	0	0	0	-1	-1	-1	-1	-1	-1	0.616	1
79.47	0	1	0	1	0	0	0	0	0	-1	-1	-1	-1	-1	-1	0.616	1
79.69	0	1	0	1	0	0	0	0	0	-1	-1	-1	-1	-1	-1	0.615	1
79.81	0	1	0	1	0	0	0	0	0	-1	-1	-1	-1	-1	-1	0.614	1
79.94	0	1	0	1	0	0	0	0	0	-1	-1	-1	-1	-1	-1	0.614	1
80.08	0	1	0	1	0	0	0	0	0	1	-1	-1	-1	-1	-1	0.613	1
80.21	0	1	0	1	0	0	0	0	0	1	-1	-1	-1	-1	-1	0.612	1
80.35	0	1	0	1	0	0	0	0	0	1	-1	-1	-1	-1	-1	0.612	1
80.48	0	1	0	1	0	0	0	0	0	1	-1	-1	-1	-1	-1	0.611	1
80.6	0	1	0	1	0	0	0	0	0	1	-1	-1	-1	-1	-1	0.61	1
80.81	0	1	0	1	0	0	0	0	0	1	-1	-1	-1	-1	-1	0.609	1
80.94	0	1	0	1	0	0	0	0	0	-1	-1	-1	-1	-1	-1	0.609	1
81.07	0	1	0	1	0	0	0	0	0	-1	-1	-1	-1	-1	-1	0.608	1
81.21	0	1	0	1	0	0	0	0	0	-1	-1	-1	-1	-1	-1	0.607	1
81.37	0	1	0	1	0	0	0	0	0	-1	-1	-1	-1	-1	-1	0.607	1
81.51	0	1	0	1	0	0	0	0	0	-1	-1	-1	-1	-1	-1	0.606	1
81.65	0	1	0	1	0	0	0	0	0	-1	-1	-1	-1	-1	-1	0.605	1
81.77	0	1	0	1	0	0	0	0	0	-1	-1	-1	-1	-1	-1	0.605	1
81.97	0	1	0	1	0	0	0	0	0	-1	-1	-1	-1	-1	-1	0.604	1
82.09	0	1	0	1	0	0	0	0	0	-1	-1	-1	-1	-1	-1	0.603	1
82.22	0	1	0	1	0	0	0	0	0	-1	-1	-1	-1	-1	-1	0.602	1
82.37	0	1	0	1	0	0	0	0	0	-1	-1	-1	-1	-1	-1	0.602	1
82.52	0	1	0	1	0	0	0	0	0	-1	-1	-1	-1	-1	-1	0.601	1
82.66	0	1	0	1	0	0	0	0	0	-1	-1	-1	-1	-1	-1	0.6	1
82.78	0	1	0	1	0	0	0	0	0	-1	-1	-1	-1	-1	-1	0.6	1
82.9	0	1	0	1	0	0	0	0	0	-1	-1	-1	-1	-1	-1	0.599	1
83.1	0	1	0	1	0	0	0	0	0	-1	-1	-1	-1	-1	-1	0.598	1
83.25	0	1	0	1	0	0	0	0	0	-1	-1	-1	-1	-1	-1	0.598	1
83.39	0	1	0	1	0	0	0	0	0	-1	-1	-1	-1	-1	-1	0.597	1
83.54	0	1	0	1	0	0	0	0	0	-1	-1	-1	-1	-1	-1	0.596	1
83.66	0	1	0	1	0	0	0	0	0	-1	-1	-1	-1	-1	-1	0.595	1
83.79	0	1	0	1	0	0	0	0	0	-1	-1	-1	-1	-1	-1	0.595	1
83.92	0	1	0	1	0	0	0	0	0	-1	-1	-1	-1	-1	-1	0.594	1
84.05	0	1	0	1	0	0	0	0	0	-1	-1	-1	-1	-1	-1	0.593	1
84.25	0	1	0	1	0	0	0	0	0	-1	-1	-1	-1	-1	-1	0.593	1
84.39	1	1	0	0	1	0	0	0	0	-1	-1	1	-1	-1	-1	0.592	1
84.52	1	1	0	0	1	0	0	0	0	-1	-1	1	-1	-1	-1	0.591	1
84.65	1	1	0	0	1	0	0	0	0	-1	-1	1	-1	-1	-1	0.591	1
84.78	1	1	0	0	1	0	0	0	0	-1	-1	1	-1	-1	-1	0.59	1
84.92	1	1	0.225	0.29	1	0	0	0	0	-1	-1	-1	-1	-1	-1	0.589	1
85.05	1	1	0.225	0.29	1	0	0	0	0	-1	-1	-1	-1	-1	-1	0.588	1
85.18	1	1	0.225	0.29	1	0	0	0	0	-1	-1	-1	-1	-1	-1	0.588	1
85.39	1	1	0.225	0.29	1	0	0	0	0	-1	-1	-1	-1	-1	-1	0.587	1
85.53	1	1	0.225	0.29	1	0	0	0	0	-1	-1	-1	-1	-1	-1	0.586	1
85.66	1	1	0.225	0.291	1	0	0	0	0	-1	-1	-1	-1	-1	-1	0.586	1
85.79	1	1	0.225	0.291	1	0	0	0	0	-1	-1	-1	-1	-1	-1	0.585	1
85.92	1	1	0.226	0.291	1	0	0	0	0	-1	-1	-1	-1	-1	-1	0.584	1
86.06	1	1	0	0	1	0	0	0	0	-1	-1	1	-1	-1	-1	0.584	1
86.2	1	1	0	0	1	0	0	0	0	-1	-1	1	-1	-1	-1	0.583	1
86.36	1	1	0.226	0.292	1	0	0	0	0	-1	-1	-1	-1	-1	-1	0.582	1
86.58	1	1	0.226	0.292	1	0	0	0	0	-1	-1	-1	-1	-1	-1	0.581	1
86.72	1	1	0.226	0.292	1	0	0	0	0	-1	-1	-1	-1	-1	-1	0.581	1
86.86	1	1	0.226	0.292	1	0	0	0	0	-1	-1	-1	-1	-1	-1	0.58	1
87	1	1	0.226	0.292	1	0	0	0	0	-1	-1	-1	-1	-1	-1	0.579	1
87.14	1	1	0.227	0.293	1	0	0	0	0	1	-1	-1	-1	-1	-1	0.579	1
87.29	1	1	0.227	0.293	1	0	0	0	0	-1	-1	-1	-1	-1	-1	0.578	1
87.42	1	1	0.227	0.293	1	0	0	0	0	-1	-1	-1	-1	-1	-1	0.577	1
87.56	1	1	0.227	0.293	1	0	0	0	0	-1	-1	-1	-1	-1	-1	0.577	1
87.77	1	1	0.227	0.293	1	0	0	0	0	-1	-1	-1	-1	-1	-1	0.576	1
87.89	1	1	0.227	0.293	1	0	0	0	0	-1	-1	-1	-1	-1	-1	0.575	1
88.03	0	1	0	1	0	0	0	0	0	-1	-1	-1	-1	-1	-1	0.574	1
88.15	0	1	0	1	0	0	0	0	0	-1	-1	-1	-1	-1	-1	0.574	1
88.28	0	1	0	1	0	0	0	0	0	-1	-1	-1	-1	-1	-1	0.573	1
88.42	1	1	0	0	1	0	0	0	0	-1	-1	1	-1	-1	-1	0.572	1
88.55	0	1	0	1	0	0	0	0	0	-1	-1	-1	-1	-1	-1	0.572	1
88.67	0	1	0	1	0	0	0	0	0	-1	-1	-1	-1	-1	-1	0.571	1
88.87	0	1	0	1	0	0	0	0	0	-1	-1	-1	-1	-1	-1	0.57	1
88.99	0	1	0	1	0	0	0	0	0	-1	-1	-1	-1	-1	-1	0.57	1
89.11	0	1	0	1	0	0	0	0	0	-1	-1	-1	-1	-1	-1	0.569	1
89.23	0	1	0	1	0	0	0	0	0	-1	-1	-1	-1	-1	-1	0.568	1
89.36	1	1	0	0	1	0	0	0	0	-1	-1	1	-1	-1	-1	0.567	1
89.49	0	1	0	1	0	0	0	0	0	-1	-1	-1	-1	-1	-1	0.567	1
89.61	0	1	0	1	0	0	0	0	0	-1	-1	-1	-1	-1	-1	0.566	1
89.73	0	1	0	1	0	0	0	0	0	-1	-1	-1	-1	-1	-1	0.565	1
89.93	0	1	0	1	0	0	0	0	0	-1	-1	-1	-1	-1	-1	0.565	1
90.05	0	1	0	1	0	0	0	0	0	-1	-1	-1	-1	-1	-1	0.564	1
90.17	0	1	0	1	0	0	0	0	0	-1	-1	-1	-1	-1	-1	0.563	1
90.3	0	1	0	1	0	0	0	0	0	-1	-1	-1	-1	-1	-1	0.563	1
90.43	0	1	0	1	0	0	0	0	0	-1	-1	-1	-1	-1	-1	0.562	1
90.56	1	1	0	0	1	0	0	0	0	-1	-1	1	-1	-1	-1	0.561	1
90.68	1	1	0	0	1	0	0	0	0	-1	-1	1	-1	-1	-1	0.56	1
90.81	1	1	0	0	1	0	0	0	0	-1	-1	1	-1	-1	-1	0.56	1
91.02	1	1	0	0	1	0	0	0	0	-1	-1	1	-1	-1	-1	0.559	1
91.15	1	1	0	0	1	0	0	0	0	-1	-1	1	-1	-1	-1	0.558	1
91.3	1	1	0.23	0.298	1	0	0	0	0	-1	-1	-1	-1	-1	-1	0.558	1
91.43	1	1	0.23	0.298	1	0	0	0	0	-1	-1	-1	-1	-1	-1	0.557	1
91.57	1	1	0.23	0.299	1	0	0	0	0	-1	-1	-1	-1	-1	-1	0.556	1
91.7	1	1	0.23	0.299	1	0	0	0	0	-1	-1	-1	-1	-1	-1	0.556	1
91.83	1	1	0.23	0.299	1	0	0	0	0	-1	-1	-1	-1	-1	-1	0.555	1
91.96	1	1	0.23	0.299	1	0	0	0	0	-1	-1	-1	-1	-1	-1	0.554	1
92.17	1	1	0.23	0.299	1	0	0	0	0	-1	-1	-1	-1	-1	-1	0.553	1
92.32	1	1	0	0	1	0	0	0	0	-1	-1	1	-1	-1	-1	0.553	1
92.47	1	1	0	0	1	0	0	0	0	-1	-1	1	-1	-1	-1	0.552	1
92.62	1	1	0.231	0.3	1	0	0	0	0	-1	-1	-1	-1	-1	-1	0.551	1
92.76	1	1	0.231	0.3	1	0	0	0	0	-1	-1	-1	-1	-1	-1	0.551	1
92.9	1	1	0.231	0.3	1	0	0	0	0	-1	-1	-1	-1	-1	-1	0.55	1
93.04	1	1	0.231	0.3	1	0	0	0	0	-1	-1	-1	-1	-1	-1	0.549	1
93.18	1	1	0.231	0.3	1	0	0	0	0	-1	-1	-1	-1	-1	-1	0.549	1
93.39	1	1	0.231	0.3	1	0	0	0	0	-1	-1	-1	-1	-1	-1	0.548	1
93.54	1	1	0	0	1	0	0	0	0	-1	-1	1	-1	-1	-1	0.547	1
93.68	1	1	0.231	0.301	1	0	0	0	0	-1	-1	-1	-1	-1	-1	0.546	1
93.81	1	1	0.232	0.301	1	0	0	0	0	-1	-1	-1	-1	-1	-1	0.546	1
93.94	1	1	0.232	0.301	1	0	0	0	0	-1	-1	-1	-1	-1	-1	0.545	1
94.06	1	1	0.232	0.301	1	0	0	0	0	-1	-1	-1	-1	-1	-1	0.544	1
94.19	0	1	0	1	0	0	0	0	0	-1	-1	-1	-1	-1	-1	0.544	1
94.31	0	1	0	1	0	0	0	0	0	-1	-1	-1	-1	-1	-1	0.543	1
94.51	0	1	0	1	0	0	0	0	0	-1	-1	-1	-1	-1	-1	0.542	1
94.631	0	1	0	1	0	0	0	0	0	-1	-1	-1	-1	-1	-1	0.542	1
94.76	0	1	0	1	0	0	0	0	0	-1	-1	-1	-1	-1	-1	0.541	1
94.88	0	1	0	1	0	0	0	0	0	-1	-1	-1	-1	-1	-1	0.54	1
95	0	1	0	1	0	0	0	0	0	-1	-1	-1	-1	-1	-1	0.539	1
95.12	0	1	0	1	0	0	0	0	0	-1	-1	-1	-1	-1	-1	0.539	1
95.25	0	1	0	1	0	0	0	0	0	-1	-1	-1	-1	-1	-1	0.538	1
95.38	1	1	0	0	1	0	0	0	0	-1	-1	1	-1	-1	-1	0.537	1
95.59	1	1	0	0	1	0	0	0	0	-1	-1	1	-1	-1	-1	0.537	1
95.72	1	1	0	0	1	0	0	0	0	-1	-1	1	-1	-1	-1	0.536	1
95.85	1	1	0	0	1	0	0	0	0	-1	-1	1	-1	-1	-1	0.535	1
95.98	1	1	0	0	1	0	0	0	0	-1	-1	1	-1	-1	-1	0.535	1
96.13	1	1	0.233	0.304	1	0	0	0	0	-1	-1	-1	-1	-1	-1	0.534	1
96.27	1	1	0.233	0.305	1	0	0	0	0	-1	-1	-1	-1	-1	-1	0.533	1
96.4	1	1	0.234	0.305	1	0	0	0	0	-1	-1	-1	-1	-1	-1	0.532	1
96.54	1	1	0.234	0.305	1	0	0	0	0	-1	-1	-1	-1	-1	-1	0.532	1
96.75	1	1	0.234	0.305	1	0	0	0	0	-1	-1	-1	-1	-1	-1	0.531	1
96.88	1	1	0.234	0.305	1	0	0	0	0	-1	-1	-1	-1	-1	-1	0.53	1
97.02	1	1	0.234	0.305	1	0	0	0	0	-1	-1	-1	-1	-1	-1	0.53	1
97.17	1	1	0	0	1	0	0	0	0	-1	-1	1	-1	-1	-1	0.529	1
97.32	1	1	0.234	0.306	1	0	0	0	0	-1	-1	-1	-1	-1	-1	0.528	1
97.47	1	1	0.234	0.306	1	0	0	0	0	-1	-1	-1	-1	-1	-1	0.528	1
97.61	1	1	0.234	0.306	1	0	0	0	0	-1	-1	-1	-1	-1	-1	0.527	1
97.75	1	1	0.234	0.306	1	0	0	0	0	-1	-1	-1	-1	-1	-1	0.526	1
97.97	1	1	0.234	0.306	1	0	0	0	0	-1	-1	-1	-1	-1	-1	0.525	1
98.11	1	1	0.234	0.306	1	0	0	0	0	-1	-1	-1	-1	-1	-1	0.525	1
98.26	1	1	0	0	1	0	0	0	0	-1	-1	1	-1	-1	-1	0.524	1
98.4	1	1	0.235	0.307	1	0	0	0	0	-1	-1	-1	-1	-1	-1	0.523	1
98.53	1	1	0.235	0.307	1	0	0	0	0	-1	-1	-1	-1	-1	-1	0.523	1
98.66	1	1	0.235	0.307	1	0	0	0	0	-1	-1	-1	-1	-1	-1	0.522	1
98.79	1	1	0.235	0.307	1	0	0	0	0	-1	-1	-1	-1	-1	-1	0.521	1
98.91	1	1	0.235	0.307	1	0	0	0	0	-1	-1	-1	-1	-1	-1	0.521	1
99.12	0	1	0	1	0	0	0	0	0	-1	-1	-1	-1	-1	-1	0.52	1
99.25	0	1	0	1	0	0	0	0	0	-1	-1	-1	-1	-1	-1	0.519	1
99.38	1	1	0	0	1	0	0	0	0	-1	-1	1	-1	-1	-1	0.518	1
99.51	1	1	0	0	1	0	0	0	0	-1	-1	1	-1	-1	-1	0.518	1
99.67	1	1	0	0	1	0	0	0	0	-1	-1	1	-1	-1	-1	0.517	1
99.8	1	1	0	0	1	0	0	0	0	-1	-1	1	-1	-1	-1	0.516	1
99.93	1	1	0	0	1	0	0	0	0	-1	-1	1	-1	-1	-1	0.516	1
100.07	1	1	0.236	0.309	1	0	0	0	0	-1	-1	-1	-1	-1	-1	0.515	1
100.31	1	1	0.236	0.309	1	0	0	0	0	-1	-1	-1	-1	-1	-1	0.514	1
100.46	1	1	0.236	0.31	1	0	0	0	0	-1	-1	-1	-1	-1	-1	0.514	1
100.59	1	1	0.236	0.31	1	0	0	0	0	-1	-1	-1	-1	-1	-1	0.513	1
100.72	1	1	0.236	0.31	1	0	0	0	0	-1	-1	-1	-1	-1	-1	0.512	1
100.85	1	1	0.236	0.31	1	0	0	0	0	-1	-1	-1	-1	-1	-1	0.511	1
100.99	1	1	0.236	0.31	1	0	0	0	0	-1	-1	-1	-1	-1	-1	0.511	1
101.16	1	1	0.237	0.31	1	0	0	0	0	-1	-1	-1	-1	-1	-1	0.51	1
101.33	1	1	0.237	0.311	1	0	0	0	0	-1	-1	-1	-1	-1	-1	0.509	1
101.56	1	1	0.237	0.311	1	0	0	0	0	-1	-1	-1	-1	-1	-1	0.509	1
101.72	1	1	0.237	0.311	1	0	0	0	0	-1	-1	-1	-1	-1	-1	0.508	1
101.89	1	1	0.237	0.311	1	0	0	0	0	-1	-1	-1	-1	-1	-1	0.507	1
102.06	1	1	0.237	0.311	1	0	0	0	0	-1	-1	-1	-1	-1	-1	0.507	1
102.22	1	1	0.237	0.311	1	0	0	0	0	-1	-1	-1	-1	-1	-1	0.506	1
102.38	1	1	0	0	1	0	0	0	0	-1	-1	1	-1	-1	-1	0.505	1
102.55	1	1	0.238	0.312	1	0	0	0	0	-1	-1	-1	-1	-1	-1	0.504	1
102.72	1	1	0.238	0.312	1	0	0	0	0	-1	-1	-1	-1	-1	-1	0.504	1
102.97	1	1	0.238	0.312	1	0	0	0	0	-1	-1	-1	-1	-1	-1	0.503	1
103.11	1	1	0.238	0.312	1	0	0	0	0	-1	-1	-1	-1	-1	-1	0.502	1
103.28	0	1	0	1	0	0	0	0	0	-1	-1	-1	-1	-1	-1	0.502	1
103.44	0	1	0	1	0	0	0	0	0	-1	-1	-1	-1	-1	-1	0.501	1
103.6	0	1	0	1	0	0	0	0	0	-1	-1	-1	-1	-1	-1	0.5	1
103.76	0	1	0	1	0	0	0	0	0	-1	-1	-1	-1	-1	-1	0.5	1
103.92	0	1	0	1	0	0	0	0	0	1	-1	-1	1	-1	-1	0.499	1
104.08	0	1	0	1	0	0	0	0	0	1	-1	-1	1	-1	-1	0.498	1
104.31	0	1	0	1	0	0	0	0	0	1	-1	-1	1	-1	-1	0.497	1
104.47	0	1	0	1	0	0	0	0	0	1	-1	-1	-1	-1	-1	0.497	1
104.64	0	1	0	1	0	0	0	0	0	-1	-1	-1	-1	-1	-1	0.496	1
104.8	0	1	0	1	0	0	0	0	0	-1	-1	-1	-1	-1	-1	0.495	1
104.96	0	1	0	1	0	0	0	0	0	-1	-1	-1	-1	-1	-1	0.495	1
105.12	0	1	0	1	0	0	0	0	0	-1	-1	-1	-1	-1	-1	0.494	1
105.28	0	1	0	1	0	0	0	0	0	-1	-1	-1	-1	-1	-1	0.493	1
105.44	0	1	0	1	0	0	0	0	0	-1	-1	-1	-1	-1	-1	0.493	1
105.68	0	1	0	1	0	0	0	0	0	-1	-1	-1	-1	-1	-1	0.492	1
105.83	0	1	0	1	0	0	0	0	0	-1	-1	-1	-1	-1	-1	0.491	1
105.99	0	1	0	1	0	0	0	0	0	-1	-1	-1	-1	-1	-1	0.49	1
106.15	0	1	0	1	0	0	0	0	0	-1	-1	-1	-1	-1	-1	0.49	1
106.31	0	1	0	1	0	0	0	0	0	-1	-1	-1	-1	-1	-1	0.489	1
106.47	0	1	0	1	0	0	0	0	0	-1	-1	-1	-1	-1	-1	0.488	1
106.63	0	1	0	1	0	0	0	0	0	-1	-1	-1	-1	-1	-1	0.488	1
106.79	0	1	0	1	0	0	0	0	0	-1	-1	-1	-1	-1	-1	0.487	1
107.03	0	1	0	1	0	0	0	0	0	-1	-1	-1	-1	-1	-1	0.486	1
107.19	0	1	0	1	0	0	0	0	0	-1	-1	-1	-1	-1	-1	0.486	1
107.34	0	1	0	1	0	0	0	0	0	-1	-1	-1	-1	-1	-1	0.485	1
107.5	1	1	0	0	1	0	0	0	0	-1	-1	1	-1	-1	-1	0.484	1
107.66	1	1	0	0	1	0	0	0	0	-1	-1	1	-1	-1	-1	0.483	1
107.83	1	1	0	0	1	0	0	0	0	-1	-1	1	-1	-1	-1	0.483	1
107.99	1	1	0	0	1	0	0	0	0	-1	-1	1	-1	-1	-1	0.482	1
108.16	1	1	0	0	1	0	0	0	0	-1	-1	1	-1	-1	-1	0.481	1
108.41	1	1	0.241	0.318	1	0	0	0	0	-1	-1	-1	-1	-1	-1	0.481	1
108.56	1	1	0.241	0.318	1	0	0	0	0	-1	-1	-1	-1	-1	-1	0.48	1
108.72	1	1	0.241	0.318	1	0	0	0	0	-1	-1	-1	-1	-1	-1	0.479	1
108.89	1	1	0.241	0.318	1	0	0	0	0	-1	-1	-1	-1	-1	-1	0.479	1
109.05	1	1	0.242	0.318	1	0	0	0	0	-1	-1	-1	-1	-1	-1	0.478	1
109.22	1	1	0.242	0.318	1	0	0	0	0	-1	-1	-1	-1	-1	-1	0.477	1
109.41	1	1	0	0	1	0	0	0	0	-1	-1	1	-1	-1	-1	0.476	1
109.59	1	1	0.242	0.319	1	0	0	0	0	-1	-1	-1	-1	-1	-1	0.476	1
109.84	1	1	0.242	0.32	1	0	0	0	0	-1	-1	-1	-1	-1	-1	0.475	1
110.01	1	1	0.242	0.32	1	0	0	0	0	-1	-1	-1	-1	-1	-1	0.474	1
110.18	1	1	0.242	0.32	1	0	0	0	0	-1	-1	-1	-1	-1	-1	0.474	1
110.36	1	1	0	0	1	0	0	0	0	-1	-1	1	-1	-1	-1	0.473	1
110.54	1	1	0.243	0.32	1	0	0	0	0	-1	-1	-1	-1	-1	-1	0.472	1
110.7	1	1	0.243	0.32	1	0	0	0	0	-1	-1	-1	-1	-1	-1	0.472	1
110.84	1	1	0.243	0.321	1	0	0	0	0	-1	-1	-1	-1	-1	-1	0.471	1
110.98	1	1	0.243	0.321	1	0	0	0	0	-1	-1	-1	-1	-1	-1	0.47	1
111.21	0	1	0	1	0	0	0	0	0	-1	-1	-1	-1	-1	-1	0.469	1
111.36	0	1	0	1	0	0	0	0	0	-1	-1	-1	-1	-1	-1	0.469	1
111.5	0	1	0	1	0	0	0	0	0	-1	-1	-1	-1	-1	-1	0.468	1
111.64	0	1	0	1	0	0	0	0	0	-1	-1	-1	-1	-1	-1	0.467	1
111.78	0	1	0	1	0	0	0	0	0	-1	-1	-1	-1	-1	-1	0.467	1
111.93	0	1	0	1	0	0	0	0	0	-1	-1	-1	-1	-1	-1	0.466	1
112.08	0	1	0	1	0	0	0	0	0	-1	-1	-1	-1	-1	-1	0.465	1
112.22	0	1	0	1	0	0	0	0	0	-1	-1	-1	-1	-1	-1	0.465	1
112.45	0	1	0	1	0	0	0	0	0	1	-1	-1	-1	-1	-1	0.464	1
112.59	0	1	0	1	0	0	0	0	0	1	-1	-1	-1	-1	-1	0.463	1
112.72	0	1	0	1	0	0	0	0	0	1	-1	-1	-1	-1	-1	0.462	1
112.86	0	1	0	1	0	0	0	0	0	1	-1	-1	-1	-1	-1	0.462	1
113	0	1	0	1	0	0	0	0	0	1	-1	-1	-1	-1	-1	0.461	1
113.16	0	1	0	1	0	0	0	0	0	-1	-1	-1	-1	-1	-1	0.46	1
113.3	0	1	0	1	0	0	0	0	0	1	-1	-1	-1	-1	-1	0.46	1
113.43	0	1	0	1	0	0	0	0	0	1	-1	-1	-1	-1	-1	0.459	1
113.64	0	1	0	1	0	0	0	0	0	1	-1	-1	-1	-1	-1	0.458	1
113.78	0	1	0	1	0	0	0	0	0	1	-1	-1	-1	-1	-1	0.458	1
113.92	0	1	0	1	0	0	0	0	0	1	-1	-1	-1	-1	-1	0.457	1
114.06	0	1	0	1	0	0	0	0	0	1	-1	-1	-1	-1	-1	0.456	1
114.2	0	1	0	1	0	0	0	0	0	1	-1	-1	-1	-1	-1	0.455	1
114.35	0	1	0	1	0	0	0	0	0	1	-1	-1	-1	-1	-1	0.455	1
114.48	0	1	0	1	0	0	0	0	0	1	-1	-1	1	-1	-1	0.454	1
114.63	0	1	0	1	0	0	0	0	0	1	-1	-1	1	-1	-1	0.453	1
114.87	0	1	0	1	0	0	0	0	0	1	-1	-1	-1	-1	-1	0.453	1
115.01	0	1	0	1	0	0	0	0	0	1	-1	-1	-1	-1	-1	0.452	1
115.16	0	1	0	1	0	0	0	0	0	-1	-1	-1	-1	-1	-1	0.451	1
115.29	0	1	0	1	0	0	0	0	0	-1	-1	-1	-1	-1	-1	0.451	1
115.43	0	1	0	1	0	0	0	0	0	-1	-1	-1	-1	-1	-1	0.45	1
115.56	0	1	0	1	0	0	0	0	0	-1	-1	-1	-1	-1	-1	0.449	1
115.7	0	1	0	1	0	0	0	0	0	-1	-1	-1	-1	-1	-1	0.448	1
115.84	0	1	0	1	0	0	0	0	0	-1	-1	-1	-1	-1	-1	0.448	1
116.06	0	1	0	1	0	0	0	0	0	-1	-1	-1	-1	-1	-1	0.447	1
116.2	0	1	0	1	0	0	0	0	0	-1	-1	-1	-1	-1	-1	0.446	1
116.34	0	1	0	1	0	0	0	0	0	-1	-1	-1	-1	-1	-1	0.446	1
116.48	0	1	0	1	0	0	0	0	0	-1	-1	-1	-1	-1	-1	0.445	1
116.62	0	1	0	1	0	0	0	0	0	-1	-1	-1	-1	-1	-1	0.444	1
116.76	0	1	0	1	0	0	0	0	0	-1	-1	-1	-1	-1	-1	0.444	1
116.9	0	1	0	1	0	0	0	0	0	-1	-1	-1	-1	-1	-1	0.443	1
117.04	0	1	0	1	0	0	0	0	0	-1	-1	-1	-1	-1	-1	0.442	1
117.26	0	1	0	1	0	0	0	0	0	-1	-1	-1	-1	-1	-1	0.441	1
117.4	0	1	0	1	0	0	0	0	0	-1	-1	-1	-1	-1	-1	0.441	1
117.54	0	1	0	1	0	0	0	0	0	-1	-1	-1	-1	-1	-1	0.44	1
117.68	0	1	0	1	0	0	0	0	0	-1	-1	-1	-1	-1	-1	0.439	1
117.82	0	1	0	1	0	0	0	0	0	-1	-1	-1	-1	-1	-1	0.439	1
117.95	0	1	0	1	0	0	0	0	0	-1	-1	-1	-1	-1	-1	0.438	1
118.09	0	1	0	1	0	0	0	0	0	-1	-1	-1	-1	-1	-1	0.437	1
118.23	0	1	0	1	0	0	0	0	0	-1	-1	-1	-1	-1	-1	0.437	1
118.44	0	1	0	1	0	0	0	0	0	-1	-1	-1	-1	-1	-1	0.436	1
118.56	0	1	0	1	0	0	0	0	0	-1	-1	-1	-1	-1	-1	0.435	1
118.69	1	1	0	0	1	0	0	0	0	-1	-1	1	-1	-1	-1	0.434	1
118.82	1	1	0	0	1	0	0	0	0	-1	-1	1	-1	-1	-1	0.434	1
118.96	1	1	0	0	1	0	0	0	0	-1	-1	1	-1	-1	-1	0.433	1
119.1	1	1	0	0	1	0	0	0	0	-1	-1	1	-1	-1	-1	0.432	1
119.23	1	1	0	0	1	0	0	0	0	-1	-1	1	-1	-1	-1	0.432	1
119.36	1	1	0	0	1	0	0	0	0	-1	-1	1	-1	-1	-1	0.431	1
119.59	0	1	0.5	1	1	0	0	0	0	-1	-1	-1	-1	-1	-1	0.43	1
119.72	0	1	0.5	1	1	0	0	0	0	-1	-1	-1	-1	-1	-1	0.43	1
119.85	0	1	0.5	1	1	0	0	0	0	-1	-1	-1	-1	-1	-1	0.429	1

## Sheet: F11F-da40r5
t	win	eff	dis	Can_seek	Can_pickup	Wall_seek	Nest_seek	Can_deposit	null	Wall	Grip	Can	Corner	Light	Nest	Fear	Hunger
0.27	2	1	0	0	0	1	0	0	0	-1	-1	-1	-1	-1	-1	1	0.2
0.42	2	1	0	0	0	1	0	0	0	-1	-1	-1	-1	-1	-1	0.999	0.201
0.57	2	1	0	0	0	1	0	0	0	-1	-1	-1	-1	-1	-1	0.999	0.203
0.7	2	1	0	0	0	1	0	0	0	-1	-1	-1	-1	-1	-1	0.998	0.204
0.83	2	1	0	0	0	1	0	0	0	-1	-1	-1	-1	-1	-1	0.997	0.206
0.98	2	1	0	0	0	1	0	0	0	-1	-1	-1	-1	-1	-1	0.997	0.207
1.14	2	1	0	0	0	1	0	0	0	-1	-1	-1	-1	-1	-1	0.996	0.209
1.29	2	1	0	0	0	1	0	0	0	-1	-1	-1	-1	-1	-1	0.995	0.21
1.53	2	1	0	0	0	1	0	0	0	-1	-1	-1	-1	-1	-1	0.994	0.212
1.69	2	1	0	0	0	1	0	0	0	-1	-1	-1	-1	-1	-1	0.994	0.213
1.85	2	1	0	0	0	1	0	0	0	-1	-1	-1	-1	-1	-1	0.993	0.215
2	2	1	0	0	0	1	0	0	0	-1	-1	-1	-1	-1	-1	0.992	0.216
2.17	2	1	0	0	0	1	0	0	0	-1	-1	-1	-1	-1	-1	0.992	0.218
2.34	3	1	0	0	0	0	1	0	0	1	-1	-1	-1	-1	-1	0.991	0.219
2.5	3	1	0	0	0	0	1	0	0	1	-1	-1	-1	-1	-1	0.99	0.221
2.66	3	1	0	0	0	0	1	0	0	1	-1	-1	-1	-1	-1	0.99	0.222
2.89	3	1	0	0	0	0	1	0	0	1	-1	-1	-1	-1	-1	0.989	0.224
3.06	3	1	0	0	0	0	1	0	0	1	-1	-1	1	-1	-1	0.988	0.225
3.23	3	1	0	0	0	0	1	0	0	1	-1	-1	-1	-1	-1	0.987	0.227
3.4	3	1	0	0	0	0	1	0	0	1	-1	-1	-1	-1	-1	0.987	0.228
3.56	3	1	0	0	0	0	1	0	0	1	-1	-1	-1	-1	-1	0.986	0.23
3.73	3	1	0	0	0	0	1	0	0	1	-1	-1	-1	-1	-1	0.985	0.231
3.89	3	1	0	0	0	0	1	0	0	1	-1	-1	1	-1	-1	0.985	0.233
4.04	3	1	0	0	0	0	1	0	0	1	-1	-1	1	-1	-1	0.984	0.234
4.28	3	1	0	0	0	0	1	0	0	1	-1	-1	-1	-1	-1	0.983	0.236
4.44	3	1	0	0	0	0	1	0	0	1	-1	-1	-1	-1	-1	0.983	0.237
4.59	3	1	0	0	0	0	1	0	0	1	-1	-1	-1	-1	-1	0.982	0.239
4.74	3	1	0	0	0	0	1	0	0	1	-1	-1	-1	-1	-1	0.981	0.24
4.89	3	1	0	0	0	0	1	0	0	1	-1	-1	-1	-1	-1	0.98	0.242
5.05	3	1	0	0	0	0	1	0	0	1	-1	-1	-1	-1	-1	0.98	0.243
5.2	3	1	0	0	0	0	1	0	0	1	-1	-1	-1	-1	-1	0.979	0.245
5.35	3	1	0	0	0	0	1	0	0	1	-1	-1	-1	-1	-1	0.978	0.246
5.57	3	1	0	0	0	0	1	0	0	1	-1	-1	-1	-1	-1	0.978	0.248
5.71	3	1	0	0	0	0	1	0	0	1	-1	-1	-1	-1	-1	0.977	0.249
5.87	3	1	0	0	0	0	1	0	0	1	-1	-1	-1	-1	-1	0.976	0.251
6.02	3	1	0	0	0	0	1	0	0	1	-1	-1	-1	-1	-1	0.976	0.252
6.18	3	1	0	0	0	0	1	0	0	1	-1	-1	-1	-1	-1	0.975	0.254
6.33	3	1	0	0	0	0	1	0	0	1	-1	-1	-1	-1	-1	0.974	0.255
6.48	3	1	0	0	0	0	1	0	0	1	-1	-1	-1	-1	-1	0.973	0.257
6.61	3	1	0	0	0	0	1	0	0	1	-1	-1	-1	-1	-1	0.973	0.258
6.85	3	1	0.208	0	0	0.263	1	0	0	-1	-1	-1	-1	-1	-1	0.972	0.26
7.01	3	1	0.208	0	0	0.263	1	0	0	-1	-1	-1	-1	-1	-1	0.971	0.261
7.17	3	1	0.208	0	0	0.262	1	0	0	-1	-1	-1	-1	-1	-1	0.971	0.263
7.34	2	1	0	0	0	1	0	0	0	-1	-1	-1	-1	-1	-1	0.97	0.264
7.5	2	1	0	0	0	1	0	0	0	-1	-1	-1	-1	-1	-1	0.969	0.266
7.66	2	1	0	0	0	1	0	0	0	-1	-1	-1	-1	-1	-1	0.969	0.267
7.82	2	1	0	0	0	1	0	0	0	-1	-1	-1	-1	-1	-1	0.968	0.269
7.98	2	1	0	0	0	1	0	0	0	-1	-1	-1	-1	-1	-1	0.967	0.271
8.2	2	1	0	0	0	1	0	0	0	-1	-1	-1	-1	-1	-1	0.966	0.272
8.37	3	1	0	0	0	0	1	0	0	1	-1	-1	-1	-1	-1	0.966	0.274
8.54	2	1	0	0	0	1	0	0	0	-1	-1	-1	-1	-1	-1	0.965	0.275
8.69	2	1	0	0	0	1	0	0	0	-1	-1	-1	-1	-1	-1	0.964	0.277
8.85	2	1	0	0	0	1	0	0	0	-1	-1	-1	-1	-1	-1	0.964	0.278
9.01	2	1	0	0	0	1	0	0	0	-1	-1	-1	-1	-1	-1	0.963	0.28
9.17	2	1	0	0	0	1	0	0	0	-1	-1	-1	-1	-1	-1	0.962	0.281
9.34	2	1	0	0	0	1	0	0	0	-1	-1	-1	-1	-1	-1	0.962	0.283
9.59	3	1	0	0	0	0	1	0	0	1	-1	-1	-1	-1	-1	0.961	0.284
9.74	3	1	0	0	0	0	1	0	0	1	-1	-1	-1	-1	-1	0.96	0.286
9.9	3	1	0	0	0	0	1	0	0	1	-1	-1	-1	-1	-1	0.959	0.287
10.06	3	1	0	0	0	0	1	0	0	1	-1	-1	-1	-1	-1	0.959	0.289
10.23	3	1	0	0	0	0	1	0	0	1	-1	-1	-1	-1	-1	0.958	0.29
10.4	3	1	0	0	0	0	1	0	0	1	-1	-1	-1	-1	-1	0.957	0.292
10.55	3	1	0	0	0	0	1	0	0	1	-1	-1	-1	-1	-1	0.957	0.293
10.7	3	1	0	0	0	0	1	0	0	1	-1	-1	-1	1	1	0.956	0.295
10.94	3	1	0	0	0	0	1	0	0	1	-1	-1	-1	1	1	0.955	0.296
11.09	3	1	0	0	0	0	1	0	0	1	-1	-1	-1	1	1	0.955	0.298
11.25	3	1	0	0	0	0	1	0	0	1	-1	-1	-1	1	1	0.954	0.299
11.4	3	1	0	0	0	0	1	0	0	1	-1	-1	-1	1	1	0.953	0.301
11.54	3	1	0	0	0	0	1	0	0	1	-1	-1	-1	1	1	0.952	0.302
11.7	3	1	0	0	0	0	1	0	0	1	-1	-1	-1	1	1	0.952	0.304
11.86	3	1	0	0	0	0	1	0	0	1	-1	-1	-1	1	1	0.951	0.305
12.02	3	1	0	0	0	0	1	0	0	1	-1	-1	-1	1	1	0.95	0.307
12.27	3	1	0	0	0	0	1	0	0	1	-1	-1	-1	1	1	0.95	0.308
12.42	3	1	0	0	0	0	1	0	0	1	-1	-1	-1	1	1	0.949	0.31
12.56	3	1	0	0	0	0	1	0	0	1	-1	-1	-1	-1	-1	0.948	0.311
12.72	3	1	0	0	0	0	1	0	0	1	-1	-1	-1	-1	-1	0.948	0.313
12.88	3	1	0	0	0	0	1	0	0	1	-1	-1	-1	-1	-1	0.947	0.314
13.04	3	1	0	0	0	0	1	0	0	1	-1	-1	-1	-1	-1	0.946	0.316
13.2	3	1	0	0	0	0	1	0	0	1	-1	-1	-1	-1	-1	0.945	0.317
13.36	3	1	0	0	0	0	1	0	0	1	-1	-1	-1	-1	-1	0.945	0.319
13.6	3	1	0	0	0	0	1	0	0	1	-1	-1	-1	-1	-1	0.944	0.32
13.76	3	1	0	0	0	0	1	0	0	1	-1	-1	-1	-1	-1	0.943	0.322
13.92	3	1	0	0	0	0	1	0	0	1	-1	-1	-1	-1	-1	0.943	0.323
14.08	3	1	0	0	0	0	1	0	0	1	-1	-1	-1	-1	-1	0.942	0.325
14.23	3	1	0	0	0	0	1	0	0	1	-1	-1	-1	-1	-1	0.941	0.326
14.37	3	1	0	0	0	0	1	0	0	1	-1	-1	-1	-1	-1	0.941	0.328
14.51	3	1	0	0	0	0	1	0	0	1	-1	-1	-1	-1	-1	0.94	0.329
14.66	3	1	0	0	0	0	1	0	0	1	-1	-1	-1	-1	-1	0.939	0.331
14.88	3	1	0	0	0	0	1	0	0	1	-1	-1	-1	-1	-1	0.938	0.332
15.04	3	1	0	0	0	0	1	0	0	1	-1	-1	-1	-1	-1	0.938	0.334
15.19	3	1	0	0	0	0	1	0	0	1	-1	-1	-1	-1	-1	0.937	0.335
15.32	3	1	0	0	0	0	1	0	0	1	-1	-1	-1	-1	-1	0.936	0.337
15.47	2	1	0	0	0	1	0	0	0	-1	-1	-1	-1	-1	-1	0.936	0.338
15.61	2	1	0	0	0	1	0	0	0	-1	-1	-1	-1	-1	-1	0.935	0.34
15.75	2	1	0	0	0	1	0	0	0	-1	-1	-1	-1	-1	-1	0.934	0.341
15.89	2	1	0	0	0	1	0	0	0	-1	-1	-1	-1	-1	-1	0.934	0.343
16.11	2	1	0	0	0	1	0	0	0	-1	-1	-1	-1	-1	-1	0.933	0.344
16.25	2	1	0	0	0	1	0	0	0	-1	-1	-1	-1	-1	-1	0.932	0.346
16.41	3	1	0	0	0	0	1	0	0	1	-1	-1	-1	-1	-1	0.931	0.347
16.55	3	1	0	0	0	0	1	0	0	1	-1	-1	-1	-1	-1	0.931	0.349
16.69	3	1	0.189	0	0	0.234	1	0	0	-1	-1	-1	-1	-1	-1	0.93	0.35
16.83	3	1	0.189	0	0	0.234	1	0	0	-1	-1	-1	-1	-1	-1	0.929	0.352
16.97	3	1	0.189	0	0	0.233	1	0	0	-1	-1	-1	-1	-1	-1	0.929	0.353
17.13	2	1	0	0	0	1	0	0	0	-1	-1	-1	-1	-1	-1	0.928	0.355
17.35	2	1	0	0	0	1	0	0	0	-1	-1	-1	-1	-1	-1	0.927	0.356
17.47	2	1	0	0	0	1	0	0	0	-1	-1	-1	-1	-1	-1	0.927	0.358
17.6	2	1	0	0	0	1	0	0	0	-1	-1	-1	-1	-1	-1	0.926	0.359
17.72	2	1	0	0	0	1	0	0	0	-1	-1	-1	-1	-1	-1	0.925	0.361
17.85	2	1	0	0	0	1	0	0	0	-1	-1	-1	-1	-1	-1	0.924	0.362
18	2	1	0	0	0	1	0	0	0	-1	-1	-1	-1	-1	-1	0.924	0.364
18.14	2	1	0	0	0	1	0	0	0	-1	-1	-1	-1	-1	-1	0.923	0.365
18.28	2	1	0	0	0	1	0	0	0	-1	-1	-1	-1	-1	-1	0.922	0.367
18.49	2	1	0	0	0	1	0	0	0	-1	-1	-1	-1	-1	-1	0.922	0.368
18.61	2	1	0	0	0	1	0	0	0	-1	-1	-1	-1	-1	-1	0.921	0.37
18.73	2	1	0	0	0	1	0	0	0	-1	-1	-1	-1	-1	-1	0.92	0.371
18.86	2	1	0	0	0	1	0	0	0	-1	-1	-1	-1	-1	-1	0.92	0.373
19	2	1	0	0	0	1	0	0	0	-1	-1	-1	-1	-1	-1	0.919	0.374
19.13	2	1	0	0	0	1	0	0	0	-1	-1	-1	-1	-1	-1	0.918	0.376
19.27	2	1	0.004	0.004	0	1	0	0	0	-1	-1	-1	-1	-1	-1	0.917	0.377
19.39	2	1	0.009	0.009	0	1	0	0	0	-1	-1	-1	-1	-1	-1	0.917	0.379
19.59	2	1	0.014	0.014	0	1	0	0	0	-1	-1	-1	-1	-1	-1	0.916	0.38
19.72	2	1	0.019	0.02	0	1	0	0	0	-1	-1	-1	-1	-1	-1	0.915	0.382
19.85	2	1	0.025	0.025	0	1	0	0	0	-1	-1	-1	-1	-1	-1	0.915	0.383
19.98	2	1	0.03	0.031	0	1	0	0	0	-1	-1	-1	-1	-1	-1	0.914	0.385
20.11	2	1	0.035	0.036	0	1	0	0	0	-1	-1	-1	-1	-1	-1	0.913	0.386
20.25	2	1	0.04	0.041	0	1	0	0	0	-1	-1	-1	-1	-1	-1	0.913	0.388
20.4	2	1	0.045	0.047	0	1	0	0	0	-1	-1	-1	-1	-1	-1	0.912	0.389
20.52	2	1	0.05	0.052	0	1	0	0	0	-1	-1	-1	-1	-1	-1	0.911	0.391
20.73	2	1	0.054	0.058	0	1	0	0	0	-1	-1	-1	-1	-1	-1	0.91	0.392
20.86	2	1	0.059	0.063	0	1	0	0	0	-1	-1	-1	-1	-1	-1	0.91	0.394
21	2	1	0.064	0.068	0	1	0	0	0	-1	-1	-1	-1	-1	-1	0.909	0.395
21.14	3	1	0.031	0.032	0	0	1	0	0	1	-1	-1	-1	-1	-1	0.908	0.397
21.26	3	1	0.035	0.036	0	0	1	0	0	1	-1	-1	-1	-1	-1	0.908	0.398
21.38	3	1	0.04	0.042	0	0	1	0	0	1	-1	-1	-1	-1	-1	0.907	0.4
21.5	3	1	0.045	0.047	0	0	1	0	0	1	-1	-1	-1	-1	-1	0.906	0.401
21.62	3	1	0.05	0.053	0	0	1	0	0	1	-1	-1	-1	-1	-1	0.906	0.403
21.83	3	1	0.055	0.058	0	0	1	0	0	1	-1	-1	-1	-1	-1	0.905	0.404
21.97	3	1	0.06	0.063	0	0	1	0	0	1	-1	-1	-1	-1	-1	0.904	0.406
22.1	3	1	0.064	0.069	0	0	1	0	0	1	-1	-1	-1	-1	-1	0.903	0.407
22.23	3	1	0.069	0.074	0	0	1	0	0	1	-1	-1	-1	-1	-1	0.903	0.409
22.35	3	1	0.074	0.08	0	0	1	0	0	1	-1	-1	-1	-1	-1	0.902	0.41
22.47	3	1	0.078	0.085	0	0	1	0	0	1	-1	-1	-1	-1	-1	0.901	0.412
22.59	3	1	0.083	0.091	0	0	1	0	0	1	-1	-1	-1	-1	-1	0.901	0.413
22.71	3	1	0.088	0.096	0	0	1	0	0	1	-1	-1	-1	-1	-1	0.9	0.415
22.91	3	1	0.092	0.101	0	0	1	0	0	1	-1	-1	-1	-1	-1	0.899	0.416
23.05	3	1	0.096	0.107	0	0	1	0	0	1	-1	-1	-1	-1	-1	0.899	0.418
23.17	3	1	0.101	0.112	0	0	1	0	0	1	-1	-1	-1	-1	-1	0.898	0.419
23.29	3	1	0.105	0.118	0	0	1	0	0	1	-1	-1	-1	-1	-1	0.897	0.421
23.41	3	1	0.11	0.123	0	0	1	0	0	1	-1	-1	-1	-1	-1	0.896	0.422
23.53	3	1	0.114	0.128	0	0	1	0	0	1	-1	-1	-1	-1	-1	0.896	0.424
23.66	3	1	0	0	0	0	1	0	0	1	-1	-1	-1	-1	-1	0.895	0.425
23.78	3	1	0	0	0	0	1	0	0	1	-1	-1	-1	-1	-1	0.894	0.427
23.98	3	1	0	0	0	0	1	0	0	1	-1	-1	-1	-1	-1	0.894	0.428
24.11	3	1	0.132	0.151	0	0	1	0	0	1	-1	-1	-1	-1	-1	0.893	0.43
24.23	3	1	0.134	0.155	0	0	1	0	0	1	-1	-1	-1	-1	-1	0.892	0.431
24.35	3	1	0.139	0.161	0	0	1	0	0	1	-1	-1	-1	-1	-1	0.892	0.433
24.48	3	1	0.143	0.166	0	0	1	0	0	1	-1	-1	-1	-1	-1	0.891	0.434
24.6	3	1	0.147	0.172	0	0	1	0	0	1	-1	-1	-1	-1	-1	0.89	0.436
24.72	3	1	0.151	0.177	0	0	1	0	0	1	-1	-1	-1	-1	-1	0.889	0.437
24.85	3	1	0.154	0.183	0	0	1	0	0	1	-1	-1	-1	-1	-1	0.889	0.439
25.06	3	1	0.158	0.188	0	0	1	0	0	1	-1	-1	-1	-1	-1	0.888	0.44
25.19	3	1	0.161	0.191	0	0	1	0	0	1	-1	-1	-1	-1	-1	0.887	0.442
25.31	3	1	0.164	0.196	0	0	1	0	0	1	-1	-1	-1	-1	-1	0.887	0.443
25.44	3	1	0.166	0.199	0	0	1	0	0	1	-1	-1	-1	-1	-1	0.886	0.445
25.56	3	1	0.169	0.203	0	0	1	0	0	1	-1	-1	-1	-1	-1	0.885	0.446
25.69	3	1	0.171	0.207	0	0	1	0	0	1	-1	-1	-1	-1	-1	0.885	0.448
25.81	3	1	0	0	0	0	1	0	0	1	-1	-1	-1	-1	-1	0.884	0.449
25.94	3	1	0	0	0	0	1	0	0	1	-1	-1	-1	-1	-1	0.883	0.451
26.15	3	1	0	0	0	0	1	0	0	1	-1	-1	-1	-1	-1	0.882	0.452
26.27	3	1	0	0	0	0	1	0	0	1	-1	-1	-1	-1	-1	0.882	0.454
26.39	3	1	0	0	0	0	1	0	0	1	-1	-1	-1	-1	-1	0.881	0.455
26.53	3	1	0	0	0	0	1	0	0	1	-1	-1	-1	-1	-1	0.88	0.457
26.65	3	1	0	0	0	0	1	0	0	1	-1	-1	-1	-1	-1	0.88	0.458
26.77	3	1	0.293	0.229	0	0.186	1	0	0	-1	-1	-1	-1	-1	-1	0.879	0.46
26.9	3	1	0.293	0.229	0	0.185	1	0	0	-1	-1	-1	-1	-1	-1	0.878	0.461
27.03	3	1	0.294	0.235	0	0.182	1	0	0	-1	-1	-1	-1	-1	-1	0.878	0.463
27.23	3	1	0.295	0.238	0	0.18	1	0	0	-1	-1	-1	-1	-1	-1	0.877	0.464
27.35	3	1	0.296	0.242	0	0.177	1	0	0	-1	-1	-1	-1	-1	-1	0.876	0.466
27.47	3	1	0.296	0.246	0	0.175	1	0	0	-1	-1	-1	-1	-1	-1	0.875	0.467
27.6	0	1	0.182	1	0	0.223	0	0	0	-1	-1	-1	-1	-1	-1	0.875	0.469
27.72	0	1	0.182	1	0	0.222	0	0	0	-1	-1	-1	-1	-1	-1	0.874	0.47
27.87	0	1	0.181	1	0	0.221	0	0	0	-1	-1	-1	-1	-1	-1	0.873	0.472
28.01	0	1	0.18	1	0	0.22	0	0	0	-1	-1	-1	-1	-1	-1	0.873	0.473
28.14	0	1	0.179	1	0	0.218	0	0	0	-1	-1	-1	-1	-1	-1	0.872	0.475
28.35	0	1	0.178	1	0	0.217	0	0	0	-1	-1	-1	-1	-1	-1	0.871	0.476
28.49	0	1	0.177	1	0	0.215	0	0	0	-1	-1	-1	-1	-1	-1	0.871	0.478
28.62	0	1	0.176	1	0	0.214	0	0	0	-1	-1	-1	-1	-1	-1	0.87	0.479
28.75	0	1	0.175	1	0	0.213	0	0	0	-1	-1	-1	-1	-1	-1	0.869	0.481
28.91	0	1	0.174	1	0	0.211	0	0	0	-1	-1	-1	-1	-1	-1	0.868	0.482
29.04	0	1	0.255	1	0	0	0.342	0	0	1	-1	-1	-1	-1	-1	0.868	0.484
29.17	0	1	0.254	1	0	0	0.341	0	0	1	-1	-1	-1	-1	-1	0.867	0.485
29.3	0	1	0.254	1	0	0	0.34	0	0	1	-1	-1	-1	-1	-1	0.866	0.487
29.52	0	1	0.253	1	0	0	0.338	0	0	1	-1	-1	-1	-1	-1	0.866	0.488
29.64	0	1	0.252	1	0	0	0.337	0	0	1	-1	-1	-1	-1	-1	0.865	0.49
29.76	0	1	0.168	1	0	0.202	0	0	0	-1	-1	-1	-1	-1	-1	0.864	0.491
29.91	0	1	0.167	1	0	0.201	0	0	0	-1	-1	-1	-1	-1	-1	0.864	0.493
30.05	0	1	0.167	1	0	0.2	0	0	0	-1	-1	-1	-1	-1	-1	0.863	0.494
30.2	0	1	0.166	1	0	0.198	0	0	0	-1	-1	-1	-1	-1	-1	0.862	0.496
30.33	0	1	0.165	1	0	0.197	0	0	0	-1	-1	-1	-1	-1	-1	0.861	0.497
30.47	0	1	0.164	1	0	0.196	0	0	0	-1	-1	-1	-1	-1	-1	0.861	0.499
30.67	0	1	0.245	1	0	0	0.325	0	0	1	-1	-1	-1	-1	-1	0.86	0.5
30.82	0	1	0.245	1	0	0	0.324	0	0	1	-1	-1	-1	-1	-1	0.859	0.502
30.94	0	1	0.16	1	0	0.19	0	0	0	-1	-1	-1	-1	-1	-1	0.859	0.503
31.08	0	1	0.16	1	0	0.19	0	0	0	-1	-1	-1	-1	-1	-1	0.858	0.505
31.22	0	1	0.158	1	0	0.188	0	0	0	-1	-1	-1	-1	-1	-1	0.857	0.506
31.36	0	1	0.157	1	0	0.186	0	0	0	-1	-1	-1	-1	-1	-1	0.857	0.508
31.5	0	1	0.155	1	0	0.184	0	0	0	-1	-1	-1	-1	-1	-1	0.856	0.509
31.63	0	1	0.154	1	0	0.182	0	0	0	-1	-1	-1	-1	-1	-1	0.855	0.511
31.84	0	1	0.152	1	0	0.18	0	0	0	-1	-1	-1	-1	-1	-1	0.854	0.512
31.98	0	1	0.151	1	0	0.178	0	0	0	-1	-1	-1	-1	-1	-1	0.854	0.514
32.13	0	1	0.15	1	0	0.176	0	0	0	-1	-1	-1	-1	-1	-1	0.853	0.515
32.25	0	1	0.148	1	0	0.174	0	0	0	-1	-1	-1	-1	-1	-1	0.852	0.517
32.37	0	1	0.235	1	0	0	0.307	0	0	1	-1	-1	-1	-1	-1	0.852	0.518
32.5	0	1	0.234	1	0	0	0.306	0	0	1	-1	-1	-1	-1	-1	0.851	0.52
32.63	0	1	0.234	1	0	0	0.305	0	0	1	-1	-1	-1	-1	-1	0.85	0.521
32.76	0	1	0.233	1	0	0	0.303	0	0	1	-1	-1	-1	-1	-1	0.85	0.523
32.96	0	1	0.232	1	0	0	0.302	0	0	1	-1	-1	-1	-1	-1	0.849	0.524
33.12	0	1	0.138	1	0	0.16	0	0	0	-1	-1	-1	-1	-1	-1	0.848	0.526
33.24	0	1	0.138	1	0	0.16	0	0	0	-1	-1	-1	-1	-1	-1	0.847	0.527
33.36	0	1	0.136	1	0	0.157	0	0	0	-1	-1	-1	-1	-1	-1	0.847	0.529
33.49	0	1	0.134	1	0	0.155	0	0	0	-1	-1	-1	-1	-1	-1	0.846	0.53
33.63	0	1	0.133	1	0	0.153	0	0	0	-1	-1	-1	-1	-1	-1	0.845	0.532
33.76	0	1	0.131	1	0	0.151	0	0	0	-1	-1	-1	-1	-1	-1	0.845	0.533
33.9	0	1	0.13	1	0	0.149	0	0	0	-1	-1	-1	-1	-1	-1	0.844	0.535
34.12	0	1	0.128	1	0	0.147	0	0	0	-1	-1	-1	-1	-1	-1	0.843	0.536
34.24	0	1	0.223	1	0	0	0.287	0	0	1	-1	-1	-1	-1	-1	0.843	0.538
34.36	0	1	0.223	1	0	0	0.286	0	0	1	-1	-1	-1	-1	-1	0.842	0.539
34.48	0	1	0.222	1	0	0	0.285	0	0	1	-1	-1	-1	-1	-1	0.841	0.541
34.62	0	1	0.221	1	0	0	0.284	0	0	1	-1	-1	-1	-1	-1	0.84	0.542
34.75	0	1	0.119	1	0	0.135	0	0	0	-1	-1	-1	-1	-1	-1	0.84	0.544
34.87	0	1	0.119	1	0	0.135	0	0	0	-1	-1	-1	-1	-1	-1	0.839	0.545
35.01	0	1	0.117	1	0	0.133	0	0	0	-1	-1	-1	-1	-1	-1	0.838	0.547
35.24	0	1	0.116	1	0	0.131	0	0	0	-1	-1	-1	-1	-1	-1	0.838	0.548
35.38	0	1	0.216	1	0	0	0.275	0	0	1	-1	-1	1	-1	-1	0.837	0.55
35.51	0	1	0.215	1	0	0	0.274	0	0	1	-1	-1	1	-1	-1	0.836	0.551
35.65	0	1	0.214	1	0	0	0.273	0	0	1	-1	-1	1	-1	-1	0.836	0.553
35.8	0	1	0.213	1	0	0	0.271	0	0	1	-1	-1	-1	-1	-1	0.835	0.554
35.92	0	1	0.213	1	0	0	0.27	0	0	1	-1	-1	-1	-1	-1	0.834	0.556
36.05	0	1	0.105	1	0	0.117	0	0	0	-1	-1	-1	-1	-1	-1	0.833	0.557
36.19	0	1	0.105	1	0	0.117	0	0	0	-1	-1	-1	-1	-1	-1	0.833	0.559
36.39	0	1	0.103	1	0	0.114	0	0	0	-1	-1	-1	-1	-1	-1	0.832	0.56
36.52	0	1	0.101	1	0	0.113	0	0	0	-1	-1	-1	-1	-1	-1	0.831	0.562
36.64	0	1	0.1	1	0	0.111	0	0	0	-1	-1	-1	-1	-1	-1	0.831	0.563
36.79	0	1	0.098	1	0	0.109	0	0	0	-1	-1	-1	-1	-1	-1	0.83	0.565
36.92	0	1	0.096	1	0	0.106	0	0	0	-1	-1	-1	-1	-1	-1	0.829	0.566
37.05	0	1	0.095	1	0	0.104	0	0	0	-1	-1	-1	-1	-1	-1	0.829	0.568
37.18	0	1	0.093	1	0	0.102	0	0	0	-1	-1	-1	-1	-1	-1	0.828	0.569
37.32	0	1	0.09	1	0	0.099	0	0	0	-1	-1	-1	-1	-1	-1	0.827	0.571
37.52	0	1	0.09	1	0	0.099	0	0	0	-1	-1	-1	-1	-1	-1	0.826	0.572
37.66	0	1	0.087	1	0	0.095	0	0	0	-1	-1	-1	-1	-1	-1	0.826	0.574
37.82	0	1	0.086	1	0	0.094	0	0	0	-1	-1	-1	-1	-1	-1	0.825	0.575
37.95	0	1	0.083	1	0	0.091	0	0	0	-1	-1	-1	-1	-1	-1	0.824	0.577
38.09	0	1	0.083	1	0	0.09	0	0	0	-1	-1	-1	-1	-1	-1	0.824	0.578
38.23	0	1	0.08	1	0	0.087	0	0	0	-1	-1	-1	-1	-1	-1	0.823	0.58
38.36	0	1	0.079	1	0	0.086	0	0	0	-1	-1	-1	-1	-1	-1	0.822	0.581
38.51	0	1	0.077	1	0	0.083	0	0	0	-1	-1	-1	-1	-1	-1	0.822	0.583
38.72	0	1	0.076	1	0	0.082	0	0	0	-1	-1	-1	-1	-1	-1	0.821	0.584
38.84	0	1	0.073	1	0	0.079	0	0	0	-1	-1	-1	-1	-1	-1	0.82	0.586
38.97	0	1	0.072	1	0	0.078	0	0	0	-1	-1	-1	-1	-1	-1	0.819	0.587
39.1	0	1	0.069	1	0	0.075	0	0	0	-1	-1	-1	-1	-1	-1	0.819	0.589
39.22	0	1	0.069	1	0	0.074	0	0	0	-1	-1	-1	-1	-1	-1	0.818	0.59
39.35	0	1	0.066	1	0	0.071	0	0	0	-1	-1	-1	-1	-1	-1	0.817	0.592
39.49	0	1	0.187	1	0	0	0.23	0	0	1	-1	-1	-1	-1	-1	0.817	0.593
39.61	0	1	0.062	1	0	0.066	0	0	0	-1	-1	-1	-1	-1	-1	0.816	0.595
39.82	0	1	0.062	1	0	0.066	0	0	0	-1	-1	-1	-1	-1	-1	0.815	0.596
39.95	1	1	0	0	1	0	0	0	0	-1	-1	1	-1	-1	-1	0.815	0.598
40.08	1	1	0	0	1	0	0	0	0	-1	-1	1	-1	-1	-1	0.814	0.599
40.22	1	1	0	0	1	0	0	0	0	-1	-1	1	-1	-1	-1	0.813	0.601
40.35	1	1	0	0	1	0	0	0	0	-1	-1	1	-1	-1	-1	0.812	0.602
40.48	1	1	0	0	1	0	0	0	0	-1	-1	1	-1	-1	-1	0.812	0.604
40.62	1	1	0	0	1	0	0	0	0	-1	-1	-1	-1	-1	-1	0.811	0.605
40.75	1	1	0	0	1	0	0	0	0	-1	-1	-1	-1	-1	-1	0.81	0.607
40.96	1	1	0	0	1	0	0	0	0	-1	-1	-1	-1	-1	-1	0.81	0.608
41.09	1	1	0	0	1	0	0	0	0	-1	-1	-1	-1	-1	-1	0.809	0.61
41.22	1	1	0	0	1	0	0	0	0	-1	-1	-1	-1	-1	-1	0.808	0.611
41.35	1	1	0	0	1	0	0	0	0	-1	-1	-1	-1	-1	-1	0.808	0.613
41.48	1	1	0	0	1	0	0	0	0	-1	-1	-1	-1	-1	-1	0.807	0.614
41.61	1	1	0	0	1	0	0	0	0	-1	-1	-1	-1	-1	-1	0.806	0.616
41.75	1	1	0.5	0	1	1	0	0	0	-1	1	-1	-1	-1	-1	0.805	0.617
41.89	1	1	0.5	0	1	1	0	0	0	-1	1	-1	-1	-1	-1	0.805	0.619
42.12	1	1	0.5	0	1	1	0	0	0	-1	1	-1	-1	-1	-1	0.804	0.62
42.26	1	1	0.5	0	1	1	0	0	0	-1	1	-1	-1	-1	-1	0.803	0.622
42.4	1	1	0.5	0	1	1	0	0	0	-1	1	-1	-1	-1	-1	0.803	0.623
42.54	1	1	0.5	0	1	1	0	0	0	-1	1	-1	-1	-1	-1	0.802	0.625
42.68	1	1	0.5	0	1	1	0	0	0	-1	1	-1	-1	-1	-1	0.801	0.626
42.81	1	1	0.5	0	1	0	1	0	0	1	1	-1	-1	-1	-1	0.801	0.628
42.95	1	1	0.5	0	1	1	0	0	0	-1	1	-1	-1	-1	-1	0.8	0.629
43.08	1	1	0.5	0	1	1	0	0	0	-1	1	-1	-1	-1	-1	0.799	0.631
43.29	1	1	0.5	0	1	1	0	0	0	-1	1	-1	-1	-1	-1	0.798	0.632
43.41	1	1	0.5	0	1	1	0	0	0	-1	1	-1	-1	-1	-1	0.798	0.634
43.54	2	1	0.165	0	0	1	0.197	0	0	-1	1	-1	-1	-1	-1	0.797	0.635
43.68	2	1	0.164	0	0	1	0.197	0	0	-1	1	-1	-1	-1	-1	0.796	0.637
43.83	2	1	0.164	0	0	1	0.196	0	0	-1	1	-1	-1	-1	-1	0.796	0.638
43.96	2	1	0.163	0	0	1	0.195	0	0	-1	1	-1	-1	-1	-1	0.795	0.64
44.09	2	1	0.163	0	0	1	0.194	0	0	-1	1	-1	-1	-1	-1	0.794	0.641
44.22	2	1	0.162	0	0	1	0.193	0	0	-1	1	-1	-1	-1	-1	0.794	0.643
44.42	2	1	0.161	0	0	1	0.192	0	0	-1	1	-1	-1	-1	-1	0.793	0.644
44.54	2	1	0.161	0	0	1	0.191	0	0	-1	1	1	-1	-1	-1	0.792	0.646
44.67	2	1	0.16	0	0	1	0.191	0	0	-1	1	-1	-1	-1	-1	0.791	0.647
44.81	2	1	0.16	0	0	1	0.19	0	0	-1	1	-1	-1	-1	-1	0.791	0.649
44.95	3	1	0	0	0	0	1	0	0	1	1	-1	-1	-1	-1	0.79	0.65
45.081	2	1	0.158	0	0	1	0.188	0	0	-1	1	-1	-1	-1	-1	0.789	0.652
45.2	2	1	0.158	0	0	1	0.187	0	0	-1	1	-1	-1	-1	-1	0.789	0.653
45.33	3	1	0	0	0	0	1	0	0	1	1	-1	-1	-1	-1	0.788	0.655
45.53	3	1	0	0	0	0	1	0	0	1	1	-1	-1	-1	-1	0.787	0.656
45.66	2	1	0.5	0	0	1	1	0	0	-1	1	-1	-1	-1	-1	0.787	0.658
45.81	2	1	0.155	0	0	1	0.184	0	0	-1	1	-1	-1	-1	-1	0.786	0.659
45.97	2	1	0.155	0	0	1	0.183	0	0	-1	1	-1	-1	-1	-1	0.785	0.661
46.1	2	1	0.154	0	0	1	0.182	0	0	-1	1	-1	-1	-1	-1	0.784	0.662
46.22	2	1	0.153	0	0	1	0.181	0	0	-1	1	-1	-1	-1	-1	0.784	0.664
46.35	2	1	0.153	0	0	1	0.18	0	0	-1	1	-1	-1	-1	-1	0.783	0.665
46.49	3	1	0	0	0	0	1	0	0	1	1	-1	-1	-1	-1	0.782	0.667
46.72	3	1	0	0	0	0	1	0	0	1	1	-1	-1	-1	-1	0.782	0.668
46.85	3	1	0	0	0	0	1	0	0	1	1	-1	-1	-1	-1	0.781	0.67
46.99	3	1	0	0	0	0	1	0	0	1	1	-1	-1	-1	-1	0.78	0.671
47.12	3	1	0	0	0	0	1	0	0	1	1	-1	-1	-1	-1	0.78	0.673
47.25	3	1	0	0	0	0	1	0	0	1	1	-1	-1	-1	-1	0.779	0.674
47.39	3	1	0	0	0	0	1	0	0	1	1	-1	-1	-1	-1	0.778	0.676
47.52	3	1	0	0	0	0	1	0	0	1	1	-1	-1	-1	-1	0.777	0.677
47.66	3	1	0	0	0	0	1	0	0	1	1	-1	-1	-1	-1	0.777	0.679
47.87	3	1	0	0	0	0	1	0	0	1	1	-1	1	-1	-1	0.776	0.68
48	3	1	0	0	0	0	1	0	0	1	1	-1	-1	-1	-1	0.775	0.682
48.13	3	1	0	0	0	0	1	0	0	1	1	-1	-1	-1	-1	0.775	0.683
48.27	3	1	0	0	0	0	1	0	0	1	1	-1	-1	-1	-1	0.774	0.685
48.4	3	1	0	0	0	0	1	0	0	1	1	-1	-1	-1	-1	0.773	0.686
48.53	3	1	0	0	0	0	1	0	0	1	1	-1	-1	-1	-1	0.773	0.688
48.69	3	1	0	0	0	0	1	0	0	1	1	-1	-1	-1	-1	0.772	0.689
48.82	3	1	0	0	0	0	1	0	0	1	1	-1	-1	-1	-1	0.771	0.691
49.03	3	1	0	0	0	0	1	0	0	1	1	-1	-1	-1	-1	0.77	0.692
49.16	3	1	0	0	0	0	1	0	0	1	1	-1	-1	-1	-1	0.77	0.694
49.28	3	1	0	0	0	0	1	0	0	1	1	-1	-1	-1	-1	0.769	0.695
49.4	3	1	0	0	0	0	1	0	0	1	1	-1	-1	-1	-1	0.768	0.697
49.52	3	1	0	0	0	0	1	0	0	1	1	-1	-1	-1	-1	0.768	0.698
49.67	3	1	0	0	0	0	1	0	0	1	1	-1	-1	-1	-1	0.767	0.7
49.81	3	1	0	0	0	0	1	0	0	1	1	-1	-1	-1	-1	0.766	0.701
49.94	3	1	0	0	0	0	1	0	0	1	1	-1	-1	-1	-1	0.766	0.703
50.15	3	1	0	0	0	0	1	0	0	1	1	-1	-1	-1	-1	0.765	0.704
50.27	3	1	0	0	0	0	1	0	0	1	1	-1	-1	-1	-1	0.764	0.706
50.39	3	1	0	0	0	0	1	0	0	1	1	-1	-1	-1	-1	0.763	0.707
50.51	3	1	0	0	0	0	1	0	0	1	1	-1	-1	-1	-1	0.763	0.709
50.66	3	1	0	0	0	0	1	0	0	1	1	-1	-1	-1	-1	0.762	0.71
50.81	2	1	0.5	0	0	1	1	0	0	-1	1	-1	-1	-1	-1	0.761	0.712
50.95	2	1	0.5	0	0	1	1	0	0	-1	1	-1	-1	-1	-1	0.761	0.713
51.08	2	1	0.5	0	0	1	1	0	0	-1	1	-1	-1	-1	-1	0.76	0.715
51.31	2	1	0.131	0	0	1	0.151	0	0	-1	1	-1	-1	-1	-1	0.759	0.716
51.45	2	1	0.13	0	0	1	0.15	0	0	-1	1	-1	-1	-1	-1	0.759	0.718
51.57	2	1	0.13	0	0	1	0.149	0	0	-1	1	-1	-1	-1	-1	0.758	0.719
51.71	2	1	0.129	0	0	1	0.148	0	0	-1	1	-1	-1	-1	-1	0.757	0.721
51.83	2	1	0.128	0	0	1	0.147	0	0	-1	1	-1	-1	-1	-1	0.756	0.722
51.97	2	1	0.128	0	0	1	0.147	0	0	-1	1	-1	-1	-1	-1	0.756	0.724
52.09	2	1	0.127	0	0	1	0.146	0	0	-1	1	-1	-1	-1	-1	0.755	0.725
52.22	2	1	0.126	0	0	1	0.145	0	0	-1	1	-1	-1	-1	-1	0.754	0.727
52.44	2	1	0.126	0	0	1	0.144	0	0	-1	1	-1	-1	-1	-1	0.754	0.728
52.56	2	1	0.125	0	0	1	0.143	0	0	-1	1	-1	-1	-1	-1	0.753	0.73
52.69	2	1	0.125	0	0	1	0.142	0	0	-1	1	-1	-1	-1	-1	0.752	0.731
52.82	2	1	0.124	0	0	1	0.141	0	0	-1	1	-1	-1	-1	-1	0.752	0.733
52.95	2	1	0.123	0	0	1	0.14	0	0	-1	1	-1	-1	-1	-1	0.751	0.734
53.07	2	1	0.123	0	0	1	0.14	0	0	-1	1	-1	-1	-1	-1	0.75	0.736
53.21	2	1	0.122	0	0	1	0.139	0	0	-1	1	-1	-1	-1	-1	0.749	0.737
53.34	2	1	0.121	0	0	1	0.138	0	0	-1	1	-1	-1	-1	-1	0.749	0.739
53.55	2	1	0.121	0	0	1	0.137	0	0	-1	1	-1	-1	-1	-1	0.748	0.74
53.7	2	1	0.12	0	0	1	0.136	0	0	-1	1	-1	-1	-1	-1	0.747	0.742
53.83	2	1	0.119	0	0	1	0.135	0	0	-1	1	-1	-1	-1	-1	0.747	0.743
53.96	2	1	0.119	0	0	1	0.134	0	0	-1	1	-1	-1	-1	-1	0.746	0.745
54.09	2	1	0.118	0	0	1	0.134	0	0	-1	1	-1	-1	-1	-1	0.745	0.746
54.21	2	1	0.117	0	0	1	0.133	0	0	-1	1	-1	-1	-1	-1	0.745	0.748
54.33	2	1	0.116	0	0	1	0.132	0	0	-1	1	-1	-1	-1	-1	0.744	0.749
54.47	3	1	0	0	0	0	1	0	0	1	1	-1	-1	-1	-1	0.743	0.751
54.67	3	1	0	0	0	0	1	0	0	1	1	-1	-1	-1	-1	0.742	0.752
54.8	2	1	0.5	0	0	1	1	0	0	-1	1	-1	-1	-1	-1	0.742	0.754
54.94	2	1	0.5	0	0	1	1	0	0	-1	1	-1	-1	-1	-1	0.741	0.755
55.08	2	1	0.113	0	0	1	0.127	0	0	-1	1	-1	-1	-1	-1	0.74	0.757
55.22	2	1	0.112	0	0	1	0.127	0	0	-1	1	-1	-1	-1	-1	0.74	0.758
55.34	2	1	0.112	0	0	1	0.126	0	0	-1	1	-1	-1	-1	-1	0.739	0.76
55.46	2	1	0.111	0	0	1	0.125	0	0	-1	1	-1	-1	-1	-1	0.738	0.761
55.61	2	1	0.11	0	0	1	0.124	0	0	-1	1	-1	-1	-1	-1	0.738	0.763
55.84	2	1	0.11	0	0	1	0.123	0	0	-1	1	-1	-1	-1	-1	0.737	0.764
55.97	2	1	0.109	0	0	1	0.122	0	0	-1	1	-1	-1	-1	-1	0.736	0.766
56.09	2	1	0.108	0	0	1	0.121	0	0	-1	1	-1	-1	-1	-1	0.735	0.767
56.21	2	1	0.108	0	0	1	0.121	0	0	-1	1	-1	-1	-1	-1	0.735	0.769
56.35	3	1	0	0	0	0	1	0	0	1	1	-1	-1	-1	-1	0.734	0.77
56.48	3	1	0	0	0	0	1	0	0	1	1	-1	-1	-1	-1	0.733	0.772
56.61	3	1	0	0	0	0	1	0	0	1	1	-1	-1	-1	-1	0.733	0.773
56.75	3	1	0	0	0	0	1	0	0	1	1	-1	-1	-1	-1	0.732	0.775
56.95	3	1	0	0	0	0	1	0	0	1	1	-1	-1	-1	-1	0.731	0.776
57.08	3	1	0	0	0	0	1	0	0	1	1	-1	-1	-1	-1	0.731	0.778
57.21	3	1	0	0	0	0	1	0	0	1	1	-1	-1	-1	-1	0.73	0.779
57.34	3	1	0	0	0	0	1	0	0	1	1	-1	-1	-1	-1	0.729	0.781
57.46	3	1	0	0	0	0	1	0	0	1	1	-1	-1	-1	-1	0.728	0.782
57.59	3	1	0	0	0	0	1	0	0	1	1	-1	-1	-1	-1	0.728	0.784
57.72	3	1	0	0	0	0	1	0	0	1	1	-1	-1	-1	-1	0.727	0.785
57.84	3	1	0	0	0	0	1	0	0	1	1	-1	-1	-1	-1	0.726	0.787
58.04	3	1	0	0	0	0	1	0	0	1	1	-1	-1	-1	-1	0.726	0.788
58.16	3	1	0	0	0	0	1	0	0	1	1	-1	-1	-1	-1	0.725	0.79
58.28	3	1	0	0	0	0	1	0	0	1	1	-1	-1	-1	-1	0.724	0.791
58.41	3	1	0	0	0	0	1	0	0	1	1	-1	-1	-1	-1	0.724	0.793
58.53	3	1	0	0	0	0	1	0	0	1	1	-1	-1	-1	-1	0.723	0.794
58.66	3	1	0	0	0	0	1	0	0	1	1	-1	-1	-1	-1	0.722	0.796
58.79	3	1	0	0	0	0	1	0	0	1	1	-1	-1	-1	-1	0.721	0.797
58.91	3	1	0	0	0	0	1	0	0	1	1	-1	-1	-1	-1	0.721	0.799
59.11	3	1	0	0	0	0	1	0	0	1	1	-1	-1	-1	-1	0.72	0.8
59.23	3	1	0	0	0	0	1	0	0	1	1	-1	-1	-1	-1	0.719	0.802
59.35	3	1	0	0	0	0	1	0	0	1	1	-1	-1	-1	-1	0.719	0.803
59.47	3	1	0	0	0	0	1	0	0	1	1	-1	-1	-1	-1	0.718	0.805
59.6	3	1	0	0	0	0	1	0	0	1	1	-1	-1	-1	-1	0.717	0.806
59.74	3	1	0	0	0	0	1	0	0	1	1	-1	-1	-1	-1	0.717	0.808
59.86	3	1	0	0	0	0	1	0	0	1	1	-1	-1	-1	-1	0.716	0.809
59.98	3	1	0	0	0	0	1	0	0	1	1	-1	-1	-1	-1	0.715	0.811
60.18	3	1	0	0	0	0	1	0	0	1	1	-1	-1	-1	-1	0.714	0.812
60.31	3	1	0	0	0	0	1	0	0	1	1	-1	-1	-1	-1	0.714	0.814
60.43	3	1	0	0	0	0	1	0	0	1	1	-1	-1	-1	-1	0.713	0.815
60.58	3	1	0	0	0	0	1	0	0	1	1	-1	-1	-1	-1	0.712	0.817
60.7	3	1	0	0	0	0	1	0	0	1	1	-1	-1	-1	-1	0.712	0.818
60.83	3	1	0	0	0	0	1	0	0	1	1	-1	-1	-1	-1	0.711	0.82
60.95	3	1	0	0	0	0	1	0	0	1	1	-1	-1	-1	-1	0.71	0.821
61.07	3	1	0	0	0	0	1	0	0	1	1	-1	-1	-1	-1	0.71	0.823
61.27	3	1	0	0	0	0	1	0	0	1	1	-1	-1	-1	-1	0.709	0.824
61.39	3	1	0	0	0	0	1	0	0	1	1	-1	-1	-1	-1	0.708	0.826
61.52	3	1	0	0	0	0	1	0	0	1	1	-1	-1	-1	-1	0.707	0.827
61.65	3	1	0	0	0	0	1	0	0	1	1	-1	-1	-1	-1	0.707	0.829
61.77	3	1	0	0	0	0	1	0	0	1	1	-1	-1	-1	-1	0.706	0.83
61.89	3	1	0	0	0	0	1	0	0	1	1	-1	-1	-1	-1	0.705	0.832
62.02	3	1	0	0	0	0	1	0	0	1	1	-1	-1	-1	-1	0.705	0.833
62.15	3	1	0	0	0	0	1	0	0	1	1	-1	-1	-1	-1	0.704	0.835
62.35	3	1	0	0	0	0	1	0	0	1	1	-1	-1	-1	-1	0.703	0.836
62.48	3	1	0	0	0	0	1	0	0	1	1	-1	-1	-1	-1	0.703	0.838
62.6	3	1	0	0	0	0	1	0	0	1	1	-1	-1	-1	-1	0.702	0.839
62.73	3	1	0	0	0	0	1	0	0	1	1	-1	-1	-1	-1	0.701	0.841
62.85	3	1	0	0	0	0	1	0	0	1	1	-1	-1	-1	-1	0.7	0.842
62.97	3	1	0	0	0	0	1	0	0	1	1	-1	-1	-1	-1	0.7	0.844
63.09	3	1	0	0	0	0	1	0	0	1	1	-1	-1	-1	-1	0.699	0.845
63.21	3	1	0	0	0	0	1	0	0	1	1	-1	-1	-1	-1	0.698	0.847
63.41	3	1	0	0	0	0	1	0	0	1	1	-1	-1	-1	-1	0.698	0.848
63.55	3	1	0	0	0	0	1	0	0	1	1	-1	-1	-1	-1	0.697	0.85
63.67	3	1	0	0	0	0	1	0	0	1	1	-1	-1	-1	-1	0.696	0.851
63.8	3	1	0	0	0	0	1	0	0	1	1	-1	-1	-1	-1	0.696	0.853
63.92	3	1	0	0	0	0	1	0	0	1	1	-1	-1	-1	-1	0.695	0.854
64.05	3	1	0	0	0	0	1	0	0	1	1	-1	-1	-1	-1	0.694	0.856
64.17	3	1	0	0	0	0	1	0	0	1	1	-1	-1	-1	-1	0.693	0.857
64.31	3	1	0	0	0	0	1	0	0	1	1	-1	-1	-1	-1	0.693	0.859
64.52	3	1	0	0	0	0	1	0	0	1	1	-1	-1	-1	-1	0.692	0.86
64.66	3	1	0	0	0	0	1	0	0	1	1	-1	-1	-1	-1	0.691	0.862
64.8	3	1	0	0	0	0	1	0	0	1	1	-1	-1	-1	-1	0.691	0.863
64.93	3	1	0	0	0	0	1	0	0	1	1	-1	-1	-1	-1	0.69	0.865
65.06	3	1	0	0	0	0	1	0	0	1	1	-1	-1	-1	-1	0.689	0.866
65.19	3	1	0	0	0	0	1	0	0	1	1	-1	-1	-1	-1	0.689	0.868
65.32	3	1	0	0	0	0	1	0	0	1	1	-1	-1	-1	-1	0.688	0.869
65.47	3	1	0	0	0	0	1	0	0	1	1	-1	-1	-1	-1	0.687	0.871
65.69	3	1	0	0	0	0	1	0	0	1	1	-1	-1	-1	-1	0.686	0.872
65.82	3	1	0	0	0	0	1	0	0	1	1	-1	-1	-1	-1	0.686	0.874
65.95	3	1	0	0	0	0	1	0	0	1	1	-1	-1	-1	-1	0.685	0.875
66.08	3	1	0	0	0	0	1	0	0	1	1	-1	-1	-1	-1	0.684	0.877
66.21	3	1	0	0	0	0	1	0	0	1	1	-1	-1	-1	-1	0.684	0.878
66.34	3	1	0	0	0	0	1	0	0	1	1	-1	-1	-1	-1	0.683	0.88
66.47	3	1	0	0	0	0	1	0	0	1	1	-1	-1	-1	-1	0.682	0.881
66.6	3	1	0	0	0	0	1	0	0	1	1	-1	-1	-1	-1	0.682	0.883
66.82	3	1	0	0	0	0	1	0	0	1	1	-1	-1	-1	-1	0.681	0.884
66.95	3	1	0	0	0	0	1	0	0	1	1	-1	-1	-1	-1	0.68	0.886
67.09	3	1	0	0	0	0	1	0	0	1	1	-1	-1	-1	-1	0.679	0.887
67.23	3	1	0	0	0	0	1	0	0	1	1	-1	-1	-1	-1	0.679	0.889
67.38	3	1	0	0	0	0	1	0	0	1	1	-1	-1	-1	-1	0.678	0.89
67.52	3	1	0	0	0	0	1	0	0	1	1	-1	-1	-1	-1	0.677	0.892
67.64	3	1	0	0	0	0	1	0	0	1	1	-1	-1	-1	-1	0.677	0.893
67.77	3	1	0	0	0	0	1	0	0	1	1	-1	-1	-1	-1	0.676	0.895
67.97	3	1	0	0	0	0	1	0	0	1	1	-1	-1	-1	-1	0.675	0.896
68.09	3	1	0	0	0	0	1	0	0	1	1	-1	-1	-1	-1	0.675	0.898
68.21	3	1	0	0	0	0	1	0	0	1	1	-1	-1	-1	-1	0.674	0.899
68.34	3	1	0	0	0	0	1	0	0	1	1	-1	-1	-1	-1	0.673	0.901
68.48	3	1	0	0	0	0	1	0	0	1	1	-1	-1	-1	-1	0.672	0.902
68.62	3	1	0	0	0	0	1	0	0	1	1	-1	-1	-1	-1	0.672	0.904
68.75	3	1	0	0	0	0	1	0	0	1	1	-1	-1	-1	-1	0.671	0.905
68.87	3	1	0	0	0	0	1	0	0	1	1	-1	-1	-1	-1	0.67	0.907
69.07	3	1	0	0	0	0	1	0	0	1	1	-1	-1	-1	-1	0.67	0.908
69.19	3	1	0	0	0	0	1	0	0	1	1	-1	-1	-1	-1	0.669	0.91
69.31	3	1	0	0	0	0	1	0	0	1	1	-1	-1	-1	-1	0.668	0.911
69.44	3	1	0	0	0	0	1	0	0	1	1	-1	-1	-1	-1	0.668	0.913
69.57	3	1	0	0	0	0	1	0	0	1	1	-1	-1	-1	-1	0.667	0.914
69.69	3	1	0	0	0	0	1	0	0	1	1	-1	-1	-1	-1	0.666	0.916
69.81	3	1	0	0	0	0	1	0	0	1	1	-1	-1	-1	-1	0.665	0.917
69.93	3	1	0	0	0	0	1	0	0	1	1	-1	-1	-1	-1	0.665	0.919
70.13	3	1	0	0	0	0	1	0	0	1	1	-1	-1	-1	-1	0.664	0.92
70.25	3	1	0	0	0	0	1	0	0	1	1	-1	-1	-1	-1	0.663	0.922
70.37	3	1	0	0	0	0	1	0	0	1	1	-1	-1	-1	-1	0.663	0.923
70.49	3	1	0	0	0	0	1	0	0	1	1	-1	-1	-1	-1	0.662	0.925
70.61	3	1	0	0	0	0	1	0	0	1	1	-1	-1	-1	-1	0.661	0.926
70.75	3	1	0	0	0	0	1	0	0	1	1	-1	-1	-1	-1	0.661	0.928
70.87	3	1	0	0	0	0	1	0	0	1	1	-1	-1	-1	-1	0.66	0.929
70.99	3	1	0	0	0	0	1	0	0	1	1	-1	-1	-1	-1	0.659	0.931
71.19	3	1	0	0	0	0	1	0	0	1	1	-1	-1	-1	-1	0.658	0.932
71.32	3	1	0	0	0	0	1	0	0	1	1	-1	-1	-1	-1	0.658	0.934
71.44	3	1	0	0	0	0	1	0	0	1	1	-1	-1	-1	-1	0.657	0.935
71.56	3	1	0	0	0	0	1	0	0	1	1	-1	-1	-1	-1	0.656	0.937
71.69	3	1	0	0	0	0	1	0	0	1	1	-1	-1	-1	-1	0.656	0.938
71.81	3	1	0	0	0	0	1	0	0	1	1	-1	-1	-1	-1	0.655	0.94
71.93	3	1	0	0	0	0	1	0	0	1	1	-1	-1	-1	-1	0.654	0.941
72.05	3	1	0	0	0	0	1	0	0	1	1	-1	-1	-1	-1	0.654	0.943
72.26	3	1	0	0	0	0	1	0	0	1	1	-1	-1	-1	-1	0.653	0.944
72.39	3	1	0	0	0	0	1	0	0	1	1	-1	-1	-1	-1	0.652	0.946
72.52	3	1	0	0	0	0	1	0	0	1	1	-1	-1	-1	-1	0.651	0.947
72.64	3	1	0	0	0	0	1	0	0	1	1	-1	-1	-1	-1	0.651	0.949
72.76	3	1	0	0	0	0	1	0	0	1	1	-1	-1	-1	-1	0.65	0.95
72.88	3	1	0	0	0	0	1	0	0	1	1	-1	-1	-1	-1	0.649	0.952
73.01	3	1	0	0	0	0	1	0	0	1	1	-1	-1	-1	-1	0.649	0.953
73.14	3	1	0	0	0	0	1	0	0	1	1	-1	-1	-1	-1	0.648	0.955
73.34	3	1	0	0	0	0	1	0	0	1	1	-1	-1	-1	-1	0.647	0.956
73.49	3	1	0	0	0	0	1	0	0	1	1	-1	-1	-1	-1	0.647	0.958
73.63	3	1	0	0	0	0	1	0	0	1	1	-1	-1	-1	-1	0.646	0.959
73.78	3	1	0	0	0	0	1	0	0	1	1	-1	-1	-1	-1	0.645	0.961
73.93	3	1	0	0	0	0	1	0	0	1	1	-1	-1	-1	-1	0.644	0.962
74.09	3	1	0	0	0	0	1	0	0	1	1	-1	-1	-1	-1	0.644	0.964
74.24	3	1	0	0	0	0	1	0	0	1	1	-1	-1	-1	-1	0.643	0.965
74.39	3	1	0	0	0	0	1	0	0	1	1	-1	-1	-1	-1	0.642	0.967
74.63	3	1	0	0	0	0	1	0	0	1	1	-1	-1	-1	-1	0.642	0.968
74.78	3	1	0	0	0	0	1	0	0	1	1	-1	-1	-1	-1	0.641	0.97
74.93	3	1	0	0	0	0	1	0	0	1	1	-1	-1	-1	-1	0.64	0.971
75.07	3	1	0	0	0	0	1	0	0	1	1	-1	-1	-1	-1	0.64	0.973
75.22	3	1	0	0	0	0	1	0	0	1	1	-1	-1	-1	-1	0.639	0.974
75.37	3	1	0	0	0	0	1	0	0	1	1	-1	-1	-1	-1	0.638	0.976
75.52	3	1	0	0	0	0	1	0	0	1	1	-1	-1	-1	-1	0.637	0.977
75.67	3	1	0	0	0	0	1	0	0	1	1	-1	-1	-1	-1	0.637	0.979
75.91	3	1	0	0	0	0	1	0	0	1	1	-1	-1	-1	-1	0.636	0.98
76.06	3	1	0	0	0	0	1	0	0	1	1	-1	-1	-1	-1	0.635	0.982
76.2	3	1	0	0	0	0	1	0	0	1	1	-1	-1	-1	-1	0.635	0.983
76.35	3	1	0	0	0	0	1	0	0	1	1	-1	-1	-1	-1	0.634	0.985
76.5	3	1	0	0	0	0	1	0	0	1	1	-1	-1	-1	-1	0.633	0.986
76.65	3	1	0	0	0	0	1	0	0	1	1	-1	-1	-1	-1	0.633	0.988
76.8	3	1	0	0	0	0	1	0	0	1	1	-1	-1	-1	-1	0.632	0.989
76.96	3	1	0	0	0	0	1	0	0	1	1	-1	-1	-1	-1	0.631	0.991
77.2	3	1	0.005	0.005	0	0	1	0	0	1	1	-1	-1	-1	-1	0.63	0.992
77.34	3	1	0.011	0.011	0	0	1	0	0	1	1	-1	-1	-1	-1	0.63	0.994
77.49	3	1	0.016	0.016	0	0	1	0	0	1	1	-1	-1	-1	-1	0.629	0.995
77.65	3	1	0.021	0.022	0	0	1	0	0	1	1	-1	-1	-1	-1	0.628	0.997
77.81	3	1	0.026	0.027	0	0	1	0	0	1	1	-1	-1	-1	-1	0.628	0.998
77.96	3	1	0.031	0.032	0	0	1	0	0	1	1	-1	-1	-1	-1	0.627	1
78.11	3	1	0.032	0.033	0	0	1	0	0	1	1	-1	-1	-1	-1	0.626	1
78.26	3	1	0.032	0.033	0	0	1	0	0	1	1	-1	-1	-1	-1	0.626	1
78.502	3	1	0.033	0.034	0	0	1	0	0	1	1	-1	-1	-1	-1	0.625	1
78.67	3	1	0.033	0.034	0	0	1	0	0	1	1	-1	-1	-1	-1	0.624	1
78.82	3	1	0.034	0.035	0	0	1	0	0	1	1	-1	-1	-1	-1	0.623	1
78.97	3	1	0.035	0.036	0	0	1	0	0	1	1	-1	-1	-1	-1	0.623	1
79.11	3	1	0.037	0.038	0	0	1	0	0	1	1	-1	-1	-1	-1	0.622	1
79.26	3	1	0.037	0.038	0	0	1	0	0	1	1	-1	-1	-1	-1	0.621	1
79.41	3	1	0.037	0.039	0	0	1	0	0	1	1	-1	-1	-1	-1	0.621	1
79.57	3	1	0.037	0.039	0	0	1	0	0	1	1	-1	-1	-1	-1	0.62	1
79.81	3	1	0.038	0.039	0	0	1	0	0	1	1	-1	-1	-1	-1	0.619	1
79.96	3	1	0.038	0.04	0	0	1	0	0	1	1	-1	-1	-1	-1	0.619	1
80.13	4	1	0.474	0	0	0	0.9	1	0	1	1	-1	-1	1	1	0.618	1
80.29	4	1	0.474	0	0	0	0.9	1	0	1	1	-1	-1	1	1	0.617	1
80.44	4	1	0.474	0	0	0	0.9	1	0	1	1	-1	-1	1	1	0.616	1
80.6	4	1	0.474	0	0	0	0.899	1	0	1	1	-1	-1	1	1	0.616	1
80.75	4	1	0.473	0	0	0	0.899	1	0	1	1	-1	-1	1	1	0.615	1
80.93	4	1	0.473	0	0	0	0.899	1	0	1	1	-1	-1	1	1	0.614	1
81.18	4	1	0.463	0	0	0	0.863	1	0	1	1	-1	-1	1	1	0.614	1
81.36	4	1	0.463	0	0	0	0.863	1	0	1	1	-1	-1	1	1	0.613	1
81.53	4	1	0.463	0	0	0	0.863	1	0	1	1	-1	-1	1	1	0.612	1
81.71	4	1	0.463	0	0	0	0.863	1	0	1	1	-1	-1	1	1	0.612	1
81.88	4	1	0.463	0	0	0	0.863	1	0	1	1	-1	-1	1	1	0.611	1
82.05	4	1	0	0	0	0	0	1	0	1	-1	-1	-1	1	1	0.61	0
82.23	4	1	0	0	0	0	0	1	0	1	-1	-1	-1	1	1	0.609	0.002
82.41	4	1	0	0	0	0	0	1	0	1	-1	-1	-1	1	1	0.609	0.003
82.66	4	1	0	0	0	0	0	1	0	1	-1	-1	-1	1	1	0.608	0.004
82.83	4	1	0	0	0	0	0	1	0	1	-1	-1	-1	1	1	0.607	0.006
83	4	1	0	0	0	0	0	1	0	1	-1	-1	-1	1	1	0.607	0.008
83.17	4	1	0	0	0	0	0	1	0	1	-1	-1	1	1	1	0.606	0.009
83.33	4	1	0	0	0	0	0	1	0	1	-1	-1	1	1	1	0.605	0.011
83.51	3	1	0	0	0	0	1	0	0	1	-1	-1	1	1	1	0.605	0.012
83.67	3	1	0	0	0	0	1	0	0	1	-1	-1	-1	1	1	0.604	0.014
83.83	3	1	0	0	0	0	1	0	0	1	-1	-1	1	1	1	0.603	0.015
84.08	3	1	0	0	0	0	1	0	0	1	-1	-1	1	1	1	0.602	0.017
84.23	3	1	0	0	0	0	1	0	0	1	-1	-1	1	1	1	0.602	0.018
84.39	3	1	0	0	0	0	1	0	0	1	-1	-1	1	1	1	0.601	0.02
84.56	3	1	0	0	0	0	1	0	0	1	-1	-1	1	1	1	0.6	0.021
84.72	3	1	0	0	0	0	1	0	0	1	-1	-1	1	1	1	0.6	0.022
84.88	3	1	0	0	0	0	1	0	0	1	-1	-1	1	1	1	0.599	0.024
85.03	3	1	0	0	0	0	1	0	0	1	-1	-1	1	1	1	0.598	0.025
85.19	3	1	0	0	0	0	1	0	0	1	-1	-1	1	1	1	0.598	0.027
85.43	3	1	0	0	0	0	1	0	0	1	-1	-1	1	1	1	0.597	0.028
85.6	3	1	0	0	0	0	1	0	0	1	-1	-1	1	1	1	0.596	0.03
85.75	3	1	0	0	0	0	1	0	0	1	-1	-1	1	1	1	0.595	0.031
85.89	3	1	0	0	0	0	1	0	0	1	-1	-1	1	1	1	0.595	0.033
86.04	3	1	0	0	0	0	1	0	0	1	-1	-1	1	1	1	0.594	0.034
86.19	3	1	0	0	0	0	1	0	0	1	-1	-1	1	1	1	0.593	0.036
86.34	3	1	0	0	0	0	1	0	0	1	-1	-1	1	1	1	0.593	0.037
86.49	3	1	0	0	0	0	1	0	0	1	-1	-1	1	1	1	0.592	0.039
86.7	3	1	0	0	0	0	1	0	0	1	-1	-1	1	1	1	0.591	0.04
86.85	3	1	0	0	0	0	1	0	0	1	-1	-1	1	1	1	0.591	0.042
87.01	3	1	0	0	0	0	1	0	0	1	-1	-1	1	1	1	0.59	0.043
87.17	3	1	0	0	0	0	1	0	0	1	-1	-1	1	1	1	0.589	0.045
87.33	3	1	0	0	0	0	1	0	0	1	-1	-1	1	1	1	0.588	0.046
87.49	3	1	0	0	0	0	1	0	0	1	-1	-1	1	1	1	0.588	0.048
87.63	3	1	0	0	0	0	1	0	0	1	-1	-1	1	1	1	0.587	0.049
87.79	3	1	0	0	0	0	1	0	0	1	-1	-1	1	1	1	0.586	0.051
88.03	3	1	0	0	0	0	1	0	0	1	-1	-1	1	1	1	0.586	0.052
88.19	3	1	0	0	0	0	1	0	0	1	-1	-1	1	1	1	0.585	0.054
88.35	3	1	0	0	0	0	1	0	0	1	-1	-1	1	1	1	0.584	0.055
88.49	3	1	0	0	0	0	1	0	0	1	-1	-1	1	1	1	0.584	0.057
88.62	3	1	0	0	0	0	1	0	0	1	-1	-1	1	1	1	0.583	0.058
88.77	3	1	0	0	0	0	1	0	0	1	-1	-1	1	1	1	0.582	0.06
88.91	3	1	0	0	0	0	1	0	0	1	-1	-1	1	1	1	0.581	0.061
89.07	3	1	0	0	0	0	1	0	0	1	-1	-1	1	1	1	0.581	0.063
89.31	3	1	0	0	0	0	1	0	0	1	-1	-1	1	1	1	0.58	0.064
89.45	3	1	0	0	0	0	1	0	0	1	-1	-1	1	1	1	0.579	0.066
89.61	3	1	0	0	0	0	1	0	0	1	-1	-1	1	1	1	0.579	0.067
89.75	3	1	0	0	0	0	1	0	0	1	-1	-1	1	1	1	0.578	0.069
89.91	3	1	0	0	0	0	1	0	0	1	-1	-1	1	1	1	0.577	0.071
90.05	3	1	0	0	0	0	1	0	0	1	-1	-1	1	1	1	0.577	0.072
90.18	3	1	0	0	0	0	1	0	0	1	-1	-1	1	1	1	0.576	0.074
90.33	3	1	0	0	0	0	1	0	0	1	-1	-1	1	1	1	0.575	0.075
90.55	3	1	0	0	0	0	1	0	0	1	-1	-1	1	1	1	0.574	0.077
90.68	3	1	0	0	0	0	1	0	0	1	-1	-1	1	1	1	0.574	0.078
90.82	3	1	0	0	0	0	1	0	0	1	-1	-1	1	1	1	0.573	0.08
90.95	3	1	0	0	0	0	1	0	0	1	-1	-1	1	1	1	0.572	0.081
91.08	3	1	0	0	0	0	1	0	0	1	-1	-1	1	1	1	0.572	0.083
91.24	3	1	0	0	0	0	1	0	0	1	-1	-1	1	1	1	0.571	0.084
91.39	3	1	0	0	0	0	1	0	0	1	-1	-1	1	1	1	0.57	0.086
91.53	3	1	0	0	0	0	1	0	0	1	-1	-1	1	1	1	0.57	0.087
91.74	3	1	0	0	0	0	1	0	0	1	-1	-1	1	1	1	0.569	0.089
91.87	3	1	0	0	0	0	1	0	0	1	-1	-1	1	1	1	0.568	0.09
92	3	1	0	0	0	0	1	0	0	1	-1	-1	1	1	1	0.567	0.092
92.13	3	1	0	0	0	0	1	0	0	1	-1	-1	1	1	1	0.567	0.093
92.28	3	1	0	0	0	0	1	0	0	1	-1	-1	1	1	1	0.566	0.095
92.41	3	1	0	0	0	0	1	0	0	1	-1	-1	1	1	1	0.565	0.096
92.54	3	1	0	0	0	0	1	0	0	1	-1	-1	1	1	1	0.565	0.098
92.67	3	1	0	0	0	0	1	0	0	1	-1	-1	1	1	1	0.564	0.099
92.89	3	1	0	0	0	0	1	0	0	1	-1	-1	1	1	1	0.563	0.101
93.02	3	1	0	0	0	0	1	0	0	1	-1	-1	1	1	1	0.563	0.102
93.15	3	1	0	0	0	0	1	0	0	1	-1	-1	1	1	1	0.562	0.104
93.29	3	1	0	0	0	0	1	0	0	1	-1	-1	1	1	1	0.561	0.105
93.43	3	1	0	0	0	0	1	0	0	1	-1	-1	1	1	1	0.56	0.107
93.56	3	1	0	0	0	0	1	0	0	1	-1	-1	1	1	1	0.56	0.108
93.7	3	1	0	0	0	0	1	0	0	1	-1	-1	1	1	1	0.559	0.11
93.83	3	1	0	0	0	0	1	0	0	1	-1	-1	1	1	1	0.558	0.111
94.04	3	1	0	0	0	0	1	0	0	1	-1	-1	1	1	1	0.558	0.113
94.17	3	1	0	0	0	0	1	0	0	1	-1	-1	1	1	1	0.557	0.114
94.32	3	1	0	0	0	0	1	0	0	1	-1	-1	1	1	1	0.556	0.116
94.45	3	1	0	0	0	0	1	0	0	1	-1	-1	1	1	1	0.556	0.117
94.58	3	1	0	0	0	0	1	0	0	1	-1	-1	1	1	1	0.555	0.119
94.71	3	1	0	0	0	0	1	0	0	1	-1	-1	1	1	1	0.554	0.12
94.84	3	1	0	0	0	0	1	0	0	1	-1	-1	1	1	1	0.553	0.122
94.97	3	1	0	0	0	0	1	0	0	1	-1	-1	1	1	1	0.553	0.123
95.18	3	1	0	0	0	0	1	0	0	1	-1	-1	1	1	1	0.552	0.125
95.31	3	1	0	0	0	0	1	0	0	1	-1	-1	1	1	1	0.551	0.126
95.46	3	1	0	0	0	0	1	0	0	1	-1	-1	1	1	1	0.551	0.128
95.59	3	1	0	0	0	0	1	0	0	1	-1	-1	1	1	1	0.55	0.129
95.72	3	1	0	0	0	0	1	0	0	1	-1	-1	1	1	1	0.549	0.131
95.86	3	1	0	0	0	0	1	0	0	1	-1	-1	1	1	1	0.549	0.132
95.99	3	1	0	0	0	0	1	0	0	1	-1	-1	1	1	1	0.548	0.134
96.12	3	1	0	0	0	0	1	0	0	1	-1	-1	1	1	1	0.547	0.135
96.33	3	1	0	0	0	0	1	0	0	1	-1	-1	1	1	1	0.546	0.137
96.46	3	1	0	0	0	0	1	0	0	1	-1	-1	1	1	1	0.546	0.138
96.59	3	1	0	0	0	0	1	0	0	1	-1	-1	1	1	1	0.545	0.14
96.72	3	1	0	0	0	0	1	0	0	1	-1	-1	1	1	1	0.544	0.141
96.85	3	1	0	0	0	0	1	0	0	1	-1	-1	1	1	1	0.544	0.143
96.98	3	1	0	0	0	0	1	0	0	1	-1	-1	1	1	1	0.543	0.144
97.12	3	1	0	0	0	0	1	0	0	1	-1	-1	1	1	1	0.542	0.146
97.26	3	1	0	0	0	0	1	0	0	1	-1	-1	1	1	1	0.542	0.147
97.48	3	1	0	0	0	0	1	0	0	1	-1	-1	1	1	1	0.541	0.149
97.61	3	1	0	0	0	0	1	0	0	1	-1	-1	1	1	1	0.54	0.15
97.74	3	1	0	0	0	0	1	0	0	1	-1	-1	1	1	1	0.539	0.152
97.87	3	1	0	0	0	0	1	0	0	1	-1	-1	1	1	1	0.539	0.153
98	3	1	0	0	0	0	1	0	0	1	-1	-1	1	1	1	0.538	0.155
98.13	3	1	0	0	0	0	1	0	0	1	-1	-1	1	1	1	0.537	0.156
98.26	3	1	0	0	0	0	1	0	0	1	-1	-1	1	1	1	0.537	0.158
98.39	3	1	0	0	0	0	1	0	0	1	-1	-1	1	1	1	0.536	0.159
98.6	3	1	0	0	0	0	1	0	0	1	-1	-1	1	1	1	0.535	0.161
98.73	3	1	0	0	0	0	1	0	0	1	-1	-1	1	1	1	0.535	0.162
98.86	3	1	0	0	0	0	1	0	0	1	-1	-1	1	1	1	0.534	0.163
99	3	1	0	0	0	0	1	0	0	1	-1	-1	1	1	1	0.533	0.165
99.13	3	1	0	0	0	0	1	0	0	1	-1	-1	1	1	1	0.532	0.166
99.27	3	1	0	0	0	0	1	0	0	1	-1	-1	1	1	1	0.532	0.168
99.4	3	1	0	0	0	0	1	0	0	1	-1	-1	1	1	1	0.531	0.169
99.53	3	1	0	0	0	0	1	0	0	1	-1	-1	1	1	1	0.53	0.171
99.74	3	1	0	0	0	0	1	0	0	1	-1	-1	1	1	1	0.53	0.172
99.87	3	1	0	0	0	0	1	0	0	1	-1	-1	1	1	1	0.529	0.174
100	3	1	0	0	0	0	1	0	0	1	-1	-1	1	1	1	0.528	0.175
100.13	3	1	0	0	0	0	1	0	0	1	-1	-1	1	1	1	0.528	0.177
100.26	3	1	0	0	0	0	1	0	0	1	-1	-1	1	1	1	0.527	0.178
100.39	3	1	0	0	0	0	1	0	0	1	-1	-1	1	1	1	0.526	0.18
100.52	3	1	0	0	0	0	1	0	0	1	-1	-1	1	1	1	0.525	0.181
100.65	3	1	0	0	0	0	1	0	0	1	-1	-1	1	1	1	0.525	0.183
100.86	3	1	0	0	0	0	1	0	0	1	-1	-1	1	1	1	0.524	0.184
100.99	3	1	0	0	0	0	1	0	0	1	-1	-1	1	1	1	0.523	0.186
101.13	3	1	0	0	0	0	1	0	0	1	-1	-1	1	1	1	0.523	0.187
101.26	3	1	0	0	0	0	1	0	0	1	-1	-1	1	1	1	0.522	0.189
101.39	3	1	0	0	0	0	1	0	0	1	-1	-1	1	1	1	0.521	0.19
101.52	3	1	0	0	0	0	1	0	0	1	-1	-1	1	1	1	0.521	0.192
101.65	3	1	0	0	0	0	1	0	0	1	-1	-1	1	1	1	0.52	0.193
101.78	3	1	0	0	0	0	1	0	0	1	-1	-1	1	1	1	0.519	0.195
101.99	3	1	0	0	0	0	1	0	0	1	-1	-1	1	1	1	0.518	0.196
102.13	3	1	0	0	0	0	1	0	0	1	-1	-1	1	1	1	0.518	0.198
102.3	3	1	0	0	0	0	1	0	0	1	-1	-1	1	1	1	0.517	0.199
102.43	3	1	0	0	0	0	1	0	0	1	-1	-1	1	1	1	0.516	0.201
102.56	3	1	0	0	0	0	1	0	0	1	-1	-1	1	1	1	0.516	0.202
102.69	3	1	0	0	0	0	1	0	0	1	-1	-1	1	1	1	0.515	0.204
102.82	3	1	0	0	0	0	1	0	0	1	-1	-1	1	1	1	0.514	0.205
102.95	3	1	0	0	0	0	1	0	0	1	-1	-1	1	1	1	0.514	0.207
103.17	3	1	0	0	0	0	1	0	0	1	-1	-1	1	1	1	0.513	0.208
103.31	3	1	0	0	0	0	1	0	0	1	-1	-1	1	1	1	0.512	0.21
103.46	3	1	0	0	0	0	1	0	0	1	-1	-1	1	1	1	0.511	0.211
103.59	3	1	0	0	0	0	1	0	0	1	-1	-1	1	1	1	0.511	0.213
103.72	3	1	0	0	0	0	1	0	0	1	-1	-1	1	1	1	0.51	0.214
103.85	3	1	0	0	0	0	1	0	0	1	-1	-1	1	1	1	0.509	0.216
103.98	3	1	0	0	0	0	1	0	0	1	-1	-1	1	1	1	0.509	0.217
104.12	3	1	0	0	0	0	1	0	0	1	-1	-1	1	1	1	0.508	0.219
104.33	3	1	0	0	0	0	1	0	0	1	-1	-1	1	1	1	0.507	0.22
104.46	3	1	0	0	0	0	1	0	0	1	-1	-1	1	1	1	0.507	0.222
104.59	3	1	0	0	0	0	1	0	0	1	-1	-1	1	1	1	0.506	0.223
104.72	3	1	0	0	0	0	1	0	0	1	-1	-1	1	1	1	0.505	0.225
104.85	3	1	0	0	0	0	1	0	0	1	-1	-1	1	1	1	0.504	0.226
104.99	3	1	0	0	0	0	1	0	0	1	-1	-1	1	1	1	0.504	0.228
105.14	3	1	0	0	0	0	1	0	0	1	-1	-1	1	1	1	0.503	0.229
105.27	3	1	0	0	0	0	1	0	0	1	-1	-1	1	1	1	0.502	0.231
105.5	3	1	0	0	0	0	1	0	0	1	-1	-1	1	1	1	0.502	0.232
105.63	3	1	0	0	0	0	1	0	0	1	-1	-1	1	1	1	0.501	0.234
105.76	3	1	0	0	0	0	1	0	0	1	-1	-1	1	1	1	0.5	0.235
105.89	3	1	0	0	0	0	1	0	0	1	-1	-1	1	1	1	0.5	0.237
106.02	3	1	0	0	0	0	1	0	0	1	-1	-1	1	1	1	0.499	0.238
106.17	3	1	0	0	0	0	1	0	0	1	-1	-1	1	1	1	0.498	0.24
106.3	3	1	0	0	0	0	1	0	0	1	-1	-1	1	1	1	0.497	0.241
106.44	3	1	0	0	0	0	1	0	0	1	-1	-1	1	1	1	0.497	0.243
106.65	3	1	0	0	0	0	1	0	0	1	-1	-1	1	1	1	0.496	0.244
106.78	3	1	0	0	0	0	1	0	0	1	-1	-1	1	1	1	0.495	0.246
106.92	3	1	0	0	0	0	1	0	0	1	-1	-1	1	1	1	0.495	0.247
107.06	3	1	0	0	0	0	1	0	0	1	-1	-1	1	1	1	0.494	0.249
107.19	3	1	0	0	0	0	1	0	0	1	-1	-1	1	1	1	0.493	0.25
107.32	3	1	0	0	0	0	1	0	0	1	-1	-1	1	1	1	0.493	0.252
107.45	3	1	0	0	0	0	1	0	0	1	-1	-1	1	1	1	0.492	0.253
107.58	3	1	0	0	0	0	1	0	0	1	-1	-1	1	1	1	0.491	0.255
107.8	3	1	0	0	0	0	1	0	0	1	-1	-1	1	1	1	0.49	0.256
107.94	3	1	0	0	0	0	1	0	0	1	-1	-1	1	1	1	0.49	0.258
108.09	3	1	0	0	0	0	1	0	0	1	-1	-1	1	1	1	0.489	0.259
108.22	3	1	0	0	0	0	1	0	0	1	-1	-1	1	1	1	0.488	0.261
108.36	3	1	0	0	0	0	1	0	0	1	-1	-1	1	1	1	0.488	0.262
108.49	3	1	0	0	0	0	1	0	0	1	-1	-1	1	1	1	0.487	0.264
108.62	3	1	0	0	0	0	1	0	0	1	-1	-1	1	1	1	0.486	0.265
108.75	3	1	0	0	0	0	1	0	0	1	-1	-1	1	1	1	0.486	0.267
108.96	3	1	0	0	0	0	1	0	0	1	-1	-1	1	1	1	0.485	0.268
109.1	3	1	0	0	0	0	1	0	0	1	-1	-1	1	1	1	0.484	0.27
109.23	3	1	0	0	0	0	1	0	0	1	-1	-1	1	1	1	0.483	0.271
109.37	3	1	0	0	0	0	1	0	0	1	-1	-1	1	1	1	0.483	0.273
109.51	3	1	0	0	0	0	1	0	0	1	-1	-1	1	1	1	0.482	0.274
109.64	3	1	0	0	0	0	1	0	0	1	-1	-1	1	1	1	0.481	0.276
109.77	3	1	0	0	0	0	1	0	0	1	-1	-1	1	1	1	0.481	0.277
109.9	3	1	0	0	0	0	1	0	0	1	-1	-1	1	1	1	0.48	0.279
110.12	3	1	0	0	0	0	1	0	0	1	-1	-1	1	1	1	0.479	0.28
110.25	3	1	0	0	0	0	1	0	0	1	-1	-1	1	1	1	0.479	0.282
110.381	3	1	0	0	0	0	1	0	0	1	-1	-1	1	1	1	0.478	0.283
110.51	3	1	0	0	0	0	1	0	0	1	-1	-1	1	1	1	0.477	0.285
110.64	3	1	0.002	0.002	0	0	1	0	0	1	-1	-1	1	1	1	0.476	0.287
110.77	3	1	0.008	0.008	0	0	1	0	0	1	-1	-1	1	1	1	0.476	0.288
110.91	3	1	0.013	0.013	0	0	1	0	0	1	-1	-1	1	1	1	0.475	0.29
111.06	3	1	0.018	0.018	0	0	1	0	0	1	-1	-1	1	1	1	0.474	0.291
111.28	3	1	0.023	0.024	0	0	1	0	0	1	-1	-1	1	1	1	0.474	0.293
111.41	3	1	0.028	0.029	0	0	1	0	0	1	-1	-1	1	1	1	0.473	0.294
111.54	3	1	0.034	0.035	0	0	1	0	0	1	-1	-1	1	1	1	0.472	0.296
111.67	3	1	0.039	0.04	0	0	1	0	0	1	-1	-1	1	1	1	0.472	0.297
111.8	3	1	0.044	0.046	0	0	1	0	0	1	-1	-1	1	1	1	0.471	0.299
111.93	3	1	0.049	0.051	0	0	1	0	0	1	-1	-1	1	1	1	0.47	0.3
112.07	3	1	0.053	0.056	0	0	1	0	0	1	-1	-1	1	1	1	0.469	0.302
112.21	3	1	0.058	0.062	0	0	1	0	0	1	-1	-1	1	1	1	0.469	0.303
112.42	3	1	0.063	0.067	0	0	1	0	0	1	-1	-1	1	1	1	0.468	0.305
112.55	3	1	0.068	0.073	0	0	1	0	0	1	-1	-1	1	1	1	0.467	0.306
112.68	3	1	0.072	0.078	0	0	1	0	0	1	-1	-1	1	1	1	0.467	0.308
112.81	3	1	0.077	0.084	0	0	1	0	0	1	-1	-1	1	1	1	0.466	0.309
112.95	3	1	0.082	0.089	0	0	1	0	0	1	-1	-1	1	1	1	0.465	0.311
113.09	3	1	0.086	0.094	0	0	1	0	0	1	-1	-1	1	1	1	0.465	0.312
113.22	3	1	0.091	0.1	0	0	1	0	0	1	-1	-1	-1	1	1	0.464	0.314
113.35	3	1	0.095	0.105	0	0	1	0	0	1	-1	-1	-1	1	1	0.463	0.315
113.56	3	1	0.1	0.111	0	0	1	0	0	1	-1	-1	-1	1	1	0.462	0.317
113.69	3	1	0.104	0.116	0	0	1	0	0	1	-1	-1	-1	1	1	0.462	0.318
113.82	3	1	0.108	0.121	0	0	1	0	0	1	-1	-1	-1	1	1	0.461	0.32
113.95	3	1	0.113	0.127	0	0	1	0	0	1	-1	-1	-1	1	1	0.46	0.321
114.08	3	1	0.117	0.132	0	0	1	0	0	1	-1	-1	-1	1	1	0.46	0.323
114.21	3	1	0.121	0.138	0	0	1	0	0	1	-1	-1	-1	1	1	0.459	0.324
114.34	3	1	0.125	0.143	0	0	1	0	0	1	-1	-1	-1	1	1	0.458	0.326
114.47	3	1	0.129	0.149	0	0	1	0	0	1	-1	-1	-1	1	1	0.458	0.327
114.68	3	1	0.133	0.154	0	0	1	0	0	1	-1	-1	-1	1	1	0.457	0.329
114.8	3	1	0.138	0.159	0	0	1	0	0	1	-1	-1	-1	1	1	0.456	0.33
114.93	3	1	0.142	0.165	0	0	1	0	0	1	-1	-1	-1	1	1	0.455	0.332
115.06	3	1	0.146	0.17	0	0	1	0	0	1	-1	-1	-1	1	1	0.455	0.333
115.2	3	1	0.149	0.176	0	0	1	0	0	1	-1	-1	-1	1	1	0.454	0.335
115.33	3	1	0.152	0.18	0	0	1	0	0	1	-1	-1	-1	1	1	0.453	0.336
115.47	3	1	0.154	0.182	0	0	1	0	0	1	-1	-1	-1	1	1	0.453	0.338
115.59	3	1	0.158	0.187	0	0	1	0	0	1	-1	-1	-1	1	1	0.452	0.339
115.79	3	1	0.16	0.19	0	0	1	0	0	1	-1	-1	-1	1	1	0.451	0.341
115.91	3	1	0.163	0.195	0	0	1	0	0	1	-1	-1	-1	1	1	0.451	0.342
116.03	3	1	0.165	0.198	0	0	1	0	0	1	-1	-1	-1	1	1	0.45	0.344
116.16	3	1	0.169	0.203	0	0	1	0	0	1	-1	-1	-1	1	1	0.449	0.345
116.29	3	1	0.17	0.205	0	0	1	0	0	1	-1	-1	-1	1	1	0.448	0.347
116.42	3	1	0.174	0.21	0	0	1	0	0	1	-1	-1	-1	1	1	0.448	0.348
116.55	3	1	0.176	0.213	0	0	1	0	0	1	-1	-1	-1	1	1	0.447	0.35
116.68	3	1	0.179	0.218	0	0	1	0	0	1	-1	-1	-1	1	1	0.446	0.351
116.89	3	1	0.181	0.221	0	0	1	0	0	1	-1	-1	-1	1	1	0.446	0.353
117.02	3	1	0.184	0.226	0	0	1	0	0	1	-1	-1	-1	1	1	0.445	0.354
117.15	3	1	0.188	0.231	0	0	1	0	0	1	-1	-1	-1	-1	-1	0.444	0.356
117.28	3	1	0.188	0.232	0	0	1	0	0	1	-1	-1	-1	-1	-1	0.444	0.357
117.41	3	1	0.192	0.237	0	0	1	0	0	1	-1	-1	-1	-1	-1	0.443	0.359
117.55	3	1	0.194	0.24	0	0	1	0	0	1	-1	-1	-1	-1	-1	0.442	0.36
117.68	3	1	0.196	0.244	0	0	1	0	0	1	-1	-1	-1	-1	-1	0.441	0.362
117.81	3	1	0.198	0.248	0	0	1	0	0	1	-1	-1	-1	-1	-1	0.441	0.363
118.03	3	1	0.201	0.252	0	0	1	0	0	1	-1	-1	-1	-1	-1	0.44	0.365
118.15	3	1	0.203	0.255	0	0	1	0	0	1	-1	-1	-1	-1	-1	0.439	0.366
118.29	3	1	0	0	0	0	1	0	0	1	-1	-1	-1	-1	-1	0.439	0.368
118.41	3	1	0	0	0	0	1	0	0	1	-1	-1	-1	-1	-1	0.438	0.369
118.58	0	1	0	1	0	0	0	0	0	-1	-1	-1	-1	-1	-1	0.437	0.371
118.71	0	1	0	1	0	0	0	0	0	-1	-1	-1	-1	-1	-1	0.437	0.372
118.84	0	1	0	1	0	0	0	0	0	-1	-1	-1	-1	-1	-1	0.436	0.374
118.99	0	1	0	1	0	0	0	0	0	-1	-1	-1	-1	-1	-1	0.435	0.375
119.2	0	1	0	1	0	0	0	0	0	-1	-1	-1	-1	-1	-1	0.434	0.377
119.33	0	1	0	1	0	0	0	0	0	-1	-1	-1	-1	-1	-1	0.434	0.378
119.46	0	1	0	1	0	0	0	0	0	-1	-1	-1	-1	-1	-1	0.433	0.38
119.6	0	1	0	1	0	0	0	0	0	-1	-1	-1	-1	-1	-1	0.432	0.381
119.74	0	1	0	1	0	0	0	0	0	-1	-1	-1	-1	-1	-1	0.432	0.383
119.87	0	1	0	1	0	0	0	0	0	-1	-1	-1	-1	-1	-1	0.431	0.384

## Sheet: Supp-da10d1
t	Win	Eff	Dis	Can_seek	Can_pickup	Wall_seek	Nest_seek	Can_deposit	Null	Wall	Grip	Can	Corner	Light	Nest	Fear	Hunger
0.21	2	0.47625	0	0	0	0.476	0	0	0.524	-1	-1	-1	-1	-1	-1	1	0.2
0.45	2	0.47626	0	0	0	0.476	0	0	0.524	-1	-1	-1	-1	-1	-1	0.999	0.201
0.61	2	0.47625	0	0	0	0.476	0	0	0.524	-1	-1	-1	-1	-1	-1	0.999	0.203
0.77	2	0.47613	0	0	0	0.476	0	0	0.524	-1	-1	-1	-1	-1	-1	0.998	0.204
0.93	2	0.47606	0	0	0	0.476	0	0	0.524	-1	-1	-1	-1	-1	-1	0.997	0.206
1.08	2	0.47599	0	0	0	0.476	0	0	0.524	-1	-1	-1	-1	-1	-1	0.997	0.207
1.23	2	0.47591	0	0	0	0.476	0	0	0.524	-1	-1	-1	-1	-1	-1	0.996	0.209
1.39	2	0.47584	0	0	0	0.476	0	0	0.524	-1	-1	-1	-1	-1	-1	0.995	0.21
1.55	2	0.47576	0	0	0	0.476	0	0	0.524	-1	-1	-1	-1	-1	-1	0.994	0.212
1.79	2	0.47569	0	0	0	0.476	0	0	0.524	-1	-1	-1	-1	-1	-1	0.994	0.213
1.94	2	0.47561	0	0	0	0.476	0	0	0.524	-1	-1	-1	-1	-1	-1	0.993	0.215
2.09	2	0.47554	0	0	0	0.476	0	0	0.524	-1	-1	-1	-1	-1	-1	0.992	0.216
2.23	2	0.47546	0	0	0	0.475	0	0	0.525	-1	-1	-1	-1	-1	-1	0.992	0.218
2.38	2	0.47539	0	0	0	0.475	0	0	0.525	-1	-1	-1	-1	-1	-1	0.991	0.219
2.54	2	0.47531	0	0	0	0.475	0	0	0.525	-1	-1	-1	-1	-1	-1	0.99	0.221
2.7	2	0.47524	0	0	0	0.475	0	0	0.525	-1	-1	-1	-1	-1	-1	0.99	0.222
2.86	2	0.47516	0	0	0	0.475	0	0	0.525	-1	-1	-1	-1	-1	-1	0.989	0.224
3.09	2	0.47509	0	0	0	0.475	0	0	0.525	-1	-1	-1	-1	-1	-1	0.988	0.225
3.23	2	0.47501	0	0	0	0.475	0	0	0.525	-1	-1	-1	-1	-1	-1	0.987	0.227
3.37	2	0.47494	0	0	0	0.475	0	0	0.525	-1	-1	-1	-1	-1	-1	0.987	0.228
3.51	2	0.47486	0	0	0	0.475	0	0	0.525	-1	-1	-1	-1	-1	-1	0.986	0.23
3.65	2	0.47479	0	0	0	0.475	0	0	0.525	-1	-1	-1	-1	-1	-1	0.985	0.231
3.81	2	0.47471	0	0	0	0.475	0	0	0.525	-1	-1	-1	-1	-1	-1	0.985	0.233
3.95	2	0.47464	0	0	0	0.475	0	0	0.525	-1	-1	-1	-1	-1	-1	0.984	0.234
4.09	2	0.47456	0	0	0	0.475	0	0	0.525	-1	-1	-1	-1	-1	-1	0.983	0.236
4.31	2	0.47449	0	0	0	0.474	0	0	0.526	-1	-1	-1	-1	-1	-1	0.983	0.237
4.45	2	0.47442	0	0	0	0.474	0	0	0.526	-1	-1	-1	-1	-1	-1	0.982	0.239
4.59	2	0.47434	0	0	0	0.474	0	0	0.526	-1	-1	-1	-1	-1	-1	0.981	0.24
4.73	2	0.47427	0	0	0	0.474	0	0	0.526	-1	-1	-1	-1	-1	-1	0.98	0.242
4.87	2	0.47419	0	0	0	0.474	0	0	0.526	-1	-1	-1	-1	-1	-1	0.98	0.243
5.01	2	0.47412	0	0	0	0.474	0	0	0.526	-1	-1	-1	-1	-1	-1	0.979	0.245
5.15	2	0.47404	0	0	0	0.474	0	0	0.526	-1	-1	-1	-1	-1	-1	0.978	0.246
5.29	2	0.47397	0	0	0	0.474	0	0	0.526	-1	-1	-1	-1	-1	-1	0.978	0.248
5.51	2	0.47389	0	0	0	0.474	0	0	0.526	-1	-1	-1	-1	-1	-1	0.977	0.249
5.65	2	0.47382	0	0	0	0.474	0	0	0.526	-1	-1	-1	-1	-1	-1	0.976	0.251
5.79	2	0.47374	0	0	0	0.474	0	0	0.526	-1	-1	-1	-1	-1	-1	0.976	0.252
5.93	2	0.47367	0	0	0	0.474	0	0	0.526	-1	-1	-1	-1	-1	-1	0.975	0.254
6.07	2	0.47359	0	0	0	0.474	0	0	0.526	-1	-1	-1	-1	-1	-1	0.974	0.255
6.21	2	0.47352	0	0	0	0.474	0	0	0.526	-1	-1	-1	-1	-1	-1	0.973	0.257
6.38	3	0.49072	0	0	0	0	0.491	0	0.509	1	-1	-1	-1	-1	-1	0.973	0.258
[truncated: 1,596 more rows]

## Sheet: Supp-da50d1
t	Win	Efficiency	Distortion	Can_seek	Can_pickup	Wall_seek	Nest_seek	Can_deposit	Null	Wall	Grip	Can	Corner	Light	Nest	Fear	Hunger
[truncated: 1,599 more rows]
