# Supplementary material for: Simulated Dopamine Modulation of a Neurorobotic Model of the Basal Ganglia
Source: Biomimetics (Basel). 2024 Feb 25;9(3):139. doi: 10.3390/biomimetics9030139 (PMC10967936; doi:10.3390/biomimetics9030139)
Supplement: Supplementary file 1 [file biomimetics-09-00139-s001.zip › Prescott_et_al_supplementary_materials/Data for Graphs and Tables/Study 2 Summary Data (Figures 9, 10, and 12).xlsx]

## Sheet: Runs_Soft
DA	Selection	run_n	file_name	date	time	dur(s)	dur(i)	act(s)	sw(n)	bt(n)	mnbt(s)	Fear	Hunger	CS_start	bt_cd(n)	CD_end	no_select	partial	clean	distorted	multiple	mult+	sal_mn	eff_mn	dis_mn	outcome	FA	AM	SM	FF	FRA	FG	LW	BT	TOD	TOP	1st C-pu	Duration	Dist	Plots	Comments
0.46	Soft	1	r1f	26.1.4	00:49:00	120.15	798	117.71	14	15	7.847	0.721	0.733	24.94	5	*	0	0	62.281	34.837	2.882	0	0.266	1	0.1	F				1		1		1
0.46	Soft	2	r2f	26.1.4	00:53:00	120.01	786	118.32	8	9	13.147	0.725	0.729	25.88	7	*	0	0	13.74	86.132	0.127	0	0.303	1	0.279	F				1	1			1
0.46	Soft	3	r3f	2.2.4	15:22:00	120.05	797	116.07	22	23	5.047	0.721	0.732	25.84	7	*	0	0	57.465	39.147	3.388	0	0.254	1	0.108	F				1		1		1
0.46	Soft	4	r4f	2.2.4	15:25:00	120.04	817	114.43	31	32	3.576	0.714	0.739	26.53	15	*	0	0	55.202	39.78	5.018	0	0.26	1	0.122	F				1		1	1	1
0.46	Soft	5	r5f	2.2.4	15:27:00	120.09	814	112.39	46	47	2.391	0.715	0.738	25.5	13	*	0	0	55.16	38.206	6.634	0	0.266	1	0.125	F				1		1	1	1
0.43	Soft	1	r1f	22.1.4	18:03:00	120.1	811	111.757	50	51	2.191	0.716	0.737	24.3	•	•	0	0	56.473	31.073	12.454	0	0.273	1	0.119	F				1		1		1			68.6	0.75
0.43	Soft	2	r2f	22.1.4	18:06:00	120.05	812	117.819	12	13	9.063	0.716	0.737	24.3	•	•	0	0	67.365	30.296	2.34	0	0.255	1	0.073	F				1		1		1			62.68	3.56				FA= failure to complete avoidance bout
0.43	Soft	3	r3f	23.1.4	00:18:00	120.05	818	116.12	24	25	4.645	0.714	0.739	25.81	•	•	0	0	63.325	30.807	5.868	0	0.267	1	0.095	F				1		1		1			55.77	3.49				FF= failure to complete foraging bout
0.43	Soft	4	r4f	23.1.4	00:24:00	120.1	815	116.86	18	19	6.151	0.715	0.738	26.58	•	•	0	0	67.73	30.061	2.209	0	0.254	1	0.071	F				1		1	1				45.36	3.57				AM= lack of movement despite strong motivation
0.43	Soft	5	r5	23.1.4	00:31:00	120.11	832	115.731	25	26	4.451	0.709	0.562	23.59	25	96.59	0	0	54.688	40.986	4.327	0	0.276	1	0.102	S							1				33.31	2.95				SM = evidence of bradykinesia (<75% or <50% normal movement)
0.43	Soft	6	r6	23.1.4	00:34:00	120.11	827	115.84	24	25	4.634	0.711	0.402	28.13	17	53.97	0	0	66.747	27.932	5.32	0	0.242	1	0.083	S							1				30.25	3.49				FG = failure to grasp cylinder during cylinder pickup
0.43	Soft	7	r7	23.1.4	00:36:00	120.08	821	116.68	18	19	6.141	0.713	0.442	24.82	17	73.76	0	0	60.049	35.932	4.019	0	0.247	1	0.094	S							1				30.58	3				FRA= failure to raise arm during cylinder-pickup
0.43	Soft	8	r8f	26.1.4	00:24:00	120.03	823	115.85	23	24	4.827	0.712	0.741	*	*	*	0	0	62.454	29.162	8.384	0	0.263	1	0.093	F				1		1		1			73.47	0.49				LW= failure to follow wall consistently (loses wall at least 4 times during either AV of FO)
0.43	Soft	9	r9f	26.1.4	00:27:00	120	828	115.519	28	29	3.983	0.71	0.743	*	*	*	0	0	62.319	30.676	7.005	0	0.275	1	0.105	F				1		1		1			41.96	3.61				TOP= time out trying to find can
0.43	Soft	10	r10f	26.1.4	00:30:00	120.02	810	113.67	33	34	3.343	0.717	0.737	*	*	*	0	0	62.963	30.37	6.667	0	0.265	1	0.093	F				1		1		1			45.62	3.53				TOD= time out trying to deposit can
0.43	Soft	11	r11f	26.1.4	00:32:00	120.07	765	114.68	32	33	3.475	0.732	0.721	*	*	*	0	0	58.562	32.026	9.412	0	0.263	1	0.107	F				1		1		1			73.38	0.76				BT= Behavioral trap= repetive movement or sequence (3+ attempts to grab cylinder with 10s)
0.43	Soft	12	r12	26.1.4	00:35:00	120.03	828	115.74	23	24	4.822	0.71	0.598	27.23	21	98.37	0	0	49.517	46.498	3.986	0	0.279	1	0.113	S							1				40.85	3.38	0.305
0.43	Soft	13	r13f	26.1.4	00:38:00	120.17	833	116.52	20	21	5.549	0.708	0.744	*	*	*	0	0	67.827	28.331	3.842	0	0.26	1	0.076	F				1		1		1			58.67	3.51	0.231
0.43	Soft	14	r14f	26.1.4	00:41:00	120.21	829	117.12	18	19	6.164	0.71	0.743	*	*	*	0	0	66.948	27.382	5.669	0	0.262	1	0.085	F				1		1		1			54.04	3.53	0.237
0.43	Soft	15	r15f	26.1.4	00:43:00	120.03	829	115.67	26	27	4.284	0.71	0.743	*	*	*	0	0	62.847	29.674	7.479	0	0.267	1	0.094	F				1		1		1			62.82	3.48	0.327
0.43	Soft	16	r16	26.1.4	00:45:00	120.14	832	114.67	35	36	3.185	0.709	0.454	26.55	33	76.12	0	0	56.611	37.139	6.25	0	0.263	1	0.1	S							1				28.25	2.92	0.237
0.4	Soft	1	r1f	21.1.4	02:22:00	120.01	811	118.81	6	7	16.973	0.716	0.737	29.49	•	•	0	0	80.518	19.482	0	0	0.252	1	0.032	F				1		1					53.06	3.53	0.188	epsc	Cylinder-seek distorts cylinder-pickup
0.4	Soft	2	r2	21.1.4	02:24:00	120.12	817	117.09	16	17	6.888	0.714	0.534	31.16	16	93.44	0	0	69.4	29.253	1.346	0	0.264	1	0.053	S											46.75	3.47	0.275
0.4	Soft	3	f3f	21.1.4	02:27:00	120.131	811	113.169	40	41	2.76	0.716	0.737	33.82	•	•	0	0	73.366	17.756	8.878	0	0.272	1	0.076	F				1		1					58.6	3.51	0.21
0.4	Soft	4	r4f	21.1.4	02:29:00	120.08	814	117.67	14	15	7.845	0.715	0.738	25.36	•	•	0	0	74.447	21.99	3.563	0	0.261	1	0.058	F				1		1					62.64	3.46	0.21
0.4	Soft	5	r5	22.1.4	16:00:00	120.01	815	115.919	24	25	4.637	0.715	0.483	27.6	23	83.33	0	0	68.957	28.834	2.209	0	0.259	1	0.058	S							1				39.95	3.46	0.24	eps
0.4	Soft	6	r6	25.1.4	23:49:00	120.039	814	116.301	23	24	4.846	0.715	0.593	25.51	23	102.049	0	0	59.828	37.961	2.211	0	0.277	1	0.063	S							1				40.769	3.46	0.229
0.4	Soft	7	r7	25.1.4	23:53:00	120	827	118.35	8	9	13.15	0.711	0.43	30.79	7	69.53	0	0	75.453	22.612	1.935	0	0.237	1	0.049	S											39.96	3.5	0.247
0.4	Soft	8	r8f	25.1.4	23:56:00	120.14	816	118.34	8	9	13.149	0.714	0.739	*	*	*	0	0	83.333	15.074	1.593	0	0.252	1	0.031	F				1		1					97.39	0.43	0
0.4	Soft	9	r9f	25.1.4	23:58:00	120.13	810	118.2	10	11	10.745	0.717	0.737	*	*	*	0	0	78.889	18.395	2.716	0	0.253	1	0.042	F				1		1					69.16	1.85	0.15
0.4	Soft	10	r10i	26.1.4	00:01:00	120.1	754	119.01	4	5	23.802	0.736	0.717	*	*	*	0	0	31.034	68.17	0.796	0	0.292	1	0.085	F				1	1						43.63	3.73	0.186	epsc	WS selected prematurely, leads to circling
0.4	Soft	11	r11f	26.1.4	00:03:00	120.05	822	117.89	12	13	9.068	0.712	0.741	*	*	*	0	0	76.277	17.032	6.691	0	0.26	1	0.063	F				1		1					83.6	0.66	0	epsc	Multiple-selection: CS distorts CP
0.4	Soft	12	r12	26.1.4	00:18:00	120.08	815	116.751	20	21	5.56	0.715	0.418	31	17	66.83	0	0	74.233	22.454	3.313	0	0.24	1	0.053	S											40.48	3.591	0.228
0.37	Soft	1	r1	21.1.4	00:07:00	120.09	808	118.26	10	11	10.751	0.717	0.398	31.8	9	57.51	0	0	84.158	14.48	1.361	0	0.232	1	0.029	S
0.37	Soft	2	r2v	21.1.4	00:40:00	120.09	817	118.01	12	13	9.078	0.714	0.442	34.21	11	73.1	0	0	84.455	14.076	1.469	0	0.252	1	0.03	S
0.37	Soft	3	r3v	21.1.4	01:11:00	120.1	822	118.28	10	11	10.753	0.712	0.428	33.65	9	68.64	0	0	85.645	13.017	1.338	0	0.24	1	0.028	S
0.37	Soft	4	r4	21.1.4	01:42:00	120.14	822	116.891	19	20	5.845	0.712	0.424	32.6	17	66.6	0	0	82.117	15.572	2.311	0	0.248	1	0.037	S
0.37	Soft	5	r5	21.1.4	01:45:00	120.15	832	118.511	8	9	13.168	0.709	0.483	32.09	7	81.82	0	0	86.538	12.26	1.202	0	0.251	1	0.028	S
0.34	Soft	1	r1	21.1.4	00:13:00	120.04	819	117.84	11	12	9.82	0.713	0.5	39.45	11	84.78	0	0	90.842	9.158	0	0	0.258	1	0.023	S
0.34	Soft	2	r2v	21.1.4	00:44:00	120.03	828	117.43	15	16	7.339	0.71	0.533	43.8	15	90.63	0	0	87.923	12.077	0	0	0.254	1	0.028	S
0.34	Soft	3	r3v	21.1.4	01:14:00	120	838	118.281	8	9	13.142	0.707	0.433	35.9	7	70.39	0	0	87.828	12.172	0	0	0.227	1	0.022	S
0.34	Soft	4	r4	22.1.4	16:06:00	120	842	117.139	16	17	6.891	0.705	0.446	34.07	15	74.14	0	0	92.874	6.888	0.238	0	0.243	1	0.018	S
0.34	Soft	5	r5f	22.1.4	16:08:00	120.14	839	118.46	8	9	13.162	0.706	0.746	33.68	•	•	0	0	93.564	4.768	1.669	0	0.253	1	0.014	F				1		1					104.64	0.61	0		CS distorts CP
0.34	Soft	6	r6	22.1.4	16:11:00	120.12	824	118.52	7	8	14.815	0.712	0.554	37.74	7	95.8	0	0	89.32	10.68	0	0	0.259	1	0.021	S
0.31	Soft	1	r1	21.1.4	00:16:00	120.02	816	118.13	10	11	10.739	0.714	0.466	38.57	9	78.49	0	0	95.221	4.779	0	0	0.25	1	0.01	S														ep
0.31	Soft	2	r2v	21.1.4	00:47:00	120.05	828	116.66	19	20	5.833	0.71	0.491	47.13	15	84.24	0	0	90.338	9.662	0	0	0.242	1	0.018	S
0.31	Soft	3	r3v	21.1.4	01:17:00	120.01	828	118.49	8	9	13.166	0.71	0.407	40.77	7	60.01	0	0	91.304	8.696	0	0	0.225	1	0.015	S
0.31	Soft	4	r4	22.1.4	16:19:00	120.09	823	117.95	11	12	9.829	0.712	0.718	34.02	11	118.8	0	0	96.112	3.888	0	0	0.281	1	0.007	S
0.31	Soft	5	r5f	22.1.4	16:21:00	120	818	116.88	18	19	6.152	0.714	0.739	37.91	•	•	0	0	86.919	12.592	0.489	0	0.269	1	0.029	F				1		1		1			84.39	3.5	0.172	epc	CS distorts CP
0.31	Soft	6	r6	22.1.4	16:25:00	120.1	826	117.02	17	18	6.501	0.711	0.606	39.46	7	95.8	0	0	92.736	7.264	0	0	0.276	1	0.014	S
0.28	Soft	1	r1	21.1.4	00:18:00	120.08	818	118.12	11	12	9.843	0.714	0.527	47.92	7	92.66	0	0	94.743	5.257	0	0	0.267	1	0.008	S
0.28	Soft	2	r2v	21.1.4	00:50:00	120.14	820	118.36	9	10	11.836	0.713	0.605	46.71	9	102.11	0	0	93.659	6.341	0	0	0.255	1	0.007	S
0.28	Soft	3	r3v	21.1.4	01:20:00	120	826	118.38	9	10	11.838	0.711	0.628	46.58	9	101.66	0	0	94.673	5.327	0	0	0.267	1	0.008	S
0.28	Soft	4	r4	22.1.4	16:28:00	120.13	830	117.37	17	18	6.521	0.71	0.471	26.29	17	79.47	0	0	97.59	2.41	0	0	0.254	1	0.006	S
0.28	Soft	5	r5	22.1.4	16:35:00	120.12	835	117.6	14	15	7.84	0.708	0.451	50.48	11	75.09	0	0	94.251	5.749	0	0	0.24	1	0.009	S
0.25	Soft	1	r1	21.1.4	00:21:00	120	837	117.81	11	12	9.817	0.707	0.587	60.65	11	100	0	0	89.606	10.394	0	0	0.261	1	0.014	S
0.25	Soft	2	r2v	21.1.4	00:53:00	120.14	829	118.68	7	8	14.835	0.71	0.526	47.49	7	90.67	0	0	98.673	1.327	0	0	0.254	1	0.002	S
0.25	Soft	3	r3v	21.1.4	01:23:00	120.03	816	118.6	7	8	14.825	0.714	0.541	48.7	7	94.71	0	0	99.877	0.123	0	0	0.248	1	0.001	S
0.25	Soft	4	r4	22.1.4	16:38:00	120.16	817	117.991	11	12	9.833	0.714	0.498	29.72	11	84.7	0	0	98.531	1.469	0	0	0.252	1	0.002	S
0.25	Soft	5	r5	22.1.4	16:40:00	120.07	824	117.01	17	18	6.501	0.712	0.544	49	17	91.7	0	0	98.544	1.456	0	0	0.262	1	0.002	S
0.23	Soft	1	r1	22.1.4	23:16:00	120.13	839	118.63	7	8	14.829	0.706	0.603	57.76	7	102.67	0	4.768	95.232	0	0	0	0.259	0.995	0.003	S
0.23	Soft	2	r2	22.1.4	23:23:00	120.11	815	118.16	9	10	11.816	0.715	0.437	48.24	7	72.34	0	0	99.877	0.123	0	0	0.232	1	0	S
0.23	Soft	3	r3	22.1.4	23:26:00	120.03	811	116.6	18	19	6.137	0.716	0.459	59.19	11	78.41	0	3.946	96.054	0	0	0	0.231	0.996	0.003	S
0.23	Soft	4	r4	22.1.4	23:31:00	120	823	118.399	7	8	14.8	0.712	0.614	59.37	7	105.07	0	4.374	95.626	0	0	0	0.258	0.995	0.003	S
0.23	Soft	5	r5	22.1.4	23:33:00	120.1	833	118.421	9	10	11.842	0.708	0.717	47.34	9	118.25	0	0	100	0	0	0	0.275	1	0	S
0.22	Soft	1	r1	21.1.4	00:26:00	120.01	843	117.95	11	12	9.829	0.705	0.499	47.32	11	85.82	0	0.237	99.644	0.119	0	0	0.248	0.999	0	S
0.22	Soft	2	r2v	21.1.4	00:56:00	120.03	844	118.41	9	10	11.841	0.705	0.603	56.22	9	102.04	0	7.227	92.773	0	0	0	0.267	0.991	0	S
0.22	Soft	3	r3v	21.1.4	01:26:00	120.06	817	117.58	14	15	7.839	0.714	0.44	52.95	13	72.52	0	3.917	96.083	0	0	0	0.239	0.996	0	S
0.22	Soft	4	r4	22.1.4	21:59:00	120.009	837	118.5	7	8	14.813	0.707	0.569	56.2	9	76.59	0	7.885	92.115	0	0	0	0.256	0.99	0	S
0.22	Soft	5	r5	22.1.4	16:50:00	120.03	830	116.85	19	20	5.843	0.71	0.531	51.82	19	89.95	0	2.289	97.711	0	0	0	0.26	0.998	0	S
0.21	Soft	1	r1	23.1.4	01:33:00	120.22	812	117.85	12	13	9.065	0.716	0.46	46.34	11	77.36	0	2.463	97.537	0	0	0	0.25	0.998	0	S
0.21	Soft	2	r2	23.1.4	01:36:00	120.04	825	118.04	9	10	11.804	0.711	0.679	56.05	9	113.68	0	8.727	91.273	0	0	0	0.28	0.987	0	S
0.21	Soft	3	r3	23.1.4	01:39:00	120.03	810	117.82	9	10	11.782	0.717	0.594	46.64	9	102.68	0	1.975	98.025	0	0	0	0.267	0.998	0	S
0.21	Soft	4	r4	23.1.4	01:44:00	120.03	811	117.99	11	12	9.832	0.716	0.52	46.43	11	88.67	0	2.466	97.534	0	0	0	0.257	0.997	0	S
0.21	Soft	5	r5n	24.1.4	01:58:00	120.08	838	117.99	11	12	9.833	0.707	0.605	53.88	11	102.71	0	10.382	89.618	0	0	0	0.255	0.985	0	S
0.2	Soft	1	r1	21.1.4	00:28:00	120.1	843	118.3	9	10	11.83	0.705	0.49	52.46	8	83.67	0	12.811	87.189	0	0	0	0.231	0.977	0	S
0.2	Soft	2	r2v	21.1.4	00:59:00	120.09	822	118.42	9	10	11.842	0.712	0.635	54.69	9	108.11	0	12.165	87.835	0	0	0	0.269	0.977	0	S
0.2	Soft	3	r3v	21.1.4	01:29:00	120.07	844	117.63	15	16	7.352	0.705	0.586	52.22	15	99.86	0	12.085	87.915	0	0	0	0.253	0.978	0	S
0.2	Soft	4	r4	22.1.4	16:58:00	120.11	837	117.8	13	14	8.414	0.707	0.583	52.25	13	99.53	0	10.514	89.486	0	0	0	0.256	0.98	0	S
0.2	Soft	5	r5	22.1.4	17:01:00	120.12	824	117.08	17	18	6.504	0.712	0.648	46.67	17	108.96	0	6.675	93.325	0	0	0	0.272	0.992	0	S
0.18	Soft	1	r1	21.1.4	00:31:00	120.04	828	141.83	13	13	10.91	0.71	0.493	49.35	11	83.84	2.899	31.401	65.7	0	0	0	0.244	0.94	0	S
0.18	Soft	2	r2v	21.1.4	01:01:00	120.12	820	118.94	6	7	16.991	0.713	0.574	51.46	6	100.03	0	32.073	67.927	0	0	0	0.241	0.952	0	S
0.18	Soft	3	r3v	21.1.4	01:31:00	120.06	845	117.77	13	14	8.412	0.704	0.512	49.7	13	87.3	0	37.751	62.249	0	0	0	0.251	0.944	0	S
0.18	Soft	4	r4	22.1.4	17:04:00	120.06	819	117.67	13	14	8.405	0.713	0.453	32.05	11	75.54	0	20.879	79.121	0	0	0	0.254	0.946	0	S
0.18	Soft	5	r5u	22.1.4	17:06:00	120.09	824	118.71	7	8	14.839	0.712	0.741	51.26	•	•	0	17.476	82.524	0	0	0	0.27	0.965	0	U									1		99.7	3.5			Successful CP but fails to find nest in time
0.18	Soft	6	r6	22.1.4	17:09:00	120	840	118.11	11	12	9.843	0.706	0.551	28.62	11	94.89	0	18.214	81.786	0	0	0	0.256	0.984	0	S
0.15	Soft	1	r1	21.1.4	00:34:00	120.06	831	133.13	11	11	12.103	0.709	0.656	46.51	10	109.58	0.12	58.484	41.396	0	0	0	0.277	0.865	0	S											62.73	3.51
0.15	Soft	2	r2v	21.1.4	01:05:00	120	822	118.521	7	8	14.815	0.712	0.53	46.77	7	92.66	0	67.883	32.117	0	0	0	0.241	0.84	0	S											74.54	3.5
0.15	Soft	3	r3vi	21.1.4	01:34:00	120.04	806	138.83	12	9	15.426	0.718	0.735	46.59	•	•	1.117	37.097	61.787	0	0	0	0.292	0.897	0	I				1	1			1			51.59	1.76			WS disrupts CP, fails to raise arm, circling
0.15	Soft	4	r4i	22.1.4	17:13:00	120.1	827	119.14	4	5	23.828	0.711	0.742	43.4	•	•	0	46.07	53.93	0	0	0	0.287	0.889	0	I				1	1			1			54.98	1.78
0.15	Soft	5	r5i	22.1.4	17:17:00	120.13	802	118.92	4	5	23.784	0.719	0.734	46.9	•	•	0.125	37.157	62.718	0	0	0	0.291	0.897	0	I				1	1			1			52.18	1.81		epc
0.15	Soft	6	r6i	22.1.4	17:20:00	120.12	815	118.45	8	9	13.161	0.715	0.738	44.76	•	•	0	43.313	56.687	0	0	0	0.287	0.886	0	I				1	1			1			55.69	1.95
0.15	Soft	7	r7i	22.1.4	17:23:00	120.11	811	118.99	4	5	23.798	0.716	0.737	43.74	•	•	0	42.54	57.46	0	0	0	0.288	0.89	0	I				1	1			1			51.19	1.85
0.15	Soft	8	f8	22.1.4	17:26:00	120.1	843	136	18	13	10.462	0.705	0.568	43.98	10	97.49	10.795	56.346	32.859	0	0	0	0.251	0.857	0	S											69.43	3.48
0.15	Soft	9	f9	22.1.4	17:28:00	120.15	832	118.54	7	8	14.817	0.709	0.582	45.38	7	99.77	0	66.947	33.053	0	0	0	0.256	0.845	0	S											70.03	3.46
0.15	Soft	10	r10	22.1.4	17:32:00	120.05	813	117.72	11	12	9.81	0.715	0.535	40.79	11	93.12	0	73.801	26.199	0	0	0	0.246	0.839	0	S											68.61	3.58			Unsuccessful can-pickup at t=57.4. duration 0.13 (returns to can-seek)
0.12	Soft	1	r1i	21.1.4	00:36:00	120.03	817	149.56	6	5	29.912	0.714	0.739	33.13	•	•	0.245	99.388	0.367	0	0	0	0.284	0.696	0	I			1	1	1			1			64.26	1.8			efficiency<75 for CS, WS, NS, and CD
0.12	Soft	2	r2vi	21.1.4	01:08:00	120.02	817	143	8	7	20.429	0.714	0.739	29.1	•	•	1.224	97.552	1.224	0	0	0	0.296	0.712	0	I			1	1	1			1			40.55	1.83
0.12	Soft	3	r3vi	21.1.4	01:39:00	120.02	817	119.03	4	5	23.806	0.714	0.739	34.57	•	•	0	99.51	0.49	0	0	0	0.273	0.692	0	I			1	1	1			1			77.9	1.9		eps
0.12	Soft	4	r4u	22.1.4	17:36:00	120.07	828	119.09	4	5	23.818	0.71	0.743	39.82	•	•	0	99.758	0.242	0	0	0	0.256	0.692	0	U			1	1					1		114.25	3.59
0.12	Soft	5	r5i	22.1.4	17:39:00	120.25	803	114.76	5	5	22.952	0.719	0.734	40.39	•	•	17.435	82.192	0.374	0	0	0	0.283	0.703	0	I			1	1	1			1			70.01	1.7
0.09	Soft	1	r1u	22.1.4	17:57:00	120.07	834	119.06	5	6	19.843	0.708	0.744	37.23	•	•	0	100	0	0	0	0	0.253	0.459	0	U			1	1					1		110.77	3.52			Successful CP but fails to find nest in time, efficiency<75 for CS, <50 for CP, WS, NS
0.09	Soft	2	r2u	22.1.4	18:01:00	120.16	845	119.44	2	3	39.813	0.704	0.748	34.51	•	•	0	100	0	0	0	0	0.245	0.467	0	U			1	1						1					Failed to find a can
0.09	Soft	3	r3	23.1.4	00:39:00	120.09	837	119.49	2	3	39.83	0.707	0.745	37.57	•	•	0	100	0	0	0	0	0.245	0.466	0	U			1	1						1
0.09	Soft	4	r4	23.1.4	00:41:00	120.09	839	119.35	2	3	39.783	0.706	0.746	37.2	•	•	0	100	0	0	0	0	0.245	0.467	0	U			1	1						1
0.09	Soft	5	r5	23.1.4	00:45:00	120.1	848	117.781	12	13	9.06	0.703	0.749	36.08	•	•	0	100	0	0	0	0	0.253	0.469	0	D			1	1		1				1				epsc	Encounters cylinder during Avoidance, fails to pick it up, also fails during later CP during foraging, low efficiency affecting expression of CP
0.06	Soft	1	r1	22.1.4	17:51:00	120.1	879	127.6	6	6	21.267	0.692	0.757	33.45	•	•	10.58	89.42	0	0	0	0	0.25	0.265	0	D	1	1	1	1											Actions are at 30% efficiency, 10% of time inactive (despite high motivation)
0.06	Soft	2	r2	23.1.4	01:10:00	120.15	865	127.839	18	18	7.102	0.697	0.754	36.17	•	•	10.751	89.249	0	0	0	0	0.25	0.265	0	D	1	1	1	1		1		1							Initial wall-seek bout of 20s, never finds wall, nest-seek not triggered
0.06	Soft	3	r3	23.1.4	01:12:00	120.02	881	128.46	4	4	32.115	0.692	0.758	34.39	•	•	10.556	89.444	0	0	0	0	0.25	0.266	0	D	1	1	1	1											Most encounters with can do not trigger a prolonged pick-up response
0.06	Soft	4	r4	23.1.4	01:16:00	120	862	128.07	2	2	64.035	0.698	0.753	36.11	•	•	10.789	89.211	0	0	0	0	0.246	0.258	0	D	1	1	1	1										eps
0.06	Soft	5	r5	23.1.4	01:18:00	120.04	863	127.04	2	2	63.52	0.698	0.753	36.11	•	•	10.776	89.224	0	0	0	0	0.246	0.258	0	D	1	1	1	1
0.03	Soft	1	r1	22.1.4	17:55:00	120.06	864	80.95	0	1	80.95	0.698	0.753	*	•	•	59.028	40.972	0	0	0	0	0.246	0.056	0	A	1	1	1	1											no action during avoidance period (akinesia)
0.03	Soft	2	r2	23.1.4	01:20:00	120.1	864	80.71	0	1	80.71	0.698	0.753	*	•	•	59.028	40.972	0	0	0	0	0.246	0.056	0	A	1	1	1	1											CS starts around 36s and runs till the end of the trial, efficiency is only 6%
0.03	Soft	3	r3	2.2.4	15:13:00	120.07	877	83.33	0	1	83.33	0.693	0.757	*	*	*	58.153	41.847	0	0	0	0	0.246	0.056	0	A	1	1	1	1
0.03	Soft	4	r4	2.2.4	15:17:00	120.06	884	83.33	0	1	83.33	0.691	0.759	*	*	*	57.692	42.308	0	0	0	0	0.246	0.056	0	A	1	1	1	1
0.03	Soft	5	r5	2.2.4	15:20:00	120.1	865	80.91	0	1	80.91	0.697	0.754	*	*	*	58.96	41.04	0	0	0	0	0.246	0.056	0	A	1	1	1	1

## Sheet: Runs_WTA
DA	Type	run_n	filename	date	time	dur(s)	dur(i)	act(s)	sw(n)	bt(n)	mnbt(s)	Fear	Hunger	CS_start	bt_cd(n)	CD_end	no_select	partial	clean	distorted	multiple	mult+	ctx_mn	eff_mn	dis_mn
0.43	WTA	1	r1	26.1.4	01:28:00	120.08	838	118.23	9	10	11.823	0.707	0.557	45.01	9	94.77	0	0	51.909	40.931	7.16	0	0.254	1	0.142
0.43	WTA	2	r2	26.1.4	01:32:00	120.15	832	118.44	8	9	13.16	0.709	0.735	33.03	9	119.98	0	0	31.731	60.697	7.572	0	0.307	1	0.166
0.43	WTA	3	r3	26.1.4	01:34:00	120.04	826	117.78	13	14	8.413	0.711	0.677	42.53	13	112.11	0	0	37.409	58.354	4.237	0	0.291	1	0.163
0.43	WTA	4	r4	26.1.4	01:37:00	120.1	823	117.94	11	12	9.828	0.712	0.573	41.68	11	97.62	0	0	49.575	47.023	3.402	0	0.268	1	0.125
0.43	WTA	5	r5	26.1.4	01:39:00	120.04	838	118.21	9	10	11.821	0.707	0.722	45.98	9	117.89	0	0	31.384	63.365	5.251	0	0.294	1	0.186
0.4	WTA	1	r1	26.1.4	01:08:00	120.191	813	118.4	8	9	13.156	0.715	0.458	42.12	7	77.68	0	0	64.453	33.702	1.845	0	0.241	1	0.09
0.4	WTA	2	r2	26.1.4	01:13:00	120.03	827	118.07	11	12	9.839	0.711	0.496	50.08	11	84.42	0	0	65.659	32.89	1.451	0	0.238	1	0.104
0.4	WTA	3	r3	26.1.4	01:15:00	120.11	828	118.63	8	9	13.181	0.71	0.436	49.79	7	71.07	0	0	54.348	42.995	2.657	0	0.226	1	0.131
0.4	WTA	4	r4	26.1.4	01:17:00	120.12	817	118.64	7	8	14.83	0.714	0.495	47.3	7	83.81	0	0	67.319	31.212	1.469	0	0.249	1	0.096
0.4	WTA	5	r5	26.1.4	01:26:00	120	837	118.21	10	11	10.746	0.707	0.482	47.64	9	81.28	0	0	62.963	35.603	1.434	0	0.25	1	0.106
0.37	WTA	1	r1	23.1.4	23:03:00	90.03	621	88.68	6	7	12.669	0.783	0.657	43.37			0	0	76.167	21.578	2.254	0	0.247	1	0.059
0.37	WTA	2	r2	23.1.4	22:20:00	90.04	613	89.22	2	3	29.74	0.785	0.652	37.17			0	0	82.708	17.292	0	0	0.239	1	0.031
0.37	WTA	3	r3	23.1.4	22:21:00	90.02	609	87.85	11	12	7.321	0.787	0.379	44.46			0	0	70.772	27.094	2.135	0	0.226	1	0.073
0.37	WTA	4	r4	23.1.4	22:23:00	90.19	615	88.71	7	8	11.089	0.785	0.526	44.36			0	0	66.992	31.382	1.626	0	0.259	1	0.079
0.37	WTA	5	r5	23.1.4	22:26:00	90.06	613	88.19	9	10	8.819	0.785	0.596	45.62			0	0	67.047	30.016	2.936	0	0.266	1	0.092
0.34	WTA	1	r1	23.1.4	02:00:00	60.04	415	59.01	4	5	11.802	0.855	0.511	53.74			0	0	65.783	34.217	0	0	0.232	1	0.085
0.34	WTA	2	r3	23.1.4	02:03:00	60	412	58.7	7	8	7.338	0.856	0.509	41.37			0	0	78.641	21.117	0.243	0	0.253	1	0.042
0.34	WTA	3	r5	23.1.4	02:09:00	60.13	432	59.2	4	5	11.84	0.849	0.524	54.13			0	0	57.639	42.361	0	0	0.233	1	0.108
0.34	WTA	4	r6	23.1.4	02:11:00	60.06	416	57.84	12	13	4.449	0.854	0.512	55.07			0	0	61.298	38.702	0	0	0.231	1	0.101
0.34	WTA	5	r7	23.1.4	02:12:00	60.11	415	59.17	4	5	11.834	0.855	0.511	45.96			0	0	77.349	22.651	0	0	0.233	1	0.045
0.31	WTA	1	r2	23.1.4	02:19:00	60.02	417	59.07	4	5	11.814	0.854	0.513	53.64			0	0	69.065	30.935	0	0	0.23	1	0.061
0.31	WTA	2	r3	23.1.4	02:21:00	60.01	415	59.05	4	5	11.81	0.855	0.511	47.08			0	0	83.855	16.145	0	0	0.232	1	0.024
0.31	WTA	3	r4	23.1.4	02:23:00	60.02	417	58.88	4	5	11.776	0.854	0.513	58.51			0	0	62.83	37.17	0	0	0.238	1	0.083
0.31	WTA	4	r5	23.1.4	02:25:00	60.13	425	59.07	5	6	9.845	0.851	0.519	43.37			0	0	79.529	20.471	0	0	0.255	1	0.042
0.31	WTA	5	r5	23.1.4	02:26:00	60.12	410	59.32	2	3	19.773	0.857	0.508	46.46			0	0	82.195	17.805	0	0	0.24	1	0.026
0.28	WTA	1	r2	23.1.4	17:50:00	90.03	620	86.91	19	20	4.346	0.783	0.656	50.28			0	0	86.452	13.548	0	0	0.275	1	0.024
0.28	WTA	2	r3	23.1.4	17:52:00	90.01	627	88.86	5	6	14.81	0.781	0.66	58.9			0	0	79.266	20.734	0	0	0.251	1	0.036
0.28	WTA	3	r4	23.1.4	17:54:00	90.01	630	88.3	9	10	8.83	0.78	0.661	56.68			0	0	80.635	19.365	0	0	0.272	1	0.037
0.28	WTA	4	r5	23.1.4	17:56:00	90.02	614	89.22	3	4	22.305	0.785	0.653	59.44			0	0	78.013	21.987	0	0	0.247	1	0.04
0.28	WTA	5	r5	23.1.4	17:59:00	90.04	621	88.3	9	10	8.83	0.783	0.45	32.25			0	0	93.881	6.119	0	0	0.258	1	0.014
0.25	WTA	1	r1	23.1.4	18:04:00	90.02	622	88.56	6	7	12.651	0.782	0.657	48.09			0	0	100	0	0	0	0.242	1	0
0.25	WTA	2	r2	23.1.4	18:06:00	90.06	631	88.77	5	6	14.795	0.779	0.662	61.63			0	0	85.578	14.422	0	0	0.263	0.999	0.02
0.25	WTA	3	r3	23.1.4	18:12:00	90.04	627	89.03	4	5	17.806	0.781	0.66	60.41			0	0	86.922	13.078	0	0	0.251	0.999	0.02
0.25	WTA	4	r4	23.1.4	18:20:00	90.04	630	88.18	9	10	8.818	0.78	0.641	46.42			0	0	95.556	4.444	0	0	0.275	1	0.006
0.25	WTA	5	r5	23.1.4	18:27:00	90.06	621	88.6	7	8	11.075	0.783	0.657	60.53			0	0	88.084	11.916	0	0	0.252	1	0.018
0.23	WTA	1	r1	23.1.4	23:29:00	90.07	626	88.44	7	8	11.055	0.781	0.609	46.31			0	0	100	0	0	0	0.257	1	0
0.23	WTA	2	r2	23.1.4	23:31:00	90.23	617	87.79	12	13	6.753	0.784	0.654	59.49			0	7.131	92.869	0	0	0	0.257	0.993	0.004
0.23	WTA	3	r3	23.1.4	23:33:00	90.04	628	88.67	7	8	11.084	0.78	0.608	48.34			0	0	99.841	0.159	0	0	0.267	1	0
0.23	WTA	4	r4	23.1.4	23:36:00	90.14	620	88.19	10	11	8.017	0.783	0.656	58.46			0	4.194	95.806	0	0	0	0.251	0.995	0.003
0.23	WTA	5	r5	23.1.4	23:40:00	90.13	622	87.7	11	12	7.308	0.782	0.598	58.16			0	5.627	94.373	0	0	0	0.26	0.994	0.003
0.22	WTA	1	r1	23.1.4	21:55:00	90.11	611	88.17	11	12	7.347	0.786	0.441	47.41			0	0	100	0	0	0	0.245	0.999	0
0.22	WTA	2	r2	23.1.4	21:57:00	90.19	624	88.57	7	8	11.071	0.782	0.658	58.37			0	8.974	91.026	0	0	0	0.265	0.989	0
0.22	WTA	3	r3	23.1.4	22:01:00	90.1	610	89.06	4	5	17.812	0.787	0.65	58.61			0	8.197	91.803	0	0	0	0.243	0.989	0
0.22	WTA	4	r4	23.1.4	22:03:00	90.1	622	88.71	7	8	11.089	0.782	0.657	58.19			0	7.395	92.605	0	0	0	0.261	0.99	0
0.22	WTA	5	r5	23.1.4	22:05:00	90.08	629	88.45	9	10	8.845	0.78	0.661	57.97			0	9.062	90.938	0	0	0	0.267	0.988	0
0.21	WTA	1	r1	24.1.4	01:09:00	60.04	381	58.77	6	7	8.396	0.867	0.486	43.93			0	1.05	98.95	0	0	0	0.227	0.998	0
0.21	WTA	2	r2	24.1.4	01:10:00	60.11	422	59.07	4	5	11.814	0.852	0.517	55.12			0	18.483	81.517	0	0	0	0.23	0.973	0
0.21	WTA	3	r3	24.1.4	01:12:00	60.01	433	59.251	2	3	19.75	0.848	0.525	54.22			0	19.169	80.831	0	0	0	0.228	0.972	0
0.21	WTA	4	r4	24.1.4	01:14:00	60.02	413	58.82	6	7	8.403	0.855	0.51	53.95			0	16.223	83.777	0	0	0	0.225	0.979	0
0.21	WTA	5	r5	24.1.4	01:18:00	60.02	410	58.87	5	6	9.812	0.857	0.508	46.54			0	4.878	95.122	0	0	0	0.244	0.995	0
0.2	WTA	1	r1	23.1.4	23:42:00	90.06	618	89.19	3	4	22.298	0.784	0.655	53.53			0	16.828	83.172	0	0	0	0.247	0.971	0
0.2	WTA	2	r2	23.1.4	23:53:00	90.01	621	89.02	4	5	17.804	0.783	0.657	54.79			0	17.069	82.931	0	0	0	0.245	0.972	0
0.2	WTA	3	r3	23.1.4	23:55:00	90.08	624	87.54	15	16	5.471	0.782	0.546	55.17			0	13.301	86.699	0	0	0	0.263	0.975	0
0.2	WTA	4	r4	23.1.4	23:58:00	90.11	616	88.12	11	12	7.343	0.784	0.47	45.3			0	10.39	89.61	0	0	0	0.248	0.989	0
0.2	WTA	5	r5	24.1.4	00:00:00	90.03	616	88.43	8	9	9.826	0.784	0.654	45.85			0	8.766	91.234	0	0	0	0.247	0.99	0
0.18	WTA	1	r1	23.1.4	23:14:00	90.04	614	89.1	4	5	17.82	0.785	0.653	46.02			0	19.707	80.293	0	0	0	0.247	0.965	0
0.18	WTA	2	r2	23.1.4	23:16:00	90.13	623	88.452	9	10	8.845	0.782	0.459	41.82			0	17.175	82.825	0	0	0	0.252	0.964	0
0.18	WTA	3	r3	23.1.4	23:19:00	90.01	612	88.46	7	8	11.058	0.786	0.449	45.87			0	20.261	79.739	0	0	0	0.245	0.957	0
0.18	WTA	4	r4	23.1.4	23:22:00	90.01	629	88.76	6	7	12.68	0.78	0.651	44.79			0	18.76	81.24	0	0	0	0.272	0.966	0
0.18	WTA	5	r5	23.1.4	23:24:00	90.12	623	88.82	7	8	11.102	0.782	0.658	49.36			0	22.953	77.047	0	0	0	0.251	0.95	0
0.15	WTA	1	r1	24.1.4	00:09:00	90.09	609	108.51	6	6	18.085	0.787	0.65	45.45			0.328	52.545	47.126	0	0	0	0.276	0.864	0
0.15	WTA	2	r2	24.1.4	00:12:00	60.19	416	59.22	4	5	11.844	0.854	0.512	44.85			0	83.894	16.106	0	0	0	0.237	0.803	0
0.15	WTA	3	r3	24.1.4	00:14:00	60.09	415	59.07	4	5	11.814	0.855	0.511	45.08			0.241	70.843	28.916	0	0	0	0.244	0.818	0
0.15	WTA	4	r4	24.1.4	00:16:00	60.12	411	58.84	6	7	8.406	0.856	0.508	45.84			0	89.538	10.462	0	0	0	0.231	0.803	0
0.15	WTA	5	r5	24.1.4	00:17:00	60.02	416	59.33	2	3	19.777	0.854	0.512	46.48			0	90.865	9.135	0	0	0	0.227	0.8	0
0.12	WTA	1	r1	24.1.4	00:19:00	60.05	413	49.57	8	7	7.081	0.855	0.51	31.07			20.823	76.755	2.421	0	0	0	0.239	0.674	0
0.12	WTA	2	r2	24.1.4	00:22:00	60.11	414	85.62	8	7	12.231	0.855	0.511	41.81			3.865	93.237	2.899	0	0	0	0.248	0.642	0
0.12	WTA	3	r3	24.1.4	00:24:00	60	411	83.12	7	7	11.874	0.856	0.508	41.73			4.866	95.134	0	0	0	0	0.229	0.618	0
0.12	WTA	4	r4	24.1.4	00:25:00	60.14	416	59.36	2	3	19.787	0.854	0.512	41.4			0	100	0	0	0	0	0.227	0.618	0
0.12	WTA	5	r5	24.1.4	00:26:00	60.06	411	60.91	5	5	12.182	0.856	0.508	41.53			0.243	97.08	2.676	0	0	0	0.249	0.644	0
0.09	WTA	1	r1	24.1.4	00:35:00	60.01	408	66.42	8	7	9.489	0.857	0.506	44.15			28.676	71.324	0	0	0	0	0.253	0.454	0
0.09	WTA	2	r2	24.1.4	00:37:00	60	415	57.68	3	3	19.227	0.855	0.511	31.53			26.988	73.012	0	0	0	0	0.222	0.437	0
0.09	WTA	3	r3	24.1.4	00:38:00	60.11	417	57.65	8	8	7.206	0.854	0.513	33.93			21.343	78.657	0	0	0	0	0.221	0.432	0
0.09	WTA	4	r4	24.1.4	00:40:00	60.12	418	47.34	14	10	4.734	0.854	0.514	32.83			30.861	69.139	0	0	0	0	0.246	0.468	0
0.09	WTA	5	r5	24.1.4	00:41:00	60.02	419	75.9	6	5	15.18	0.853	0.514	44.16			22.196	77.804	0	0	0	0	0.253	0.45	0
0.06	WTA	1	r1	24.1.4	00:59:00	60.14	411	60.82	7	5	12.164	0.856	0.508	48.8			37.47	62.53	0	0	0	0	0.242	0.226	0
0.06	WTA	2	r2	24.1.4	01:01:00	60.04	411	48	22	17	2.824	0.856	0.508	35.37			32.603	67.397	0	0	0	0	0.228	0.228	0
0.06	WTA	3	r3	24.1.4	01:02:00	60.08	409	78.1	3	3	26.033	0.857	0.507	37.42			12.469	87.531	0	0	0	0	0.226	0.218	0
0.06	WTA	4	r4	24.1.4	01:04:00	60.02	417	58.4	3	3	19.467	0.854	0.513	34.72			29.017	70.983	0	0	0	0	0.225	0.231	0
0.06	WTA	5	r5	24.1.4	01:05:00	60.04	409	80.39	3	3	26.797	0.857	0.507	38.74			12.469	87.531	0	0	0	0	0.226	0.218	0
0.46	WTA	1	r1	2.2.4	18:19:00	59.89				4				40.42
0.46	WTA	2	r2	2.2.4	18:21:00	59.93				6				40.18
0.46	WTA	3	r3	2.2.4	18.22	59.91				5				42.37
0.46	WTA	4	r4	2.2.4	18:26:00	59.92				7				38.95
0.46	WTA	5	r5	2.2.4	18:27:00	60				4				41.61

## Sheet: Means
DA		count	dur(s)	dur(i)	act(s)	sw(n)	bt(n)	mnbt(s)	Fear	Hunger	CS_start	bt_cd(n)	CD_end	forage(s)	N_forage	no_select	partial	clean	distorted	multiple	mult+	sal_mn	eff_mn	dist_mn	Success (1st 5)
0.46	Soft	5	120.068	802.4	115.784	24.2	25.2	6.4016	0.7192	0.7342	25.738	9.4	•	•	5	0	0	48.7696	47.6204	3.6098	0	0.2698	1	0.1468	0
0.43	Soft	5	120.082	817.6	115.657	25.8	26.8	5.3002	0.714	0.7026	24.916	25	96.59	71.674	5	0	0	61.9162	32.6446	5.4396	0	0.265	1	0.092	1
0.4	Soft	5	120.07	813.6	116.532	20	21	7.8206	0.7152	0.6458	29.486	17.2	83.0358	53.5498	5	0	0	73.3376	23.463	3.1992	0	0.2616	1	0.0554	2
0.37	Soft	5	120.114	820.2	117.99	11.8	12.8	9.919	0.7128	0.435	32.87	10.6	69.534	36.664	5	0	0	84.5826	13.881	1.5362	0	0.2446	1	0.0304	5
0.34	Soft	5	120.042	833.2	117.83	11.6	12.6	10.0708	0.7082	0.5316	37.38	11	83.148	45.768	5	0	0	90.6062	9.0126	0.3814	0	0.247	1	0.021	4
0.31	Soft	5	120.034	822.6	117.622	13.2	14.2	9.1438	0.712	0.5642	39.68	9.8	87.468	47.788	5	0	0	91.9788	7.9234	0.0978	0	0.2534	1	0.0158	4
0.28	Soft	5	120.094	825.8	117.966	12	13	9.5756	0.7112	0.5364	43.596	10.6	90.198	46.602	5	0	0	94.9832	5.0168	0	0	0.2566	1	0.0076	5
0.25	Soft	5	120.08	824.6	118.018	10.6	11.6	11.1622	0.7114	0.5392	47.112	10.6	92.356	45.244	5	0	0	97.0462	2.9538	0	0	0.2554	1	0.0042	5
0.23	Soft	5	120.074	824.2	118.042	10	11	11.8848	0.7114	0.566	54.38	8.2	95.348	40.968	5	0	2.6176	97.3578	0.0246	0	0	0.251	0.9972	0.0018	5
0.22	Soft	5	120.028	834.2	117.858	12	13	10.033	0.7082	0.5284	52.902	12.2	85.384	32.482	5	0	4.311	95.6652	0.0238	0	0	0.254	0.9948	0	5
0.21	Soft	5	120.08	819.2	117.938	10.4	11.4	10.4632	0.7134	0.5716	49.868	10.2	97.02	47.152	5	0	5.2026	94.7974	0	0	0	0.2618	0.993	0	5
0.2	Soft	5	120.098	834	117.846	12.6	13.6	9.1884	0.7082	0.5884	51.658	12.4	100.026	48.368	5	0	10.85	89.15	0	0	0	0.2562	0.9808	0	5
0.18	Soft	5	120.074	827.2	122.984	10.4	11.2	11.9114	0.7104	0.5546	46.764	10.4	88.32	41.556	5	0.5798	27.916	71.5042	0	0	0	0.252	0.9494	0	4
0.15	Soft	5	120.066	817.6	125.708	7.6	7.6	17.9912	0.7138	0.6794	46.034	9	98.524	52.49	5	0.2724	49.3382	50.3896	0	0	0	0.2776	0.8776	0	2
0.12	Soft	5	120.078	816.4	129.088	5.4	5.4	24.1834	0.7142	0.7388	35.402	•	•			3.7808	95.68	0.5394	0	0	0	0.2784	0.699	0	0
0.09	Soft	5	120.102	840.6	119.024	4.6	5.6	29.6658	0.7056	0.7464	36.518	•	•			0	100	0	0	0	0	0.2482	0.4656	0	0
0.06	Soft	5	120.062	870	127.802	6.4	6.4	37.6078	0.6954	0.755	35.246	•	•			10.6904	89.3096	0	0	0	0	0.2484	0.2624	0	0
0.03	Soft	5	120.078	870.8	81.846	0	1	81.846	0.6954	0.7552	•	•	•			58.5722	41.4278	0	0	0	0	0.246	0.056	0	0
0.43	WTA	5	120.082	831.4	118.12	10	11	11.009	0.7092	0.6528	41.646	10.2	108.474	66.828	5	0	0	40.4016	54.074	5.5244	0	0.2828	1	0.1564
0.4	WTA	5	120.09	824.4	118.39	8.8	9.8	12.3504	0.7114	0.4734	47.386	8.2	79.652	32.266	5	0	0	62.9484	35.2804	1.7712	0	0.2408	1	0.1054
0.37	WTA	5	90.068	614.2	88.53	7	8	13.9276	0.785	0.562	42.996					0	0	72.7372	25.4724	1.7902	0	0.2474	1	0.0668
0.34	WTA	5	60.068	418	58.784	6.2	7.2	9.4526	0.8538	0.5134	50.054					0	0	68.142	31.8096	0.0486	0	0.2364	1	0.0762
0.31	WTA	5	60.06	416.8	59.078	3.8	4.8	13.0036	0.8542	0.5128	49.812					0	0	75.4948	24.5052	0	0	0.239	1	0.0472
0.28	WTA	0.745972	90.022	622.4	88.318	9	10	11.8242	0.7824	0.616	51.51					0	0	83.6494	16.3506	0	0	0.2606	1	0.0302
0.25	WTA	0.759583	90.044	626.2	88.628	6.2	7.2	13.029	0.781	0.6554	55.416					0	0	91.228	8.772	0	0	0.2566	0.9996	0.0128
0.23	WTA	0.981806	90.122	622.6	88.158	9.4	10.4	8.8434	0.782	0.625	54.152					0	3.3904	96.5778	0.0318	0	0	0.2584	0.9964	0.002
1.61	WTA	0.916806	90.116	619.2	88.592	7.6	8.6	11.2328	0.7834	0.6134	56.11					0	6.7256	93.2744	0	0	0	0.2562	0.991	0
0.21	WTA	0.0504167	60.04	411.8	58.9562	4.6	5.6	11.635	0.8558	0.5092	50.752					0	11.9606	88.0394	0	0	0	0.2308	0.9834	0
0.2	WTA	0.795556	90.058	619	88.46	8.2	9.2	12.5484	0.7834	0.5964	50.928					0	13.2708	86.7292	0	0	0	0.25	0.9794	0
0.18	WTA	0.971528	90.062	620.2	88.7184	6.6	7.6	12.301	0.783	0.574	45.572					0	19.7712	80.2288	0	0	0	0.2534	0.9604	0
0.15	WTA	0.00944444	66.102	453.4	68.994	4.4	5.2	13.9852	0.8412	0.5386	45.54					0.1138	77.537	22.349	0	0	0	0.243	0.8176	0
0.12	WTA	0.0161111	60.072	413	67.716	6	5.8	12.631	0.8552	0.5098	39.508					5.9594	92.4412	1.5992	0	0	0	0.2384	0.6392	0
0.09	WTA	0.0265278	60.052	415.4	60.998	7.8	6.6	11.1672	0.8546	0.5116	37.32					26.0128	73.9872	0	0	0	0	0.239	0.4482	0
0.06	WTA	0.0431944	60.064	411.4	65.142	7.6	6.2	17.457	0.856	0.5086	39.01					24.8056	75.1944	0	0	0	0	0.2294	0.2242	0
0.46	WTA										40.706

## Sheet: Std Errors
DA	type	dur(s)	dur(i)	act(s)	sw(n)	bt(n)_e	mnbt(s)_e	Fear_e	Hunger_e	CS_start_e	bt_cd	no_sel_e	part_e	cln_e	dis_e	mult_e	mult+_e	sal_mn_e	eff_mn_e	dis_mn_e
0.46	Soft	0.0241661	5.76715	1.08571	6.68132	6.68132	1.91694	0.00205913	0.00188149	0.259931	1.93907	0	0	8.85284	9.66556	1.09173	0	0.00859302	0	0.0333638
0.43	Soft	0.0131909	3.80263	1.03806	6.48383	6.48383	1.13358	0.00130384	0.035152	0.551603	°	0	0	2.71431	2.09304	1.87973	0	0.00452769	0	0.00905539
0.4	Soft	0.0260008	1.16619	0.961281	5.76194	5.76194	2.45338	0.000374166	0.0566299	1.45201	2.93939	0	0	2.09146	2.37655	1.53347	0	0.00326497	0	0.00703989
0.37	Soft	0.0128841	3.90384	0.286063	1.90788	1.90788	1.20931	0.00131909	0.0139499	0.459902	1.72047	0	0	0.749267	0.57578	0.198305	0	0.00378946	0	0.00169115
0.34	Soft	0.0257682	4.25911	0.248785	1.69115	1.69115	1.35323	0.00146287	0.0565761	1.90181	1.78885	0	0	1.20135	1.44783	0.325183	0	0.00557674	0	0.00236643
0.31	Soft	0.0163095	2.48193	0.360214	2.22261	2.22261	1.39829	0.000894427	0.0685284	2.15744	1.49666	0	0	1.67846	1.60604	0.0978	0	0.00988231	0	0.00381314
0.28	Soft	0.0256125	3.13688	0.20488	1.54919	1.54919	1.06401	0.00106771	0.0351818	4.38284	1.72047	0	0	0.679667	0.679667	0	0	0.005006	0	0.000509902
0.25	Soft	0.0308221	3.9064	0.30307	1.83303	1.83303	1.61568	0.00132665	0.0144617	4.95978	1.83303	0	0	1.87703	1.87703	0	0	0.00267582	0	0.00245764
0.23	Soft	0.02502	5.27636	0.368112	2.04939	2.04939	1.58446	0.00193907	0.0522322	2.70852	0.8	0	1.07651	1.06174	0.0246	0	0	0.00851469	0.00115758	0.000734847
0.22	Soft	0.00926499	4.97393	0.301553	2.09762	2.09762	1.5577	0.00171464	0.028195	1.64648	1.85472	0	1.45117	1.43456	0.0238	0	0	0.00484768	0.00182757	0
0.21	Soft	0.0361939	5.43507	0.0432897	0.6	0.6	0.560692	0.00191311	0.037596	2.1095	0.489898	0	1.79805	1.79805	0	0	0	0.00532353	0.00288097	0
0.2	Soft	0.00860233	4.65833	0.241983	1.6	1.6	1.12245	0.00159374	0.027786	1.33009	1.72047	0	1.11003	1.11003	0	0	0	0.00727599	0.00285307	0
0.18	Soft	0.014	4.72652	4.71814	1.6	1.52971	1.73085	0.00169115	0.0505239	3.70186	1.16619	0.5798	3.77271	3.94712	0	0	0	0.00506952	0.00435431	0
0.15	Soft	0.0227156	5.76715	4.29035	1.69115	1.16619	2.43889	0.00198494	0.0405334	0.662017	0.83666	0.212921	6.06822	5.95482	0	0	0	0.0095268	0.0110797	0
0.12	Soft	0.0439773	3.96989	7.13814	0.748331	0.4	1.56052	0.00142829	0.00142829	2.12095		3.421	3.39469	0.175591	0	0	0	0.00668281	0.00382099	0
0.09	Soft	0.0152971	2.5807	0.319596	1.93907	1.93907	6.44097	0.000927362	0.000927362	0.561368		0	0	0	0	0	0	0.00195959	0.00172047	0
0.06	Soft	0.0276405	4.12311	0.237445	2.99333	2.99333	11.3966	0.0014	0.00104881	0.561477		0.0504843	0.0504843	0	0	0	0	0.000979796	0.00180555	0
0.03	Soft	0.0107393	3.94715	8.26911	0.365148	0.182574	3.38965	0.0013687	0.00114601			0.275352	0.275352	0	0	0	0	0	3.46945e-18	0
0.43	WTA	0.0205913	3.05941	0.116319	0.894427	0.894427	0.839128	0.0010198	0.0372	2.29258	0.8	0	0	4.37049	4.30674	0.809462	0	0.0095572	0	0.0105005
0.4	WTA	0.0340594	4.26146	0.112916	0.734847	0.734847	0.904669	0.00143527	0.0115914	1.42898	0.8	0	0	2.26584	2.05398	0.23427	0	0.00435201	0	0.00701142
0.37	WTA	0.031209	1.95959	0.235478	1.51658	1.51658	4.05844	0.000632456	0.0515102	1.49952		0	0	3.00357	2.64842	0.493894	0	0.00710352	0	0.0104038
0.34	WTA	0.0235372	3.56371	0.252123	1.56205	1.56205	1.52312	0.00124097	0.00269444	2.716		0	0	4.22916	4.25937	0.0486	0	0.00416653	0	0.0138687
0.31	WTA	0.0266458	2.41661	0.0702424	0.489898	0.489898	1.73419	0.000969536	0.0018	2.74325		0	0	4.07921	4.07921	0	0	0.00440454	0	0.0111508
0.28	WTA	0.00583095	2.80357	0.393095	2.75681	2.75681	3.10335	0.00087178	0.0415247	5.08275		0	0	2.93777	2.93777	0	0	0.00557315	0	0.00488262
0.25	WTA	0.00748331	2.0347	0.139262	0.860233	0.860233	1.54324	0.000707107	0.0037229	3.34892		0	0	2.7931	2.7931	0	0	0.00567979	0.000244949	0.00412795
0.23	WTA	0.0327719	1.98997	0.185456	1.02956	1.02956	0.930635	0.000707107	0.0124016	2.81419		0	1.45996	1.44173	0.0318	0	0	0.0026	0.00150333	0.00083666
1.61	WTA	0.0191311	3.73363	0.146915	1.16619	1.16619	1.79072	0.00132665	0.0431377	2.17754		0	1.70823	1.70823	0	0	0	0.00508331	0.00202485	0
0.21	WTA	0.0181659	8.67986	0.0895848	0.748331	0.748331	2.12303	0.00318434	0.00652227	2.29798		0	3.75417	3.75417	0	0	0	0.00339706	0.00550091	0
0.2	WTA	0.01772	1.54919	0.300782	2.22261	2.22261	3.21926	0.0004	0.0380402	2.20387		0	1.66843	1.66843	0	0	0	0.00328634	0.00417852	0
0.18	WTA	0.0263439	3.15278	0.121534	0.812404	0.812404	1.5088	0.00109545	0.0490286	1.21094		0	0.95212	0.95212	0	0	0	0.00482286	0.00304302	0
0.15	WTA	5.99706	38.9109	9.87934	0.748331	0.663325	2.13049	0.0135551	0.0278596	0.288912		0.0710327	7.18151	7.11305	0	0	0	0.00873499	0.0120192	0
0.12	WTA	0.0243721	0.948683	7.08258	1.14018	0.8	2.03649	0.000374166	0.0008	2.11074		3.83862	4.07796	0.657237	0	0	0	0.0046	0.010346	0
0.09	WTA	0.0259615	1.96469	4.79701	1.8	1.2083	2.65477	0.000678233	0.00150333	2.81612		1.84287	1.84287	0	0	0	0	0.00725948	0.00639062	0
0.06	WTA	0.0213542	1.46969	6.1579	3.68239	2.72764	4.5109	0.000547723	0.0011225	2.55048		5.21203	5.21203	0	0	0	0	0.00318748	0.0026533	0
0.46										0.592795

## Sheet: Fig9
DA	no_select	partial	clean	distorted		DA	robot_n	disemb_n	robot_n_se	robot_p	disem_p	robot_p_se	robot_c	disem_c	robot_c_se	robot_d	disem_d	robot_d_se	robot_m	disem_m	robot_m_se	eff_mn	dist_mn	eff%	dist%		DA	none	part	cln	distorted	mult
0.03	59.028	40.972	0	0		0.03	58.5722	64.219	0.275352	41.4278	35.781	0.275352	0	0	0	0	0	0	0	0	0	0.056	0	5.6	0		0	100	0	0	0	0
0.03	59.028	40.972	0	0		0.06	10.6904	27.674	0.0504843	89.3096	72.326	0.0504843	0	0	0	0	0	0	0	0	0	0.2624	0	26.24	0		0.01	100	0	0	0	0
0.03	58.153	41.847	0	0		0.09	0	17.322	0	100	82.678	0	0	0	0	0	0	0	0	0	0	0.4656	0	46.56	0		0.02	100	0	0	0	0
0.03	57.692	42.308	0	0		0.12	3.7808	12.548	3.421	95.68	77.159	3.39469	0.5394	10.293	0.175591	0	0	0	0	0	0	0.699	0	69.9	0		0.03	64.219	35.781	0	0	0
0.03	58.96	41.04	0	0		0.15	0.2724	4.96	0.212921	49.3382	49.181	6.06822	50.3896	45.858	5.95482	0	0	0	0	0	0	0.8776	0	87.76	0		0.04	40.604	59.396	0	0	0
0.06	10.58	89.42	0	0		0.18	0.5798	4.666	0.5798	27.916	25.38	3.77271	71.5042	69.954	3.94712	0	0	0	0	0	0	0.9494	0	94.94	0		0.05	31.938	68.062	0	0	0
0.06	10.751	89.249	0	0		0.2	0	4.323	0	10.85	16.724	1.11003	89.15	78.61	1.11003	0	0.343	0	0	0	0	0.9808	0	98.08	0		0.06	27.674	72.326	0	0	0
0.06	10.556	89.444	0	0		0.21	0	4.323	0	5.2026	13.577	1.79805	94.7974	80.267	1.79805	0	1.833	0	0	0	0	0.993	0	99.3	0		0.07	24.066	75.934	0	0	0
0.06	10.789	89.211	0	0		0.22	0	4.274	0	4.311	10.724	1.45117	95.6652	80.541	1.43456	0.0238	4.46	0.0238	0	0	0	0.9948	0	99.48	0		0.08	20.576	79.424	0	0	0
0.06	10.776	89.224	0	0		0.23	0	4.274	0	2.6176	7.156	1.07651	97.3578	80.247	1.06174	0.0246	8.323	0.0246	0	0	0	0.9972	0.0018	99.72	0.18		0.09	17.322	82.678	0	0	0
0.09	0	100	0	0		0.25	0	4.225	0	0	0.921	0	97.0462	78.179	1.87703	2.9538	13.999	1.87703	0	2.676	0	1	0.0042	100	0.42		0.1	14.518	85.482	0	0	0
0.09	0	100	0	0		0.28	0	4.186	0	0	0	0	94.9832	74.473	0.679667	5.0168	8.195	0.679667	0	13.146	0	1	0.0076	100	0.76		0.11	13.214	86.786	0	0	0
0.09	0	100	0	0		0.31	0	3.843	0	0	0.01	0	91.9788	70.954	1.67846	7.9234	5.509	1.60604	0.0978	19.684	0.0978	1	0.0158	100	1.58		0.12	12.548	77.159	10.293	0	0
0.09	0	100	0	0		0.34	0	3.784	0	0	0.039	0	90.6062	67.415	1.20135	9.0126	6.637	1.44783	0.3814	22.125	0.325183	1	0.021	100	2.1		0.13	10.764	66.415	22.821	0	0
0.09	0	100	0	0		0.37	0	3.725	0	0	0.049	0	84.5826	64.249	0.749267	13.881	8.921	0.57578	1.5362	23.057	0.198305	1	0.0304	100	3.04		0.14	7.686	57.612	34.702	0	0
0.12	0.245	99.388	0.367	0		0.4	0	3.411	0	0	0.059	0	73.3376	62.151	2.09146	23.463	10.313	2.37655	3.1992	24.066	1.53347	1	0.0554	100	5.54		0.15	4.96	49.181	45.858	0	0
0.12	1.224	97.552	1.224	0		0.43	0	3.343	0	0	0.098	0	61.9162	59.749	2.71431	32.6446	11.479	2.09304	5.4396	25.331	1.87973	1	0.092	100	9.2		0.16	4.735	39.437	55.828	0	0
0.12	0	99.51	0.49	0		0.46	0	3.294	0	0	0.108	0	48.7696	57.592	8.85284	47.6204	12.107	9.66556	3.6098	26.899	1.09173	1	0.1468	100	14.68		0.17	4.696	31.791	63.513	0	0
0.12	0	99.758	0.242	0																							0.18	4.666	25.38	69.954	0	0
0.12	17.435	82.192	0.374	0																							0.19	4.627	20.086	75.287	0	0
0.15	0.12	58.484	41.396	0																							0.2	4.323	16.724	78.61	0.343	0
0.15	0	67.883	32.117	0																							0.21	4.323	13.577	80.267	1.833	0
0.15	1.117	37.097	61.787	0																							0.22	4.274	10.724	80.541	4.46	0
0.15	0	46.07	53.93	0																							0.23	4.274	7.156	80.247	8.323	0
0.15	0.125	37.157	62.718	0																							0.24	4.254	3.323	79.394	12.636	0.392
0.15	0	43.313	56.687	0																							0.25	4.225	0.921	78.179	13.999	2.676
0.15	0	42.54	57.46	0																							0.26	4.215	0.088	76.943	12.577	6.176
0.15	10.795	56.346	32.859	0																							0.27	4.196	0.01	75.718	10.175	9.901
0.15	0	66.947	33.053	0																							0.28	4.186	0	74.473	8.195	13.146
0.15	0	73.801	26.199	0																							0.29	4.166	0.01	73.159	6.735	15.93
0.18	2.899	31.401	65.7	0																							0.3	3.872	0.01	72.189	5.833	18.096
0.18	0	32.073	67.927	0																							0.31	3.843	0.01	70.954	5.509	19.684
0.18	0	37.751	62.249	0																							0.32	3.823	0.029	69.748	5.627	20.772
0.18	0	20.879	79.121	0																							0.33	3.794	0.039	68.572	6.019	21.576
0.18	0	17.476	82.524	0																							0.34	3.784	0.039	67.415	6.637	22.125
0.18	0	18.214	81.786	0																							0.35	3.764	0.039	66.337	7.411	22.449
0.2	0	12.811	87.189	0																							0.36	3.735	0.059	65.229	8.225	22.753
0.2	0	12.165	87.835	0																							0.37	3.725	0.049	64.249	8.921	23.057
0.2	0	12.085	87.915	0																							0.38	3.715	0.049	63.484	9.391	23.36
0.2	0	10.514	89.486	0																							0.39	3.686	0.069	62.68	9.832	23.733
0.2	0	6.675	93.325	0																							0.4	3.411	0.059	62.151	10.313	24.066
0.21	0	2.463	97.537	0																							0.41	3.392	0.069	61.376	10.666	24.498
0.21	0	8.727	91.273	0																							0.42	3.362	0.088	60.533	11.097	24.919
0.21	0	1.975	98.025	0																							0.43	3.343	0.098	59.749	11.479	25.331
0.21	0	2.466	97.534	0																							0.44	3.323	0.088	59.014	11.705	25.87
0.21	0	10.382	89.618	0																							0.45	3.304	0.108	58.347	11.891	26.35
0.22	0	0.237	99.644	0.119																							0.46	3.294	0.108	57.592	12.107	26.899
0.22	0	7.227	92.773	0																							0.47	3.274	0.127	56.887	12.303	27.409
0.22	0	3.917	96.083	0																							0.48	3.255	0.118	56.259	12.371	27.997
0.22	0	7.885	92.115	0																							0.49	3.127	0.235	55.612	12.499	28.527
0.22	0	2.289	97.711	0																							0.5	3.088	0.274	55.053	12.479	29.105
0.23	0	4.768	95.232	0																							0.51	3.068	0.274	54.475	12.528	29.654
0.23	0	0	99.877	0.123																							0.52	2.951	0.127	54.132	12.518	30.272
0.23	0	3.946	96.054	0																							0.53	2.931	0.147	53.593	12.489	30.84
0.23	0	4.374	95.626	0																							0.54	2.911	0.147	53.044	12.499	31.399
0.23	0	0	100	0																							0.55	2.892	0.157	52.544	12.499	31.909
0.25	0	0	89.606	10.394																							0.56	2.784	0.255	51.985	12.577	32.399
0.25	0	0	98.673	1.327																							0.57	2.764	0.265	51.475	12.607	32.889
0.25	0	0	99.877	0.123																							0.58	2.735	0.284	50.956	12.656	33.369
0.25	0	0	98.531	1.469																							0.59	2.706	0.314	50.446	12.705	33.83
0.25	0	0	98.544	1.456																							0.6	2.696	0.304	49.966	12.705	34.33
0.28	0	0	94.743	5.257
0.28	0	0	93.659	6.341
0.28	0	0	94.673	5.327
0.28	0	0	97.59	2.41
0.28	0	0	94.251	5.749
0.31	0	0	95.221	4.779
0.31	0	0	90.338	9.662
0.31	0	0	91.304	8.696
0.31	0	0	96.112	3.888
0.31	0	0	86.919	12.592
0.31	0	0	92.736	7.264
0.34	0	0	90.842	9.158
0.34	0	0	87.923	12.077
0.34	0	0	87.828	12.172
0.34	0	0	92.874	6.888
0.34	0	0	93.564	4.768
0.34	0	0	89.32	10.68
0.37	0	0	84.158	14.48
0.37	0	0	84.455	14.076
0.37	0	0	85.645	13.017
0.37	0	0	82.117	15.572
0.37	0	0	86.538	12.26
0.4	0	0	80.518	19.482
0.4	0	0	69.4	29.253
0.4	0	0	73.366	17.756
0.4	0	0	74.447	21.99
0.4	0	0	68.957	28.834
0.4	0	0	59.828	37.961
0.4	0	0	75.453	22.612
0.4	0	0	83.333	15.074
0.4	0	0	78.889	18.395
0.4	0	0	31.034	68.17
0.4	0	0	76.277	17.032
0.4	0	0	74.233	22.454
0.43	0	0	56.473	31.073
0.43	0	0	67.365	30.296
0.43	0	0	63.325	30.807
0.43	0	0	67.73	30.061
0.43	0	0	54.688	40.986
0.43	0	0	66.747	27.932
0.43	0	0	60.049	35.932
0.43	0	0	62.454	29.162
0.43	0	0	62.319	30.676
0.43	0	0	62.963	30.37
0.43	0	0	58.562	32.026
0.43	0	0	49.517	46.498
0.43	0	0	67.827	28.331
0.43	0	0	66.948	27.382
0.43	0	0	62.847	29.674
0.43	0	0	56.611	37.139
0.46	0	0	62.281	34.837
0.46	0	0	13.74	86.132
0.46	0	0	57.465	39.147
0.46	0	0	55.202	39.78
0.46	0	0	55.16	38.206

## Sheet: Fig10ab
DA	Success in first 5	Total trial	Add trial	Total successes	Rate	Total Fails	S	F	U	I	D	A	Checksum	Observations
0.46	0	5	0	0	0	5	0	5	0	0	0	0	0
0.43	1	16	11	5	0.3125	11	5	11	0	0	0	0	0
0.4	2	12	7	5	0.416667	7	5	7	0	0	0	0	0
0.37	5	5	0	5	1	0	5	0	0	0	0	0	0
0.34	4	6	1	5	0.833333	1	5	1	0	0	0	0	0
0.31	4	6	1	5	0.833333	1	5	1	0	0	0	0	0
0.28	5	5	0	5	1	0	5	0	0	0	0	0	0
0.25	5	5	0	5	1	0	5	0	0	0	0	0	0
0.23	5	5	0	5	1	0	5	0	0	0	0	0	0
0.22	5	5	0	5	1	0	5	0	0	0	0	0	0
0.21	5	5	0	5	1	0	5	0	0	0	0	0	0
0.2	5	5	0	5	1	0	5	0	0	0	0	0	0
0.18	4	6	1	5	0.833333	1	5	0	1	0	0	0	0
0.15	2	10	5	5	0.5	5	5	0	0	5	0	0	0
0.12	0	5	0	0	0	5	0	0	1	4	0	0	0
0.09	0	5	0	0	0	5	0	0	4	0	1	0	0
0.06	0	5	0	0	0	5	0	0	0	0	5	0	0
0.03	0	5	0	0	0	5		0	0	0	0	5	0
DA	Rate	Total trials	Initial success rate
0.03	0.015	5	0
0.06	0.015	5	0
0.09	0.015	5	0
0.12	0.015	5	0
0.15	0.5	10	2
0.18	0.833333	6	4
0.2	1	5	5
0.21	1	5	5
0.22	1	5	5
0.23	1	5	5
0.25	1	5	5
0.28	1	5	5
0.31	0.833333	6	4
0.34	0.833333	6	4
0.37	1	5	5
0.4	0.416667	12	2
0.43	0.3125	16	1
0.46	0.015	5	0
da<2	30	6
2<=da<3	30	30
da>=3	30	16

## Sheet: Fig10c
			Data automatically updates if "Runs" is modified
DA			FA	AM	SM	FF	FRA	FG	LW	BT	TOD	TOP
			1	2	3	4	5	6	7	8	9	10
0.46	Soft	5	0	0	0	1	0.2	0.8	0.4	1	0	0	5
0.43	Soft	16	0	0	0	0.6875	0	0.6875	0.375	0.625	0	0	16
0.4	Soft	12	0	0	0	0.583333	0.0833333	0.5	0.166667	0	0	0	12
0.37	Soft	5	0	0	0	0	0	0	0	0	0	0	5
0.34	Soft	6	0	0	0	0.166667	0	0.166667	0	0	0	0	6
0.31	Soft	6	0	0	0	0.166667	0	0.166667	0	0.166667	0	0	6
0.28	Soft	5	0	0	0	0	0	0	0	0	0	0	5
0.25	Soft	5	0	0	0	0	0	0	0	0	0	0	5
0.23	Soft	5	0	0	0	0	0	0	0	0	0	0	5
0.22	Soft	5	0	0	0	0	0	0	0	0	0	0	5
0.21	Soft	5	0	0	0	0	0	0	0	0	0	0	5
0.2	Soft	5	0	0	0	0	0	0	0	0	0	0	5
0.18	Soft	6	0	0	0	0	0	0	0	0	0.166667	0	6
0.15	Soft	10	0	0	0	0.5	0.5	0	0	0.5	0	0	10
0.12	Soft	5	0	0	1	1	0.8	0	0	0.8	0.2	0	5
0.09	Soft	5	0	0	1	1	0	0.2	0	0	0.2	0.8	5
0.06	Soft	5	1	1	1	1	0	0.2	0	0.2	0	0	5
0.03	Soft	5	1	1	1	1	0	0	0	0	0	0	5
	DA	Row	Score		score= number of runs where the behavior was observed/total runs (at each level of da)
	0.46	1	0
	0.43	1	0
	0.4	1	0
	0.37	1	0
	0.34	1	0
	0.31	1	0
	0.28	1	0
	0.25	1	0
	0.23	1	0	LW
	0.22	1	0	FGC
	0.21	1	0	FRA
	0.2	1	0	FF
	0.18	1	0	SM
	0.15	1	0	AM
	0.12	1	0	FA
	0.09	1	0
	0.06	1	1
	0.03	1	1
	0.46	2	0
	0.43	2	0
	0.4	2	0
	0.37	2	0
	0.34	2	0
	0.31	2	0
	0.28	2	0
	0.25	2	0
	0.23	2	0
	0.22	2	0
	0.21	2	0
	0.2	2	0
	0.18	2	0
	0.15	2	0
	0.12	2	0
	0.09	2	0
	0.06	2	1
	0.03	2	1
	0.46	3	0
	0.43	3	0
	0.4	3	0
	0.37	3	0
	0.34	3	0
	0.31	3	0
	0.28	3	0
	0.25	3	0
	0.23	3	0
	0.22	3	0
	0.21	3	0
	0.2	3	0
	0.18	3	0
	0.15	3	0
	0.12	3	1
	0.09	3	1
	0.06	3	1
	0.03	3	1
	0.46	4	1
	0.43	4	0.6875
	0.4	4	0.583333
	0.37	4	0
	0.34	4	0.166667
	0.31	4	0.166667
	0.28	4	0
	0.25	4	0
	0.23	4	0
	0.22	4	0
	0.21	4	0
	0.2	4	0
	0.18	4	0
	0.15	4	0.5
	0.12	4	1
	0.09	4	1
	0.06	4	1
	0.03	4	1
	0.46	5	0.2
	0.43	5	0
	0.4	5	0.0833333
	0.37	5	0
	0.34	5	0
	0.31	5	0
	0.28	5	0
	0.25	5	0
	0.23	5	0
	0.22	5	0
	0.21	5	0
	0.2	5	0
	0.18	5	0
	0.15	5	0.5
	0.12	5	0.8
	0.09	5	0
	0.06	5	0
	0.03	5	0
	0.46	6	0.8
	0.43	6	0.6875
	0.4	6	0.5
	0.37	6	0
	0.34	6	0.166667
	0.31	6	0.166667
	0.28	6	0
	0.25	6	0
	0.23	6	0
	0.22	6	0
	0.21	6	0
	0.2	6	0
	0.18	6	0
	0.15	6	0
	0.12	6	0
	0.09	6	0.2
	0.06	6	0.2
	0.03	6	0
	0.46	7	0.4
	0.43	7	0.375
	0.4	7	0.166667
	0.37	7	0
	0.34	7	0
	0.31	7	0
	0.28	7	0
	0.25	7	0
	0.23	7	0
	0.22	7	0
	0.21	7	0
	0.2	7	0
	0.18	7	0
	0.15	7	0
	0.12	7	0
	0.09	7	0
	0.06	7	0
	0.03	7	0
	0.46	8	1
	0.43	8	0.625
	0.4	8	0
	0.37	8	0
	0.34	8	0
	0.31	8	0.166667
	0.28	8	0
	0.25	8	0
	0.23	8	0
	0.22	8	0
	0.21	8	0
	0.2	8	0
	0.18	8	0
	0.15	8	0.5
	0.12	8	0.8
	0.09	8	0
	0.06	8	0.2
	0.03	8	0
	0.46	9	0
	0.43	9	0
	0.4	9	0
	0.37	9	0
	0.34	9	0
	0.31	9	0
	0.28	9	0
	0.25	9	0
	0.23	9	0
	0.22	9	0
	0.21	9	0
	0.2	9	0
	0.18	9	0.166667
	0.15	9	0
	0.12	9	0.2
	0.09	9	0.2
	0.06	9	0
	0.03	9	0
	0.46	10	0
	0.43	10	0
	0.4	10	0
	0.37	10	0
	0.34	10	0
	0.31	10	0
	0.28	10	0
	0.25	10	0
	0.23	10	0
	0.22	10	0
	0.21	10	0
	0.2	10	0
	0.18	10	0
	0.15	10	0
	0.12	10	0
	0.09	10	0.8
	0.06	10	0
	0.03	10	0

## Sheet: Fig12
	A. Time to Switch				B. Number of Bouts
DA_r	TS_Soft	TS_Soft_e	TS_WTA	TS_WTA_e	NB_Soft	NB_Soft_e	NB_WTA	NB_WTA_e
0.06	35.25	0.561477	39.01	2.55048
0.09	36.52	0.561368	37.32	2.81612
0.12	35.4	2.12095	39.508	2.11074
0.15	46.03	0.662017	45.54	0.288912	9	0.83666
0.18	42.24	4.9018	45.572	1.21094	10.4	1.16619
0.2	51.66	1.33009	50.928	2.20387	12.4	1.72047
0.21	49.87	2.1095	50.752	2.29798	10.2	0.489898
0.22	52.9	1.64648	56.11	2.17754	12.2	1.85472
0.23	54.38	2.70852	54.152	2.81419	8.2	0.8
0.25	47.11	4.95978	55.416	3.34892	10.6	1.83303
0.28	43.6	4.38284	51.51	5.08275	10.6	1.72047
0.31	39.68	2.15744	49.812	2.74325	9.8	1.49666
0.34	37.38	1.90181	50.054	2.716	11	1.78885
0.37	32.87	0.459902	42.996	1.49952	10.6	1.72047
0.4	29.49	1.45201	47.386	1.42898	19.5	2.21359	8.2	0.8
0.43	24.92	0.551603	41.646	2.29258	22.6	2.99333	10.2	0.8
0.46	25.74	0.259931	40.706	0.592795
