# Supplementary material for: Simulated Dopamine Modulation of a Neurorobotic Model of the Basal Ganglia
Source: Biomimetics (Basel). 2024 Feb 25;9(3):139. doi: 10.3390/biomimetics9030139 (PMC10967936; doi:10.3390/biomimetics9030139)
Supplement: Supplementary file 1 [file biomimetics-09-00139-s001.zip › Prescott_et_al_supplementary_materials/Model Code/Makefile]

#
# Makefile for BIRAS (Brain Inspired Robot Action Selection)
#
# Authors: Tony Prescott and Fernando Montes
# Contact: T.J.Prescott@shef.ac.uk
#

NAME = biras

LIBRARY  = -L$(WEBOTS_HOME)/lib -lController -lKhepera -L/usr/X11R6/lib -lX11 -lpng -lm -lz
CC_OPTS  = -c -I$(WEBOTS_HOME)/include -DSIMULATION -Wall 

$(NAME):	$(NAME).o
		g++ -o $(NAME) $(NAME).o $(LIBRARY) 

$(NAME).o:	$(NAME).cpp utils/data_log.h utils/io.h utils/timer.h utils/timerb.h utils/stat.h utils/bv_stat.h utils/bout.h utils/utils.h robot/robot.h robot/sensory_sys.h robot/motor_plant.h robot/subsys.h robot/percept.h robot/motivation.h robot/behaviour.h robot/forage.h bg/leaky.h bg/da_leaky.h bg/nucleus.h bg/afferent.h bg/basal_ganglia.h bg/bg_basic_f.h bg/bg/bg_extended_f.h ui/iwindow.h ui/tools_window.h ui/percepts_window.h ui/graph_window.h ui/salience_window.h ui/ethogram_window.h ui/monitor_window.h ui/observer_log.h ui/time_bar.h ui/interface.h ctrl/controller_gui.h ctrl/experiment.h ctrl/controller.h ctrl/ctrl_motivated.h ctrl/wall_follower.h
		g++ $(CC_OPTS) $(NAME).cpp
clean:
	-rm -f *.o *~ $(NAME)
