# Supplementary material for: Simulated Dopamine Modulation of a Neurorobotic Model of the Basal Ganglia
Source: Biomimetics (Basel). 2024 Feb 25;9(3):139. doi: 10.3390/biomimetics9030139 (PMC10967936; doi:10.3390/biomimetics9030139)
Supplement: Supplementary file 1 [file biomimetics-09-00139-s001.zip › Prescott_et_al_supplementary_materials/Model Code/utils/test_stat.cpp]

#include <stdlib.h>
#include <stream.h>
#include "stat.h"
#include "bv_stat.h"

stat ts("test", false, true, 0, 100.0);
bv_stat bts("testb", 10, 0, 100.0);

main()
{
  cout << "RAND_MAX is " << RAND_MAX << endl;
  bts.print(false, true);

  for (int i=0; i< 1000; ++i)
    {
      int r= rand(), r2= rand();
      double d= r / (RAND_MAX / 100.0), d2= r2 / (RAND_MAX / 100.0);
      // cout << "adding value " << d << endl;
      ts.add_value((double) d);
      bts.add_value(d, d2);
    }
  // cout << endl;
  ts.print(true);
  bts.print(true, false);
  bts.print_cols(true, true);
  ts.~stat();
}
