# Supplementary material for: Simulated Dopamine Modulation of a Neurorobotic Model of the Basal Ganglia
Source: Biomimetics (Basel). 2024 Feb 25;9(3):139. doi: 10.3390/biomimetics9030139 (PMC10967936; doi:10.3390/biomimetics9030139)
Supplement: Supplementary file 1 [file biomimetics-09-00139-s001.zip › Prescott_et_al_supplementary_materials/Model Code/utils/test_timer.cpp]

#include <cstdlib>
#include "stat.h"
#include "timer.h"

int main()
{
  cout << "date and time is " << date_and_time_str() << endl;
  cout << "date is " << date_str() << endl;
  cout << "time is " << time_str() << endl;
}
