# Supplementary material for: Simulated Dopamine Modulation of a Neurorobotic Model of the Basal Ganglia
Source: Biomimetics (Basel). 2024 Feb 25;9(3):139. doi: 10.3390/biomimetics9030139 (PMC10967936; doi:10.3390/biomimetics9030139)
Supplement: Supplementary file 1 [file biomimetics-09-00139-s001.zip › Prescott_et_al_supplementary_materials/Model Code/utils/timerb.h]

/*****************************************************************************
 * File:         utils/timerb.h                                              *
 * Version:      1.0                                                         *
 * Description:  Timer utilities: timer and timer_stat classes               *
 *               This version only works for Unix!!!                         *
 * References:                                                               *
 * Author:       t.j.prescott@Sheffield.ac.uk                                *
 *                                                                           *
 *****************************************************************************/

#ifndef UTILS_TIMER
#define UTILS_TIMER

#include <sys/time.h>
#include <sys/timeb.h>
#include <iostream>
#include <math.h>
#include <string>
#include <stdio.h>

string date_and_time_str()
{
  time_t *tptr = new time_t; 

  time(tptr);
  string s(ctime(tptr));
  return s;
}

string date_str()
{
  time_t tt= time(NULL);
  struct tm *t= localtime(&tt);
  char buf[32];
  sprintf(buf, "%d.%d.%d", t->tm_mday, t->tm_mon, t->tm_year%100);
  string mystr(buf);
  return mystr; 
} 

string time_str()
{
  time_t tt = time(NULL);
  struct tm *t= localtime(&tt);
  char buf[32];
  sprintf(buf, "%d:%d", t->tm_hour, t->tm_min);
  string mystr(buf);
  return mystr; 
} 

// timer class

class timer {
  char*  aName;
  int aScale;           // scaling factor (power 10) use 3 for milliseconds (default 1) 
  double aS;            // start time in seconds
  double aT;            // elapsed time between start and stop commands in seconds
  struct timeb aTs;
  double get_seconds()
    {
      ftime(&aTs);
      return (aTs.time + aTs.millitm*0.001);
    }
  double scale(double v) { return v*pow(10, aScale); }
 public:
  double read() { return  scale(aT); }
  double start() { aS= get_seconds(); aT= 0.0; return aT; }
  double stop() { aT= get_seconds() - aS; return scale(aT); }
  double check() { return scale(get_seconds() - aS); }
  void print(int verbose= 1) { 
    cout << aName << ": " << read();
    if (aScale==0) cout << "s";
    else if (aScale==3) cout << "ms";
    else cout << "s e-" << aScale;
    cout << endl;
  }
  // double check() { return 1000.0*(get_seconds() - aS); }
  // double seconds() { return aT; }
  // double milliseconds() { return aT*1000.0; }
  // void print_milliseconds() { cout << aName << ": " << milliseconds() << "ms\n"; }
  // void print() { cout << aName << ": aT is " << aT << " aS is " << aS << "\n"; }

  timer(char* name= NULL, int scale= 0) : aName("timer"), aScale(scale), aT(0.0) 
    { if (name!=NULL) aName= name; }
};

// timer_stat: combines a timer with a stat
// saves a value everytime the clock is stopped

class timer_stat : public timer , public stat
{
 public:
  double stop() { return add_value(timer::stop()); }
  void print(int verbose= 1) { stat::print(); }
  timer_stat(char* nm, int scale= 1, bool save= false) : timer(nm, scale), stat(nm, save) {}
};


#endif
