# Supplementary material for: Simulated Dopamine Modulation of a Neurorobotic Model of the Basal Ganglia
Source: Biomimetics (Basel). 2024 Feb 25;9(3):139. doi: 10.3390/biomimetics9030139 (PMC10967936; doi:10.3390/biomimetics9030139)
Supplement: Supplementary file 1 [file biomimetics-09-00139-s001.zip › Prescott_et_al_supplementary_materials/Model Code/utils/utils.h]

/* include timer.h for MAC, timerb.h for LINUX */

#ifndef UTILS
#define UTILS

#include "io.h"                // io handling utilities
#include "stat.h"              // class of 'statistic' objects                   
#include "bv_stat.h"           // class of 2-d containers for contour plots
#include "timerb.h"            // classes of clock (timer and timer_stat) objects
// #include "timer.h"            // classes of clock (timer and timer_stat) objects
#include "data_log.h"          // class for data log streams
#include "bout.h"              // classes for logging behaviour activity and bouts

#endif
